# Supplementary material for: Systematics of the parasitic wasp genus Oxyscelio Kieffer (Hymenoptera, Platygastridae s.l.), part II: the Australian and southwest Pacific fauna
Source: Zookeys. 2013 Sep 13;(331):1–266. doi: 10.3897/zookeys.331.5152 (PMC3800818; doi:10.3897/zookeys.331.5152)
Supplement: XML Treatment for Oxyscelio [file zookeys.331.5152-treatment1.xml]

<!DOCTYPE tp:taxon-treatment
  PUBLIC "-//TaxonX//DTD Taxonomic Treatment Publishing DTD v0 20100105//EN" "tax-treatment-NSO.dtd">
<tp:taxon-treatment xmlns:tp="http://www.plazi.org/taxpub"><tp:treatment-meta><mixed-citation publication-type="journal"><person-group><name><surname>Burks</surname><given-names>Roger A.</given-names></name><name><surname>Masner</surname><given-names>Lubomír</given-names></name><name><surname>Johnson</surname><given-names>Norman F.</given-names></name><name><surname>Austin</surname><given-names>Andrew D.</given-names></name></person-group><article-title>Systematics of the parasitic wasp genus <italic>Oxyscelio</italic> Kieffer (Hymenoptera, Platygastridae s.l.), part II: the Australian and southwest Pacific fauna</article-title><source>Zookeys</source><day>13</day><month>9</month><year>2013</year><volume>2013</volume><issue>331</issue><fpage>1</fpage><lpage>266</lpage><pub-id pub-id-type="doi">10.3897/zookeys.331.5152</pub-id></mixed-citation></tp:treatment-meta><tp:nomenclature><tp:taxon-name>
                        <tp:taxon-name-part taxon-name-part-type="genus">Oxyscelio</tp:taxon-name-part>
                        <object-id xmlns:xlink="http://www.w3.org/1999/xlink" xlink:type="simple">http://zoobank.org/99E3E72E-DA88-4740-9ECB-2D03BCD1DACE</object-id>
                        <object-id xmlns:xlink="http://www.w3.org/1999/xlink" xlink:type="simple">urn:lsid:biosci.ohio-state.edu:osuc_concepts:529</object-id>
                        <object-id xmlns:xlink="http://www.w3.org/1999/xlink" xlink:type="simple">http://species-id.net/wiki/Oxyscelio</object-id>
                    </tp:taxon-name><tp:taxon-authority>Kieffer</tp:taxon-authority><tp:nomenclature-citation-list><tp:nomenclature-citation><tp:taxon-name>Oxyscelio</tp:taxon-name><comment> Kieffer, 1907: 310. Original description. Type: <italic><tp:taxon-name>Oxyscelio foveatus</tp:taxon-name></italic> Kieffer, by monotypy.</comment></tp:nomenclature-citation><tp:nomenclature-citation><tp:taxon-name>Oxyscelio</tp:taxon-name><comment> See <xref ref-type="bibr" rid="B2">Burks et al. (2013)</xref> for complete bibliography of the genus.</comment></tp:nomenclature-citation></tp:nomenclature-citation-list></tp:nomenclature><tp:treatment-sec sec-type="Description"><title>Description.</title><p>Body length: 2.6–7.1 mm.</p><!--PageBreak--><p>Head shape in dorsal view: weakly transverse, width approximately 1.5x greatest length; subquadrate. Hyperoccipital carina: absent; present. Occipital carina: present, complete medially; present, broadly interrupted medially. Occipital carina sculpture: crenulate. Ocular ocellar line (OOL): OOL &lt; 0.5 ocellar diameter (OD). Dorsal area of frons: convex, without frontal shelf. Antennal scrobe shape: present, unmargined; scrobe margined by carina. Frons sculpture: umbilicate-punctate, with transverse carinae within scrobe; scrobe largely smooth, otherwise with transverse carinae. Submedian carina: absent. Orbital carina: absent. Inner orbits: diverging ventrally. Interocular space(IOS)/Eye height (EH): IOS distinctly less than EH. Interantennal process: triangular in lateral view. Central keel: absent. Antennal foramen opening: oriented laterally on interantennal process. Facial striae: present. Malar sulcus: present. Compound eye size: not significantly reduced. Compound eye setation: absent. Gena: weakly convex, receding behind posterior orbit; convex, distinctly produced behind eye. Clypeus shape: narrow, slightly convex medially, lateral corner not produced. Apical margin of clypeus: with small median point. Labrum: not visible. Mandibular teeth: apex with 2, acute, subequal teeth. Arrangement of mandibular teeth: transverse. Number of maxillary palpomeres: 4. Shape of maxillary palpomeres: cylindrical. Number of labial palpomeres: 2. Number of antennomeres in female: 12.</p><p>Number of antennomeres in male: 12. Insertion of radicle into A1: parallel to longitudinal axis of A1. Shape of A1: more or less cylindrical, not flattened. Length of A3 of female: subequal to length of A2; distinctly longer than A2. Number of clavomeres in female antenna: 7; 0. Claval formula of female antenna: A12-A7/1-2-2-2-2-1; A12-A6/1-2-2-2-2-2-2. Arrangement of doubled multiporous plate sensilla on female clava: in longitudinal pairs. Tyloid distribution on male antenna: A5 only. Shape of male flagellum: filiform.</p><p>Mesosoma shape in dorsal view: longer than wide. Mesosoma shape in lateral view: longer than high. Medial portion of transverse pronotal carina: weakly indicated laterally; absent. Posterior apex of pronotum in dorsal view: straight, bifid apically to articulate with tegula. Vertical epomial carina: present. Dorsal epomial carina (lateral portion of transverse pronotal carina of <xref ref-type="bibr" rid="B19">Vilhelmsen et al. 2010</xref>): present. Anterior face of pronotum: oblique, visible dorsally, short. Lateral face of pronotum: deeply concave below dorsal pronotal superhumeral sulcus. Netrion: present. Netrion shape: open ventrally. Anterior portion of mesoscutum: vertical, flexed ventrally to meet pronotum. Mesoscutum shape: pentagonal in dorsal view, posterolateral corner rounded. Skaphion: absent. Notaulus: present, percurrent. Parapsidal lines: present; absent. Anteroadmedial lines: present. Scutoscutellar sulcus: well-developed, narrow. Shape of mesoscutellum: quadrate to trapezoidal. Armature of mesoscutellum: absent. Surface of mesoscutellum: convex throughout. Median longitudinal furrow on mesoscutellum: absent. Shape of axillula: small, dorsal margin sinuate. Metascutellum shape: clearly differentiated. Metascutellar armature: produced medially into short, shallowly bidentate process; produced into broad flattened plate; produced into narrow, flat, apically blunt process. Metascutellar setation: absent; present dorsally and ventrally. Extent of metasomal depression of propodeum: percurrent, extending anteriorly to anterior margin of propo<!--PageBreak-->deum. Lateral propodeal projection: well-developed, extending clearly beyond anterior margin of T1. Mesopleural carina: present across sclerite; absent or strongly abbreviated, present only near mid coxa. Mesal course of acetabular carina: projecting as small spur anteriorly, not long enough to intercede between fore coxae. Mesopleural pit: absent. Sternaulus: absent. Posterodorsal corner of mesopleuron: rounded anteriorly.</p><p>Number of mid tibial spurs: 1. Number of hind tibial spurs: 1. Dorsal surface of hind coxa: smooth. Hind tibia shape: cylindrical, ecarinate. Trochantellus: present.</p><p>Wing size of female: macropterous. Wing size of male: macropterous. Tubular veins in fore wing: present. Bulla of fore wing R: absent. Extent of marginal venation of fore wing: R1 reaching and ending at costal margin; distinct marginal or postmarginal veins present. Origin of r-rs in fore wing: arising before (basad of) R/R1 attains costal margin. Structure of basal vein (Rs+M) in fore wing: spectral. Structure of R in hind wing: elongate, extending to costal margin; abbreviated, not attaining costal margin.</p><p>Number of externally visible terga in female: 6. Number of externally visible sterna in female: 6. Number of externally visible terga in male: 8. Number of externally visible sterna in male: 7. Shape of metasoma: acuminate, widest submedially. Laterotergites: present, narrow. Laterosternites: present. T1 of female: raised medially into low, rectangular or subelliptical platform, laterally depressed. Relative size of metasomal segments: T2 distinctly largest; T2 and T3 distinctly larger, subequal in size. Terga with basal crenulae: T1, T2. Sublateral carinae on tergites: present on T1. Median longitudinal carina on metasomal terga: absent. Shape of female T6: flattened. Shape of posterior margin of male T7: straight; incised medially. Anterior margin of S1: protruding anteriorly as short sharp extension of median longitudinal carina. Felt fields: absent. Ovipositor type: <italic><tp:taxon-name>Scelio</tp:taxon-name></italic>-type (<xref ref-type="bibr" rid="B1">Austin and Field 1997</xref>).</p></tp:treatment-sec><tp:treatment-sec sec-type="Comments"><title>Comments.</title><p>The genus is highly diverse and comprises in excess of 200 species worldwide. It has been recorded from Africa, the Indo-Malayan and eastern Palearctic regions (<xref ref-type="bibr" rid="B2">Burks et al. 2013</xref>). Following this study, 80 species are known from Australasia and the southwest Pacific. The genus is found broadly across mainland Australia and Tasmania but not New Zealand. In the southwest Pacific it has been recorded from Papua New Guinea, New Britain, Vanuatu, Fiji, New Caledonia and Lord Howe Island.</p><p><italic><tp:taxon-name>Oxyscelio</tp:taxon-name></italic> has been collected from a large range of habitats from rainforest, open dry forest, grasslands to more open, dry environments including the malle, semi-arid and arid zones of Australia. Species have been collected using a variety of standard collecting techniques for small parasitic <tp:taxon-name>Hymenoptera</tp:taxon-name>, but they can be particularly numerous in yellow pan traps, even in closed habitats, indicating that many species may be living close to the ground.</p></tp:treatment-sec><tp:treatment-sec sec-type="Key to Australian and Oceanic species of Oxyscelio"><title>Key to Australian and Oceanic species of <italic><tp:taxon-name>Oxyscelio</tp:taxon-name></italic></title><table-wrap content-type="key" position="anchor" orientation="portrait"><table><tbody><tr><td rowspan="1" colspan="1">1</td><td rowspan="1" colspan="1">Male (female unknown): T7 with elongate and flat subparallel apical projections, but metasomal flanges absent from other terga; mesoscutal midlobe anteriorly granulate and without median carina but with very strong notauli (<xref ref-type="fig" rid="F27">Fig. 126</xref>)</td><td rowspan="1" colspan="1"><italic><tp:taxon-name>Oxyscelio grandis</tp:taxon-name></italic> (Dodd)</td></tr><tr><td rowspan="1" colspan="1"><!--PageBreak-->–</td><td rowspan="1" colspan="1">Female, or if T7 with such apical projections (<xref ref-type="fig" rid="F38">Figs 182</xref>, <xref ref-type="fig" rid="F46">224</xref>), then either mesoscutal midlobe with median carina, mesosoma very tall and steep anteriorly (<xref ref-type="fig" rid="F38">Figs 177</xref>, <xref ref-type="fig" rid="F46">219</xref>), or notauli absent</td><td rowspan="1" colspan="1">2</td></tr><tr><td rowspan="1" colspan="1">2</td><td rowspan="1" colspan="1">Gena in lateral view longer than eye (<xref ref-type="fig" rid="F62">Fig. 307</xref>)</td><td rowspan="1" colspan="1"><italic><tp:taxon-name>Oxyscelio sciuri</tp:taxon-name></italic> Burks, sp. n.</td></tr><tr><td rowspan="1" colspan="1">–</td><td rowspan="1" colspan="1">Gena in lateral view shorter than eye (<xref ref-type="fig" rid="F38">Figs 177</xref>, <xref ref-type="fig" rid="F66">331</xref>)</td><td rowspan="1" colspan="1">3</td></tr><tr><td rowspan="1" colspan="1">3</td><td rowspan="1" colspan="1">T2 and T3 in females with sublateral depressions present, medially defined by sharp carina (<xref ref-type="fig" rid="F67">Fig. 338</xref>). Males T1 midlobe carinae obscured, T7 apex concave but with weakly rounded lateral lobes that are not broad (<xref ref-type="fig" rid="F67">Fig. 340</xref>)</td><td rowspan="1" colspan="1"><italic><tp:taxon-name>Oxyscelio solitarius</tp:taxon-name></italic> (Dodd)</td></tr><tr><td rowspan="1" colspan="1">–</td><td rowspan="1" colspan="1">T2 and T3 in females without sublateral depressions. T1 midlobe in males with distinct carinae or T7 apex either truncate (<xref ref-type="fig" rid="F2">Fig. 7</xref>), with elongate spines (<xref ref-type="fig" rid="F38">Fig. 182</xref>), or with broad lobes (<xref ref-type="fig" rid="F14">Fig. 62</xref>)</td><td rowspan="1" colspan="1">4</td></tr><tr><td rowspan="1" colspan="1">4</td><td rowspan="1" colspan="1">Metasomal depression setose (<xref ref-type="fig" rid="F32">Fig. 150</xref>)</td><td rowspan="1" colspan="1"><italic><tp:taxon-name>Oxyscelio lenitatis</tp:taxon-name></italic> Burks, sp. n.</td></tr><tr><td rowspan="1" colspan="1">–</td><td rowspan="1" colspan="1">Metasomal depression without setae (<xref ref-type="fig" rid="F66">Fig. 334</xref>)</td><td rowspan="1" colspan="1">5</td></tr><tr><td rowspan="1" colspan="1">5</td><td rowspan="1" colspan="1">Metascutellum with a median carina that ends in a granulate area posteriorly (<xref ref-type="fig" rid="F69">Fig. 348</xref>). New Guinea</td><td rowspan="1" colspan="1"><italic><tp:taxon-name>Oxyscelio spatulae</tp:taxon-name></italic> Burks, sp. n.</td></tr><tr><td rowspan="1" colspan="1">–</td><td rowspan="1" colspan="1">Metascutellum if with median carina (rare), then without posterior granulate area (<xref ref-type="fig" rid="F10">Fig. 38</xref>)</td><td rowspan="1" colspan="1">6</td></tr><tr><td rowspan="1" colspan="1">6</td><td rowspan="1" colspan="1">Metascutellum convex, lateral rims directed ventrally and not visible in dorsal view (<xref ref-type="fig" rid="F3">Figs 9</xref>, <xref ref-type="fig" rid="F16">68</xref>, <xref ref-type="fig" rid="F42">200</xref>), rarely very narrow and resting in groove formed by propodeum (<xref ref-type="fig" rid="F36">Fig. 170</xref>)</td><td rowspan="1" colspan="1">7</td></tr><tr><td rowspan="1" colspan="1">–</td><td rowspan="1" colspan="1">Metascutellum concave, with raised lateral rims (<xref ref-type="fig" rid="F14">Figs 58</xref>, <xref ref-type="fig" rid="F23">102</xref>)</td><td rowspan="1" colspan="1">10</td></tr><tr><td rowspan="1" colspan="1">7</td><td rowspan="1" colspan="1">Metascutellum much longer than broad, fitting in groove formed by lateral pronotal areas (<xref ref-type="fig" rid="F36">Fig. 170</xref>)</td><td rowspan="1" colspan="1"><italic><tp:taxon-name>Oxyscelio linguae</tp:taxon-name></italic> Burks, sp. n.</td></tr><tr><td rowspan="1" colspan="1">–</td><td rowspan="1" colspan="1">Metascutellum as broad as or broader than long, not in contact with propodeum (<xref ref-type="fig" rid="F3">Figs 9</xref>, <xref ref-type="fig" rid="F16">68</xref>, <xref ref-type="fig" rid="F42">200</xref>)</td><td rowspan="1" colspan="1">8</td></tr><tr><td rowspan="1" colspan="1">8</td><td rowspan="1" colspan="1">Face without oblique carina between eye and frontal depression (<xref ref-type="fig" rid="F16">Fig. 69</xref>)</td><td rowspan="1" colspan="1"><italic><tp:taxon-name>Oxyscelio corrugationis</tp:taxon-name></italic> Burks, sp. n.</td></tr><tr><td rowspan="1" colspan="1">–</td><td rowspan="1" colspan="1">Face with oblique carina between eye and frontal depression (<xref ref-type="fig" rid="F3">Figs 10</xref>, <xref ref-type="fig" rid="F42">201</xref>)</td><td rowspan="1" colspan="1">9</td></tr><tr><td rowspan="1" colspan="1">9</td><td rowspan="1" colspan="1">Mesoscutellum with granulate sculpture (<xref ref-type="fig" rid="F3">Fig. 9</xref>). T1 midlobe with 6 separate longitudinal carinae despite presence of anterior T1 horn (<xref ref-type="fig" rid="F3">Fig. 9</xref>). Submedian carina indicated by a single carina (<xref ref-type="fig" rid="F3">Fig. 10</xref>). New Guinea</td><td rowspan="1" colspan="1"><italic><tp:taxon-name>Oxyscelio anfractus</tp:taxon-name></italic> Burks, sp. n.</td></tr><tr><td rowspan="1" colspan="1">–</td><td rowspan="1" colspan="1">Mesoscutellum without granulate sculpture (<xref ref-type="fig" rid="F42">Fig. 200</xref>). T1 midlobe carinae obscured, indistinct anteriorly (<xref ref-type="fig" rid="F42">Fig. 202</xref>). Submedian carina indicated by a set of weak rugae (<xref ref-type="fig" rid="F42">Fig. 201</xref>)</td><td rowspan="1" colspan="1"><italic><tp:taxon-name>Oxyscelio mystacis</tp:taxon-name></italic> Burks, sp. n.</td></tr><tr><td rowspan="1" colspan="1">10</td><td rowspan="1" colspan="1">Interantennal process elongate (<xref ref-type="fig" rid="F43">Fig. 203</xref>). New Guinea, New Britain</td><td rowspan="1" colspan="1"><italic><tp:taxon-name>Oxyscelio nasi</tp:taxon-name></italic> Burks, sp. n.</td></tr><tr><td rowspan="1" colspan="1">–</td><td rowspan="1" colspan="1">Interantennal process not elongate (<xref ref-type="fig" rid="F4">Fig. 11</xref>)</td><td rowspan="1" colspan="1">11</td></tr><tr><td rowspan="1" colspan="1">11</td><td rowspan="1" colspan="1">Hyperoccipital carina indicated by a sharp carina (<xref ref-type="fig" rid="F23">Figs 103</xref>, <xref ref-type="fig" rid="F58">284</xref>) and T1 lateral carina not expanded (<xref ref-type="fig" rid="F58">Fig. 285</xref>) andoccipital carina absent medially (<xref ref-type="fig" rid="F17">Figs 72</xref>, <xref ref-type="fig" rid="F23">103</xref>, <xref ref-type="fig" rid="F58">284</xref>). Postmarginal vein present and large (<xref ref-type="fig" rid="F50">Fig. 246</xref>): <italic><tp:taxon-name>Oxyscelio flavipes</tp:taxon-name></italic> group (part)</td><td rowspan="1" colspan="1">12</td></tr><tr><td rowspan="1" colspan="1"><!--PageBreak-->–</td><td rowspan="1" colspan="1">Hyperoccipital carina incomplete (<xref ref-type="fig" rid="F4">Fig. 12</xref>), indicated by rounded rugae (<xref ref-type="fig" rid="F38">Fig. 178</xref>), or indicated by a set of 3 or more carinae (<xref ref-type="fig" rid="F10">Figs 38</xref>, <xref ref-type="fig" rid="F74">370</xref>). If hyperoccipital carina sharp, then T1 with expanded lateral carina (<xref ref-type="fig" rid="F65">Fig. 326</xref>). Postmarginal vein variable</td><td rowspan="1" colspan="1">19</td></tr><tr><td rowspan="1" colspan="1">12</td><td rowspan="1" colspan="1">Mesoscutellum with oblique elevated sculpture in female (<xref ref-type="fig" rid="F47">Fig. 226</xref>), extensive granulate sculpture in male</td><td rowspan="1" colspan="1"><italic><tp:taxon-name>Oxyscelio obliquiatis</tp:taxon-name></italic> Burks, sp. n.</td></tr><tr><td rowspan="1" colspan="1">–</td><td rowspan="1" colspan="1">Mesoscutellum in female without oblique elevated sculpture (<xref ref-type="fig" rid="F23">Fig. 102</xref>), without granulate sculpture in male</td><td rowspan="1" colspan="1">13</td></tr><tr><td rowspan="1" colspan="1">13</td><td rowspan="1" colspan="1">Mesoscutal midlobe with median carina (<xref ref-type="fig" rid="F58">Fig. 284</xref>). Female: fore wing long enough to reach beyond metasomal apex. Male: T1 midlobe with 4 longitudinal carinae anteriorly (<xref ref-type="fig" rid="F58">Fig. 288</xref>)</td><td rowspan="1" colspan="1"><italic><tp:taxon-name>Oxyscelio rugulosus</tp:taxon-name></italic> (Dodd)</td></tr><tr><td rowspan="1" colspan="1">–</td><td rowspan="1" colspan="1">Mesoscutal midlobe without a median carina (<xref ref-type="fig" rid="F23">Fig. 103</xref>). If with a weak, indistinct one present (<xref ref-type="fig" rid="F64">Fig. 320</xref>), then in female fore wing not reaching beyond metasomal apex. Male: T1 midlobe with 3 or 4 longitudinal carinae anteriorly (<xref ref-type="fig" rid="F23">Fig. 106</xref>)</td><td rowspan="1" colspan="1">14</td></tr><tr><td rowspan="1" colspan="1">14</td><td rowspan="1" colspan="1">Lower face crossed by many curved rugae extending from eye across frontal depression (<xref ref-type="fig" rid="F24">Fig. 111</xref>), weaker in female (<xref ref-type="fig" rid="F24">Fig. 109</xref>). Submedian carina indicated by set of weak rugae (<xref ref-type="fig" rid="F24">Figs 109, 111</xref>)</td><td rowspan="1" colspan="1"><italic><tp:taxon-name>Oxyscelio fluctuum</tp:taxon-name></italic> Burks, sp. n.</td></tr><tr><td rowspan="1" colspan="1">–</td><td rowspan="1" colspan="1">Lower face not entirely crossed by curved rugae, any transverse rugae present are restricted to frontal depression. Submedian carina variable, but often indicated by a single elevation (<xref ref-type="fig" rid="F17">Fig. 73</xref>)</td><td rowspan="1" colspan="1">15</td></tr><tr><td rowspan="1" colspan="1">15</td><td rowspan="1" colspan="1">Metascutellum with only a small median concave area, laterally with broad longitudinally striate areas (<xref ref-type="fig" rid="F17">Figs 72</xref>, <xref ref-type="fig" rid="F50">242</xref>)</td><td rowspan="1" colspan="1">16</td></tr><tr><td rowspan="1" colspan="1">–</td><td rowspan="1" colspan="1">Metascutellum with broad median concave area, laterally with narrow or no longitudinally striate areas (<xref ref-type="fig" rid="F23">Figs 103</xref>, <xref ref-type="fig" rid="F64">320</xref>)</td><td rowspan="1" colspan="1">17</td></tr><tr><td rowspan="1" colspan="1">16</td><td rowspan="1" colspan="1">Female: occiput completely smooth (<xref ref-type="fig" rid="F50">Fig. 241</xref>); mesoscutellum with setiferous puncta (<xref ref-type="fig" rid="F50">Fig. 242</xref>). Male: mesoscutellum predominantly longitudinally rugose, but without any strong median carina and without foveate sculpture (<xref ref-type="fig" rid="F50">Fig. 246</xref>)</td><td rowspan="1" colspan="1"><italic><tp:taxon-name>Oxyscelio oculi</tp:taxon-name></italic> Burks, sp. n.</td></tr><tr><td rowspan="1" colspan="1">–</td><td rowspan="1" colspan="1">Female: occiput with elevated sculpture (<xref ref-type="fig" rid="F17">Fig. 72</xref>); mesoscutellum densely foveate (<xref ref-type="fig" rid="F17">Fig. 72</xref>). Male: mesoscutellum with a median carina or ruga, otherwise densely foveolate to punctate, without other longitudinal rugae (<xref ref-type="fig" rid="F17">Fig. 76</xref>)</td><td rowspan="1" colspan="1"><italic><tp:taxon-name>Oxyscelio croci</tp:taxon-name></italic> Burks, sp. n.</td></tr><tr><td rowspan="1" colspan="1">17.</td><td rowspan="1" colspan="1">Occiput strongly sculptured, with transverse rugae (<xref ref-type="fig" rid="F64">Fig. 320</xref>). Female: T1 midlobe with raised smooth area obscuring longitudinal carinae anteriorly (<xref ref-type="fig" rid="F64">Fig. 321</xref>)</td><td rowspan="1" colspan="1"><italic><tp:taxon-name>Oxyscelio sepisessor</tp:taxon-name></italic> Burks, sp. n.</td></tr><tr><td rowspan="1" colspan="1">–</td><td rowspan="1" colspan="1">Occiput weakly sculptured, almost entirely smooth (<xref ref-type="fig" rid="F23">Fig. 103</xref>). Female: T1 midlobe without raised smooth area, all longitudinal carinae complete anteriorly (<xref ref-type="fig" rid="F23">Fig. 104</xref>)</td><td rowspan="1" colspan="1">8</td></tr><tr><td rowspan="1" colspan="1">18</td><td rowspan="1" colspan="1">Metascutellum with median carina (<xref ref-type="fig" rid="F6">Fig. 20</xref>). New Caledonia</td><td rowspan="1" colspan="1"><italic><tp:taxon-name>Oxyscelio bicoloripedis</tp:taxon-name></italic> Burks, sp. n.</td></tr><tr><td rowspan="1" colspan="1">–</td><td rowspan="1" colspan="1">Metascutellum without median carina (<xref ref-type="fig" rid="F23">Fig. 103</xref>). Australia</td><td rowspan="1" colspan="1"><italic><tp:taxon-name>Oxyscelio flavipes</tp:taxon-name></italic> (Kieffer)</td></tr><tr><td rowspan="1" colspan="1"><!--PageBreak-->19</td><td rowspan="1" colspan="1">T1 lateral carina expanded and laterally lobe-like (<xref ref-type="fig" rid="F4">Fig. 13</xref>), or absent with the area obscured by dense sculpture (<xref ref-type="fig" rid="F35">Fig. 168</xref>). Metasomal flanges present on T5 and/or T6 in male and female of species with an obscured lateral T1 carina (<xref ref-type="fig" rid="F35">Fig. 168</xref>). T7 deeply concave apically in some males (<xref ref-type="fig" rid="F14">Fig. 62</xref>)</td><td rowspan="1" colspan="1">20</td></tr><tr><td rowspan="1" colspan="1">–</td><td rowspan="1" colspan="1">T1 lateral carina simple, not expanded, carina-like (<xref ref-type="fig" rid="F2">Figs 3, 5</xref>). Metasomal flanges absent (<xref ref-type="fig" rid="F2">Fig. 5</xref>). T7 apically truncate or very weakly emarginate in male (<xref ref-type="fig" rid="F2">Fig. 7</xref>)</td><td rowspan="1" colspan="1">72</td></tr><tr><td rowspan="1" colspan="1">20</td><td rowspan="1" colspan="1">T6 in female [for male, see couplet 50] with subapical spine-like (cornicle-shaped) dorsally projecting spines (<xref ref-type="fig" rid="F38">Fig. 180</xref>)</td><td rowspan="1" colspan="1"><italic><tp:taxon-name>Oxyscelio livens</tp:taxon-name></italic> Burks, sp. n.</td></tr><tr><td rowspan="1" colspan="1">–</td><td rowspan="1" colspan="1">T6 in female either lacking spines or with flat, apical spines (<xref ref-type="fig" rid="F46">Fig. 222</xref>)</td><td rowspan="1" colspan="1">21</td></tr><tr><td rowspan="1" colspan="1">21</td><td rowspan="1" colspan="1">Hyperoccipital carina indicated by a strong carina; occiput almost entirely smooth (<xref ref-type="fig" rid="F47">Figs 226</xref>, <xref ref-type="fig" rid="F65">326</xref>)</td><td rowspan="1" colspan="1">22</td></tr><tr><td rowspan="1" colspan="1">–</td><td rowspan="1" colspan="1">If hyperoccipital carina strong, then occiput densely sculptured (<xref ref-type="fig" rid="F20">Fig. 86</xref>)</td><td rowspan="1" colspan="1">23</td></tr><tr><td rowspan="1" colspan="1">22</td><td rowspan="1" colspan="1">Female: mesoscutellum with strong longitudinal carinae and/or rugae (<xref ref-type="fig" rid="F65">Fig. 326</xref>). Male: mesoscutellum with strong rugose sculpture (<xref ref-type="fig" rid="F65">Fig. 330</xref>)</td><td rowspan="1" colspan="1"><italic><tp:taxon-name>Oxyscelio shakespearei</tp:taxon-name></italic> (Girault)</td></tr><tr><td rowspan="1" colspan="1">–</td><td rowspan="1" colspan="1">Female: mesoscutellum with oblique raised sculpture (<xref ref-type="fig" rid="F47">Fig. 226</xref>). Male: mesoscutellum granulate, weakly sculptured (<xref ref-type="fig" rid="F47">Fig. 230</xref>)</td><td rowspan="1" colspan="1"><italic><tp:taxon-name>Oxyscelio obliquiatis</tp:taxon-name></italic> Burks, sp. n.</td></tr><tr><td rowspan="1" colspan="1">23</td><td rowspan="1" colspan="1">Female: Main body of T6 forming a complete ledge above apical rim, hiding it from dorsal view, instead usually concave and revealing apex of S6 to dorsal view (<xref ref-type="fig" rid="F40">Figs 190</xref>, <xref ref-type="fig" rid="F73">368</xref>). Male: T5-T7 with metasomal flanges (<xref ref-type="fig" rid="F40">Fig. 192</xref>): <italic><tp:taxon-name>Oxyscelio mirellus</tp:taxon-name></italic> species group (part)</td><td rowspan="1" colspan="1">24</td></tr><tr><td rowspan="1" colspan="1">–</td><td rowspan="1" colspan="1">Female: Main body of T6 either not forming ledge, or with ledge interrupted medially and descending to a clearly visible apical rim, not revealing S6 to dorsal view (<xref ref-type="fig" rid="F11">Fig. 46</xref>). Male: T5, T6 of most species without metasomal flanges (<xref ref-type="fig" rid="F28">Fig. 132</xref>), but with sharp corners in some species in which T7 also has elongate, narrow metasomal flanges (<xref ref-type="fig" rid="F57">Fig. 282</xref>)</td><td rowspan="1" colspan="1">35</td></tr><tr><td rowspan="1" colspan="1">24</td><td rowspan="1" colspan="1">Female: T6 with complete peripheral ledge formed by thin cuticle (<xref ref-type="fig" rid="F44">Fig. 210</xref>). Male: All flagellomeres between A3 and A12 broader than long (<xref ref-type="fig" rid="F44">Fig. 211</xref>) andcoxae same color as rest of leg andT6 with only tiny metasomal flanges (<xref ref-type="fig" rid="F44">Fig. 212</xref>)</td><td rowspan="1" colspan="1"><italic><tp:taxon-name>Oxyscelio nigriclava</tp:taxon-name></italic> (Dodd)</td></tr><tr><td rowspan="1" colspan="1">–</td><td rowspan="1" colspan="1">Female: T6 with lateral metasomal flanges or a posterior metasomal flange that is interrupted medially (<xref ref-type="fig" rid="F40">Fig. 190</xref>). Male: if flagellomeres transverse then coxae dark or T6 metasomal flanges elongate (<xref ref-type="fig" rid="F40">Fig. 192</xref>)</td><td rowspan="1" colspan="1">25</td></tr><tr><td rowspan="1" colspan="1">25</td><td rowspan="1" colspan="1">Mesoscutal midlobe with transverse carinae (<xref ref-type="fig" rid="F25">Fig. 114</xref>). Metasomal flanges flat and elongate, acuminate, with irregular edges (<xref ref-type="fig" rid="F25">Figs 116, 118</xref>)</td><td rowspan="1" colspan="1"><italic><tp:taxon-name>Oxyscelio foliorum</tp:taxon-name></italic> Burks, sp. n.</td></tr><tr><td rowspan="1" colspan="1">–</td><td rowspan="1" colspan="1">Mesoscutal midlobe without transverse carinae (<xref ref-type="fig" rid="F40">Fig. 188</xref>). Metasomal flanges not as elongate (<xref ref-type="fig" rid="F34">Figs 164</xref>, <xref ref-type="fig" rid="F40">192</xref>)</td><td rowspan="1" colspan="1">26</td></tr><tr><td rowspan="1" colspan="1">26</td><td rowspan="1" colspan="1">Frontal depression with transverse carinae present in dorsal portion (<xref ref-type="fig" rid="F26">Fig. 121</xref>), although these carinae may be medially interrupted (<xref ref-type="fig" rid="F78">Fig. 395</xref>); submedian carina weakly developed or absent (<xref ref-type="fig" rid="F26">Figs 121</xref>, <xref ref-type="fig" rid="F78">395</xref>). Coxa always darker than rest of leg (<xref ref-type="fig" rid="F26">Fig. 119</xref>)</td><td rowspan="1" colspan="1">27</td></tr><tr><td rowspan="1" colspan="1"><!--PageBreak-->–</td><td rowspan="1" colspan="1">Frontal depression without transverse carinae in dorsal portion; submedian carina strong, sharp (<xref ref-type="fig" rid="F34">Fig. 161</xref>). Coxa color variable</td><td rowspan="1" colspan="1">32</td></tr><tr><td rowspan="1" colspan="1">27</td><td rowspan="1" colspan="1">Female: A4 longer than broad, A5 as long as or longer than broad (<xref ref-type="fig" rid="F26">Fig. 121</xref>). Male: T6 metasomal flanges with strong corners and hardly projecting (<xref ref-type="fig" rid="F26">Fig. 124</xref>)</td><td rowspan="1" colspan="1"><italic><tp:taxon-name>Oxyscelio funis</tp:taxon-name></italic> Burks, sp. n.</td></tr><tr><td rowspan="1" colspan="1">–</td><td rowspan="1" colspan="1">Female: A4 not longer than broad, A5 broader than long. Male: T6 metasomal flanges (when male known) with rounded projecting lobes (<xref ref-type="fig" rid="F31">Fig. 148</xref>)</td><td rowspan="1" colspan="1">28</td></tr><tr><td rowspan="1" colspan="1">28</td><td rowspan="1" colspan="1">Mesoscutellar rim without median notch (<xref ref-type="fig" rid="F73">Fig. 366</xref>)</td><td rowspan="1" colspan="1">29</td></tr><tr><td rowspan="1" colspan="1">–</td><td rowspan="1" colspan="1">Mesoscutellar rim with median notch (<xref ref-type="fig" rid="F31">Fig. 144</xref>)</td><td rowspan="1" colspan="1">30</td></tr><tr><td rowspan="1" colspan="1">29</td><td rowspan="1" colspan="1">Metascutellum tiny (<xref ref-type="fig" rid="F78">Fig. 394</xref>). Apex of S6 exposed to dorsal view (<xref ref-type="fig" rid="F78">Fig. 396</xref>)</td><td rowspan="1" colspan="1"><italic><tp:taxon-name>Oxyscelio velamenti</tp:taxon-name></italic> Burks, sp. n.</td></tr><tr><td rowspan="1" colspan="1">–</td><td rowspan="1" colspan="1">Metascutellum broad (<xref ref-type="fig" rid="F73">Fig. 365</xref>). S6 hidden from dorsal view by large apical rim of T6 (<xref ref-type="fig" rid="F73">Fig. 368</xref>)</td><td rowspan="1" colspan="1"><italic><tp:taxon-name>Oxyscelio truncationis</tp:taxon-name></italic> Burks, sp. n.</td></tr><tr><td rowspan="1" colspan="1">30</td><td rowspan="1" colspan="1">Female: T5 without metasomal flanges, T6 weakly or not at all emarginate apically (<xref ref-type="fig" rid="F70">Fig. 354</xref>)</td><td rowspan="1" colspan="1"><italic><tp:taxon-name>Oxyscelio stipulae</tp:taxon-name></italic> Burks, sp. n.</td></tr><tr><td rowspan="1" colspan="1">–</td><td rowspan="1" colspan="1">Female: T5 with metasomal flanges, T6 deeply emarginate apically (<xref ref-type="fig" rid="F5">Figs 18</xref>, <xref ref-type="fig" rid="F31">146</xref>)</td><td rowspan="1" colspan="1">31</td></tr><tr><td rowspan="1" colspan="1">31</td><td rowspan="1" colspan="1">Mesoscutal midlobe with strong, coarse foveate sculpture, without smooth areas (<xref ref-type="fig" rid="F31">Fig. 144</xref>)</td><td rowspan="1" colspan="1"><italic><tp:taxon-name>Oxyscelio incisurae</tp:taxon-name></italic> Burks, sp. n.</td></tr><tr><td rowspan="1" colspan="1">–</td><td rowspan="1" colspan="1">Mesoscutal midlobe with weaker sculpture and with smooth area near midlength (<xref ref-type="fig" rid="F5">Fig. 16</xref>)</td><td rowspan="1" colspan="1"><italic><tp:taxon-name>Oxyscelio bellariorum</tp:taxon-name></italic> Burks, sp. n.</td></tr><tr><td rowspan="1" colspan="1">32</td><td rowspan="1" colspan="1">Female: T6 deeply emarginate but medially truncate (<xref ref-type="fig" rid="F40">Fig. 190</xref>). Male: A11 broader than long (<xref ref-type="fig" rid="F40">Fig. 191</xref>). Coxa darker than rest of leg (<xref ref-type="fig" rid="F40">Fig. 187</xref>)</td><td rowspan="1" colspan="1"><italic><tp:taxon-name>Oxyscelio mirellus</tp:taxon-name></italic> (Dodd)</td></tr><tr><td rowspan="1" colspan="1">–</td><td rowspan="1" colspan="1">Female: T6 V-shaped or rounded medially if deeply emarginate (<xref ref-type="fig" rid="F34">Figs 162</xref>, <xref ref-type="fig" rid="F35">168</xref>, <xref ref-type="fig" rid="F61">304</xref>). Male: A11 longer than broad (<xref ref-type="fig" rid="F34">Figs 163</xref>, <xref ref-type="fig" rid="F61">305</xref>). Coxa usually (2 out of 3 species) same color as rest of leg (<xref ref-type="fig" rid="F34">Fig. 159</xref>)</td><td rowspan="1" colspan="1">33</td></tr><tr><td rowspan="1" colspan="1">33</td><td rowspan="1" colspan="1">Mesoscutellar rim expanded (<xref ref-type="fig" rid="F34">Fig. 160</xref>). Female: T6 deeply emarginate, angular medially (<xref ref-type="fig" rid="F34">Fig. 162</xref>). Male: T5 with metasomal flanges (<xref ref-type="fig" rid="F34">Fig. 164</xref>)</td><td rowspan="1" colspan="1"><italic><tp:taxon-name>Oxyscelio limbi</tp:taxon-name></italic> Burks, sp. n.</td></tr><tr><td rowspan="1" colspan="1">–</td><td rowspan="1" colspan="1">Mesoscutellar rim not expanded (<xref ref-type="fig" rid="F35">Fig. 166</xref>). If rim weakly sculptured (<xref ref-type="fig" rid="F61">Fig. 302</xref>) then T6 weakly or not at all emarginate in female (<xref ref-type="fig" rid="F35">Figs 168</xref>, <xref ref-type="fig" rid="F61">304</xref>). Male T5 phenotype unknown</td><td rowspan="1" colspan="1">34</td></tr><tr><td rowspan="1" colspan="1">34</td><td rowspan="1" colspan="1">Coxa darker than rest of leg (<xref ref-type="fig" rid="F61">Fig. 301</xref>). Female: T5 with rounded metasomal flanges (<xref ref-type="fig" rid="F61">Fig. 304</xref>)</td><td rowspan="1" colspan="1"><italic><tp:taxon-name>Oxyscelio scismatis</tp:taxon-name></italic> Burks, sp. n.</td></tr><tr><td rowspan="1" colspan="1">–</td><td rowspan="1" colspan="1">Coxa same color as rest of leg (<xref ref-type="fig" rid="F35">Fig. 165</xref>). Female: T5 with sharp metasomal flanges (<xref ref-type="fig" rid="F35">Fig. 168</xref>)</td><td rowspan="1" colspan="1"><italic><tp:taxon-name>Oxyscelio liminis</tp:taxon-name></italic> Burks, sp. n.</td></tr><tr><td rowspan="1" colspan="1">35</td><td rowspan="1" colspan="1">T6 abruptly narrower than T5 (sometimes T5 also abruptly narrower than T4), these with strong, straight posterolateral corners (<xref ref-type="fig" rid="F57">Fig. 280</xref>). T6 in female with narrow and elongate posterior metasomal flanges or sharp posterolateral corners (<xref ref-type="fig" rid="F57">Fig. 280</xref>) or T5 with subapical protrusion (<xref ref-type="fig" rid="F75">Fig. 378</xref>). Males with strong narrow T7 metasomal flanges (<xref ref-type="fig" rid="F57">Fig. 282</xref>): <italic><tp:taxon-name>Oxyscelio rami</tp:taxon-name></italic> species group</td><td rowspan="1" colspan="1">36</td></tr><tr><td rowspan="1" colspan="1"><!--PageBreak-->–</td><td rowspan="1" colspan="1">If apical terga abruptly narrower than preceding terga, then some of them other than apical tergum with metasomal flanges (<xref ref-type="fig" rid="F75">Fig. 380</xref>). T7 emarginate but without metasomal flanges (<xref ref-type="fig" rid="F59">Fig. 294</xref>)</td><td rowspan="1" colspan="1">39</td></tr><tr><td rowspan="1" colspan="1">36</td><td rowspan="1" colspan="1">T5 with subapical rounded protrusions (<xref ref-type="fig" rid="F75">Figs 378, 380</xref>)</td><td rowspan="1" colspan="1"><italic><tp:taxon-name>Oxyscelio umbonis</tp:taxon-name></italic> Burks, sp. n.</td></tr><tr><td rowspan="1" colspan="1">–</td><td rowspan="1" colspan="1">T5 without subapical protrusions (<xref ref-type="fig" rid="F9">Figs 36</xref>, <xref ref-type="fig" rid="F15">66</xref>, <xref ref-type="fig" rid="F57">280</xref>)</td><td rowspan="1" colspan="1">37</td></tr><tr><td rowspan="1" colspan="1">37</td><td rowspan="1" colspan="1">Apical tergum medially blunt or roundly emarginate, with elongate narrow metasomal flanges (<xref ref-type="fig" rid="F9">Figs 36</xref>, <xref ref-type="fig" rid="F57">280</xref>)</td><td rowspan="1" colspan="1">38</td></tr><tr><td rowspan="1" colspan="1">–</td><td rowspan="1" colspan="1">Apical tergum medially angular, with sharp posterior corners that are not elongate (<xref ref-type="fig" rid="F15">Fig. 66</xref>)</td><td rowspan="1" colspan="1"><italic><tp:taxon-name>Oxyscelio contusionis</tp:taxon-name></italic> Burks, sp. n.</td></tr><tr><td rowspan="1" colspan="1">38</td><td rowspan="1" colspan="1">Submedian carina distinct (<xref ref-type="fig" rid="F57">Fig. 279</xref>)</td><td rowspan="1" colspan="1"><italic><tp:taxon-name>Oxyscelio rami</tp:taxon-name></italic> Burks, sp. n.</td></tr><tr><td rowspan="1" colspan="1">–</td><td rowspan="1" colspan="1">Submedian carina absent medially (<xref ref-type="fig" rid="F9">Fig. 35</xref>)</td><td rowspan="1" colspan="1"><italic><tp:taxon-name>Oxyscelio caudarum</tp:taxon-name></italic> Burks, sp. n.</td></tr><tr><td rowspan="1" colspan="1">39</td><td rowspan="1" colspan="1">Female: T6 with lateral ledges that medially slope down to the apical rim (<xref ref-type="fig" rid="F11">Fig. 46</xref>), or T6 with subapical metasomal flanges (<xref ref-type="fig" rid="F18">Figs 80</xref>) or a broad shelf (<xref ref-type="fig" rid="F73">Fig. 368</xref>). Male: Fore wing not long enough to reach beyond metasomal apex andT7 deeply emarginate apically but without posterior spines (<xref ref-type="fig" rid="F28">Fig. 132</xref>)</td><td rowspan="1" colspan="1">40</td></tr><tr><td rowspan="1" colspan="1">–</td><td rowspan="1" colspan="1">Female: T6 without lateral ledges, without metasomal flanges (<xref ref-type="fig" rid="F30">Fig. 140</xref>). Male: Either fore wing exceeding metasomal apex orT7 truncate or hardly emarginate apically (<xref ref-type="fig" rid="F30">Fig. 142</xref>) or T7 with narrow, spine-like posterior projections (<xref ref-type="fig" rid="F38">Fig. 182</xref>)</td><td rowspan="1" colspan="1">48</td></tr><tr><td rowspan="1" colspan="1">40</td><td rowspan="1" colspan="1">Female: T6 with tiny sharp subapical metasomal flanges, tergum abruptly narrowed posterior to them (<xref ref-type="fig" rid="F18">Fig. 80</xref>). Male: A11 broader than long (<xref ref-type="fig" rid="F28">Fig. 131</xref>) and T7 deeply emarginate (<xref ref-type="fig" rid="F28">Fig. 132</xref>)</td><td rowspan="1" colspan="1">41</td></tr><tr><td rowspan="1" colspan="1">–</td><td rowspan="1" colspan="1">Female: T6 with lateral margins forming shelf-like areas (<xref ref-type="fig" rid="F45">Fig. 215</xref>, <xref ref-type="fig" rid="F73">368</xref>). Male: A11 longer than broad (<xref ref-type="fig" rid="F59">Fig. 293</xref>)</td><td rowspan="1" colspan="1">42</td></tr><tr><td rowspan="1" colspan="1">41</td><td rowspan="1" colspan="1">Coxa darker than rest of leg (<xref ref-type="fig" rid="F18">Fig. 77</xref>). Female: A3 longer than pedicel, T1 midlobe with 6 longitudinal carinae (<xref ref-type="fig" rid="F18">Fig. 80</xref>). Males unknown</td><td rowspan="1" colspan="1"><italic><tp:taxon-name>Oxyscelio cuspidis</tp:taxon-name></italic> Burks, sp. n.</td></tr><tr><td rowspan="1" colspan="1">–</td><td rowspan="1" colspan="1">Coxa same color as most of femur (<xref ref-type="fig" rid="F28">Fig. 127</xref>). Female: A3 not longer than pedicel, T1 midlobe with 5 longitudinal carinae. Males with A4 and A11 broader than long (<xref ref-type="fig" rid="F28">Fig. 131</xref>)</td><td rowspan="1" colspan="1"><italic><tp:taxon-name>Oxyscelio gressus</tp:taxon-name></italic> Burks, sp. n.</td></tr><tr><td rowspan="1" colspan="1">42</td><td rowspan="1" colspan="1">Female: T6 apex with strongly protruding posterior rim, main body of tergum anterior to it forming a narrowed shelf laterally, median carina extending from main body of tergum to apical rim; all this together forming an almost trident-shaped apex (<xref ref-type="fig" rid="F11">Figs 46</xref>, <xref ref-type="fig" rid="F12">50</xref>). Submedian carina sharp (<xref ref-type="fig" rid="F11">Figs 45</xref>, <xref ref-type="fig" rid="F12">49</xref>)</td><td rowspan="1" colspan="1">43</td></tr><tr><td rowspan="1" colspan="1">–</td><td rowspan="1" colspan="1">Female: T6 with hardly protruding posterior rim, main body of tergum forming broad shelf laterally that is partially raised above apical rim and does not have a median carina; all this together forming an essentially truncate apex (<xref ref-type="fig" rid="F45">Figs 215</xref>, <xref ref-type="fig" rid="F73">368</xref>). Submedian carina weak or absent (<xref ref-type="fig" rid="F45">Figs 216</xref>, <xref ref-type="fig" rid="F73">367</xref>)</td><td rowspan="1" colspan="1">44</td></tr><tr><td rowspan="1" colspan="1">43</td><td rowspan="1" colspan="1">Female: T4 with broad, flat metasomal flanges (<xref ref-type="fig" rid="F12">Fig. 50</xref>)</td><td rowspan="1" colspan="1"><italic><tp:taxon-name>Oxyscelio clupei</tp:taxon-name></italic> Burks, sp. n.</td></tr><tr><td rowspan="1" colspan="1">–</td><td rowspan="1" colspan="1">Female: T4 without metasomal flanges, or with very tiny and sharply pointed metasomal flanges (<xref ref-type="fig" rid="F11">Fig. 46</xref>)</td><td rowspan="1" colspan="1"><italic><tp:taxon-name>Oxyscelio clivi</tp:taxon-name></italic> Burks, sp. n.</td></tr><tr><td rowspan="1" colspan="1"><!--PageBreak-->44</td><td rowspan="1" colspan="1">Frontal depression without carinae in dorsal portion (<xref ref-type="fig" rid="F45">Figs 216</xref>, <xref ref-type="fig" rid="F73">367</xref>)</td><td rowspan="1" colspan="1">45</td></tr><tr><td rowspan="1" colspan="1">–</td><td rowspan="1" colspan="1">Frontal depression with some carinae in dorsal portion, which may be interrupted medially (<xref ref-type="fig" rid="F22">Fig. 99</xref>, <xref ref-type="fig" rid="F70">353</xref>)</td><td rowspan="1" colspan="1">46</td></tr><tr><td rowspan="1" colspan="1">45</td><td rowspan="1" colspan="1">Female (males unknown): Fore wings not long enough to extend beyond T5 (<xref ref-type="fig" rid="F73">Fig. 368</xref>)</td><td rowspan="1" colspan="1"><italic><tp:taxon-name>Oxyscelio truncationis</tp:taxon-name></italic> Burks, sp. n.</td></tr><tr><td rowspan="1" colspan="1">–</td><td rowspan="1" colspan="1">Female: Fore wings extending beyond T5 (<xref ref-type="fig" rid="F45">Fig. 215</xref>). Male: A11 broader than long (<xref ref-type="fig" rid="F45">Fig. 217</xref>); T7 tiny, not deeply emarginate apically (<xref ref-type="fig" rid="F45">Fig. 218</xref>)</td><td rowspan="1" colspan="1"><italic><tp:taxon-name>Oxyscelio nigricoxa</tp:taxon-name></italic> (Dodd)</td></tr><tr><td rowspan="1" colspan="1">46</td><td rowspan="1" colspan="1">Female: A4 broader than long. [Males unknown]</td><td rowspan="1" colspan="1">47</td></tr><tr><td rowspan="1" colspan="1">–</td><td rowspan="1" colspan="1">Female: A4 longer than broad. [Male: (<xref ref-type="fig" rid="F59">Figs 293, 294)</xref>]</td><td rowspan="1" colspan="1"><italic><tp:taxon-name>Oxyscelio rupturae</tp:taxon-name></italic> Burks, sp. n.</td></tr><tr><td rowspan="1" colspan="1">47</td><td rowspan="1" colspan="1">Female: T6 only shallowly emarginate medially, not sloping to apical rim (<xref ref-type="fig" rid="F70">Fig. 354</xref>)</td><td rowspan="1" colspan="1"><italic><tp:taxon-name>Oxyscelio stipulae</tp:taxon-name></italic> Burks, sp. n.</td></tr><tr><td rowspan="1" colspan="1">–</td><td rowspan="1" colspan="1">Female: T6 deeply emarginate medially, with a median slope leading down to apical rim (<xref ref-type="fig" rid="F22">Fig. 100</xref>)</td><td rowspan="1" colspan="1"><italic><tp:taxon-name>Oxyscelio exiguitatis</tp:taxon-name></italic> Burks, sp. n.</td></tr><tr><td rowspan="1" colspan="1">48</td><td rowspan="1" colspan="1">Males only: T7 with long posterior spines (<xref ref-type="fig" rid="F38">Fig. 182</xref>)</td><td rowspan="1" colspan="1">49</td></tr><tr><td rowspan="1" colspan="1">–</td><td rowspan="1" colspan="1">Male or female: apical tergum without spines (<xref ref-type="fig" rid="F30">Fig. 142</xref>)</td><td rowspan="1" colspan="1">51</td></tr><tr><td rowspan="1" colspan="1">49</td><td rowspan="1" colspan="1">A4 longer than broad (<xref ref-type="fig" rid="F46">Fig. 223</xref>). Body without metallic color (<xref ref-type="fig" rid="F46">Fig. 220</xref>), legs yellowish</td><td rowspan="1" colspan="1"><italic><tp:taxon-name>Oxyscelio nitoris</tp:taxon-name></italic> Burks, sp. n.</td></tr><tr><td rowspan="1" colspan="1">–</td><td rowspan="1" colspan="1">A4 broader than long (<xref ref-type="fig" rid="F38">Figs 181</xref>). Either body with some metallic color (<xref ref-type="fig" rid="F38">Fig. 178</xref>), or entirely dark brown including legs (<xref ref-type="fig" rid="F76">Fig. 381</xref>)</td><td rowspan="1" colspan="1">50</td></tr><tr><td rowspan="1" colspan="1">50</td><td rowspan="1" colspan="1">Head and mesosoma weakly metallic blue or green (<xref ref-type="fig" rid="F38">Fig. 178</xref>). Legs yellowish (<xref ref-type="fig" rid="F38">Fig. 177</xref>)</td><td rowspan="1" colspan="1"><italic><tp:taxon-name>Oxyscelio livens</tp:taxon-name></italic> Burks, sp. n.</td></tr><tr><td rowspan="1" colspan="1">–</td><td rowspan="1" colspan="1">Entire body non-metallic dark brown, including legs (<xref ref-type="fig" rid="F76">Fig. 381</xref>)</td><td rowspan="1" colspan="1"><italic><tp:taxon-name>Oxyscelio uncinorum</tp:taxon-name></italic> Burks, sp. n.</td></tr><tr><td rowspan="1" colspan="1">51</td><td rowspan="1" colspan="1">Frontal depression deep and nearly parallel-sided, with many transverse carinae above and below dorsal separator, but submedian carina weak or absent medially (<xref ref-type="fig" rid="F14">Fig. 59</xref>). Female: Fore wing long enough to reach middle of T4 or T5; T6 apically steep and not emarginate (<xref ref-type="fig" rid="F14">Fig. 60</xref>). Male: Fore wing long enough to reach middle of T5, T7 broadly emarginate (<xref ref-type="fig" rid="F14">Fig. 62</xref>), A11 longer than broad (<xref ref-type="fig" rid="F14">Fig. 61</xref>)</td><td rowspan="1" colspan="1"><italic><tp:taxon-name>Oxyscelio conjuncti</tp:taxon-name></italic> Burks, sp. n.</td></tr><tr><td rowspan="1" colspan="1">–</td><td rowspan="1" colspan="1">Frontal depression, if with many carinae, then strongly broadening ventrally and not deep (<xref ref-type="fig" rid="F29">Fig. 135</xref>). Other features variable, but rarely as above</td><td rowspan="1" colspan="1">52</td></tr><tr><td rowspan="1" colspan="1">52</td><td rowspan="1" colspan="1">Tibiae with spines (<xref ref-type="fig" rid="F68">Figs 341</xref>)</td><td rowspan="1" colspan="1">53</td></tr><tr><td rowspan="1" colspan="1">–</td><td rowspan="1" colspan="1">Tibiae without spines</td><td rowspan="1" colspan="1">54</td></tr><tr><td rowspan="1" colspan="1">53</td><td rowspan="1" colspan="1">Frontal depression very broad, with strong submedian carina (<xref ref-type="fig" rid="F68">Fig. 343</xref>)</td><td rowspan="1" colspan="1"><italic><tp:taxon-name>Oxyscelio sordes</tp:taxon-name></italic> Burks, sp. n.</td></tr><tr><td rowspan="1" colspan="1">–</td><td rowspan="1" colspan="1">Frontal depression not very broad, submedian carina weak or absent (<xref ref-type="fig" rid="F29">Figs 135</xref>)</td><td rowspan="1" colspan="1"><italic><tp:taxon-name>Oxyscelio hamorum</tp:taxon-name></italic> Burks, sp. n.</td></tr><tr><td rowspan="1" colspan="1">54</td><td rowspan="1" colspan="1">Mesoscutal midlobe posteriorly with many strong longitudinal rugae</td><td rowspan="1" colspan="1"><italic><tp:taxon-name>Oxyscelio obturationis</tp:taxon-name></italic> Burks, sp. n.</td></tr><tr><td rowspan="1" colspan="1">–</td><td rowspan="1" colspan="1">Mesoscutal midlobe posteriorly with few or no longitudinal rugae</td><td rowspan="1" colspan="1">55</td></tr><tr><td rowspan="1" colspan="1">55</td><td rowspan="1" colspan="1">Hyperoccipital carina indicated by sharp carina (<xref ref-type="fig" rid="F63">Fig. 314</xref>). Female: submedian carina indicated by a set of weak rugae or carinae (<xref ref-type="fig" rid="F63">Fig. 315</xref>). Mesoscutel<!--PageBreak-->lum with elevated sculpture, including weakly indicated oblique elevations (<xref ref-type="fig" rid="F63">Fig. 314</xref>)</td><td rowspan="1" colspan="1"><italic><tp:taxon-name>Oxyscelio scutorum</tp:taxon-name></italic> Burks, sp. n.</td></tr><tr><td rowspan="1" colspan="1">–</td><td rowspan="1" colspan="1">If hyperoccipital carina sharp and submedian carina accompanied by additional carinae, then mesoscutellum without elevated sculpture (<xref ref-type="fig" rid="F20">Fig. 86</xref>)</td><td rowspan="1" colspan="1">56</td></tr><tr><td rowspan="1" colspan="1">56</td><td rowspan="1" colspan="1">Frontal depression with carinae or transverse elevations, which may be medially interrupted, above dorsal separator (<xref ref-type="fig" rid="F4">Figs 14</xref>, <xref ref-type="fig" rid="F19">83</xref>)</td><td rowspan="1" colspan="1">57</td></tr><tr><td rowspan="1" colspan="1">–</td><td rowspan="1" colspan="1">Frontal depression smooth dorsally (<xref ref-type="fig" rid="F7">Fig. 25</xref>)</td><td rowspan="1" colspan="1">61</td></tr><tr><td rowspan="1" colspan="1">57</td><td rowspan="1" colspan="1">Coxa darker than rest of leg (<xref ref-type="fig" rid="F4">Fig. 11</xref>), or entire body dark brown including legs</td><td rowspan="1" colspan="1">58</td></tr><tr><td rowspan="1" colspan="1">–</td><td rowspan="1" colspan="1">Coxa not darker than rest of leg, apical part of legs yellowish (<xref ref-type="fig" rid="F41">Fig. 193</xref>)</td><td rowspan="1" colspan="1"><italic><tp:taxon-name>Oxyscelio montanus</tp:taxon-name></italic> (Dodd)</td></tr><tr><td rowspan="1" colspan="1">58</td><td rowspan="1" colspan="1">Female only (male cannot be reliably keyed past this point): A4 longer than broad</td><td rowspan="1" colspan="1">59</td></tr><tr><td rowspan="1" colspan="1">–</td><td rowspan="1" colspan="1">Female: A4 broader than long</td><td rowspan="1" colspan="1">60</td></tr><tr><td rowspan="1" colspan="1">59</td><td rowspan="1" colspan="1">Submedian carina complete medially as a distinct carina (<xref ref-type="fig" rid="F4">Fig. 14</xref>)</td><td rowspan="1" colspan="1"><italic><tp:taxon-name>Oxyscelio atricoxa</tp:taxon-name></italic> (Dodd)</td></tr><tr><td rowspan="1" colspan="1">–</td><td rowspan="1" colspan="1">Submedian carina absent medially (<xref ref-type="fig" rid="F19">Fig. 83</xref>)</td><td rowspan="1" colspan="1"><italic><tp:taxon-name>Oxyscelio densitatis</tp:taxon-name></italic> Burks, sp. n.</td></tr><tr><td rowspan="1" colspan="1">60</td><td rowspan="1" colspan="1">Postmarginal vein present, venation reaching or nearly reaching anterior wing margin (<xref ref-type="fig" rid="F81">Fig. 410</xref>)</td><td rowspan="1" colspan="1"><italic><tp:taxon-name>Oxyscelio wa</tp:taxon-name></italic> Burks, sp. n.</td></tr><tr><td rowspan="1" colspan="1">–</td><td rowspan="1" colspan="1">Postmarginal vein absent, venation not closely approaching anterior wing margin (<xref ref-type="fig" rid="F60">Fig. 298</xref>)</td><td rowspan="1" colspan="1"><italic><tp:taxon-name>Oxyscelio sarcinae</tp:taxon-name></italic> Burks, sp. n.</td></tr><tr><td rowspan="1" colspan="1">61</td><td rowspan="1" colspan="1">Entire body dark brown, including antennae and legs</td><td rowspan="1" colspan="1">62</td></tr><tr><td rowspan="1" colspan="1">–</td><td rowspan="1" colspan="1">Some part(s) of legs and antennae yellowish</td><td rowspan="1" colspan="1">64</td></tr><tr><td rowspan="1" colspan="1">62</td><td rowspan="1" colspan="1">Occipital carina with flat transverse sections connected median arch to lateral areas (<xref ref-type="fig" rid="F76">Fig. 382</xref>). Male: T7 with apical spines (<xref ref-type="fig" rid="F76">Fig. 386</xref>)</td><td rowspan="1" colspan="1"><italic><tp:taxon-name>Oxyscelio uncinorum</tp:taxon-name></italic> Burks, sp. n.</td></tr><tr><td rowspan="1" colspan="1">–</td><td rowspan="1" colspan="1">Occipital carina nearly uniformly arched, without flat transverse sublateral sections. (<xref ref-type="fig" rid="F53">Figs 258</xref>, <xref ref-type="fig" rid="F72">360</xref>). Male: T7 without spines (<xref ref-type="fig" rid="F53">Figs 262</xref>, <xref ref-type="fig" rid="F72">364</xref>)</td><td rowspan="1" colspan="1">63</td></tr><tr><td rowspan="1" colspan="1">63</td><td rowspan="1" colspan="1">Female: T1 midlobe longitudinal carinae obscured by smooth area anteriorly. Male: most flagellomeres between A4 and A11 broader than long, T7 blunt apically and without lobes</td><td rowspan="1" colspan="1"><italic><tp:taxon-name>Oxyscelio pollicis</tp:taxon-name></italic> Burks, sp. n.</td></tr><tr><td rowspan="1" colspan="1">–</td><td rowspan="1" colspan="1">Female: T1 midlobe with 4 distinct longitudinal carinae. Male: all flagellomeres longer than broad, T7 emarginate apically and with rounded posterior lobes</td><td rowspan="1" colspan="1"><italic><tp:taxon-name>Oxyscelio tenuitatis</tp:taxon-name></italic> Burks, sp. n.</td></tr><tr><td rowspan="1" colspan="1">64</td><td rowspan="1" colspan="1">Coxa darker than rest of leg (<xref ref-type="fig" rid="F19">Figs 81</xref>, <xref ref-type="fig" rid="F39">183</xref>, <xref ref-type="fig" rid="F45">213</xref>)</td><td rowspan="1" colspan="1">65</td></tr><tr><td rowspan="1" colspan="1">–</td><td rowspan="1" colspan="1">Coxa not darker than rest of leg (<xref ref-type="fig" rid="F30">Fig. 137</xref>)</td><td rowspan="1" colspan="1">67</td></tr><tr><td rowspan="1" colspan="1">65</td><td rowspan="1" colspan="1">Female: fore wing not long enough to exceed metasomal apex; A4 longer than broad; T6 not concave apically (<xref ref-type="fig" rid="F19">Fig. 84</xref>)</td><td rowspan="1" colspan="1"><italic><tp:taxon-name>Oxyscelio densitatis</tp:taxon-name></italic> Burks, sp. n.</td></tr><tr><td rowspan="1" colspan="1">–</td><td rowspan="1" colspan="1">Female: fore wing long enough to reach or exceed metasomal apex, A4 as broad or broader than long; T6 at least mildly concave apically (<xref ref-type="fig" rid="F39">Figs 186</xref>, <xref ref-type="fig" rid="F45">215</xref>)</td><td rowspan="1" colspan="1">66</td></tr><tr><td rowspan="1" colspan="1">66</td><td rowspan="1" colspan="1">Female: mesoscutellum very sparsely foveate, with broad smooth areas between foveae (<xref ref-type="fig" rid="F39">Fig. 184</xref>); T6 only slightly concave apically (<xref ref-type="fig" rid="F39">Fig. 186</xref>); A3 not longer than pedicel</td><td rowspan="1" colspan="1"><italic><tp:taxon-name>Oxyscelio magniclava</tp:taxon-name></italic> (Dodd)</td></tr><tr><td rowspan="1" colspan="1"><!--PageBreak-->–</td><td rowspan="1" colspan="1">Female: mesoscutellum densely foveate (<xref ref-type="fig" rid="F45">Fig. 214</xref>); T6 distinctly concave apically (<xref ref-type="fig" rid="F45">Fig. 215</xref>); A3 longer than pedicel</td><td rowspan="1" colspan="1"><italic><tp:taxon-name>Oxyscelio nigricoxa</tp:taxon-name></italic> (Dodd)</td></tr><tr><td rowspan="1" colspan="1">67</td><td rowspan="1" colspan="1">Occipital carina omicron-shaped, with narrow and strongly convex median section connected to lateral sections by a transverse carina (<xref ref-type="fig" rid="F46">Fig. 220</xref>)</td><td rowspan="1" colspan="1">68</td></tr><tr><td rowspan="1" colspan="1">–</td><td rowspan="1" colspan="1">Occipital carina broadly rounded, with no differentiation medially (<xref ref-type="fig" rid="F30">Fig. 138</xref>)</td><td rowspan="1" colspan="1">69</td></tr><tr><td rowspan="1" colspan="1">68</td><td rowspan="1" colspan="1">Metanotum and posterior rim of mesoscutellum pale, in contrast with surrounding areas (<xref ref-type="fig" rid="F51">Fig. 248</xref>). Female: A4 longer than broad. Male: T7 without posterior spines (<xref ref-type="fig" rid="F51">Fig. 252</xref>)</td><td rowspan="1" colspan="1"><italic><tp:taxon-name>Oxyscelio palati</tp:taxon-name></italic> Burks, sp. n.</td></tr><tr><td rowspan="1" colspan="1">–</td><td rowspan="1" colspan="1">Metanotum and posterior rim of mesoscutellum not pale (<xref ref-type="fig" rid="F46">Fig. 220</xref>). Female: A4 broader than long. Male: T7 with posterior spines (<xref ref-type="fig" rid="F46">Fig. 224</xref>)</td><td rowspan="1" colspan="1"><italic><tp:taxon-name>Oxyscelio nitoris</tp:taxon-name></italic> Burks, sp. n.</td></tr><tr><td rowspan="1" colspan="1">69</td><td rowspan="1" colspan="1">Occipital carina absent medially</td><td rowspan="1" colspan="1"><italic><tp:taxon-name>Oxyscelio dissimulationis</tp:taxon-name></italic> Burks, sp. n.</td></tr><tr><td rowspan="1" colspan="1">–</td><td rowspan="1" colspan="1">Occipital carina present medially</td><td rowspan="1" colspan="1">70</td></tr><tr><td rowspan="1" colspan="1">70</td><td rowspan="1" colspan="1">Submedian carina weak and indicated by rounded ruga, frontal depression shallow (<xref ref-type="fig" rid="F30">Fig. 139</xref>). Postmarginal vein present but very short</td><td rowspan="1" colspan="1"><italic><tp:taxon-name>Oxyscelio hyalinipennis</tp:taxon-name></italic> (Dodd)</td></tr><tr><td rowspan="1" colspan="1">–</td><td rowspan="1" colspan="1">Submedian carina sharp and strong, and frontal depression deep (<xref ref-type="fig" rid="F7">Figs 25</xref>, <xref ref-type="fig" rid="F41">195</xref>). Postmarginal vein absent (as in <xref ref-type="fig" rid="F60">Fig. 298</xref>)</td><td rowspan="1" colspan="1">71</td></tr><tr><td rowspan="1" colspan="1">71</td><td rowspan="1" colspan="1">Dorsal portion of frontal depression without transverse carinae (<xref ref-type="fig" rid="F7">Fig. 25</xref>). Female: A3 shorter than pedicel (<xref ref-type="fig" rid="F7">Fig. 25</xref>)</td><td rowspan="1" colspan="1"><italic><tp:taxon-name>Oxyscelio brevitas</tp:taxon-name></italic> Burks, sp. n.</td></tr><tr><td rowspan="1" colspan="1">–</td><td rowspan="1" colspan="1">Female: Dorsal portion of frontal depression with interrupted transverse carinae (<xref ref-type="fig" rid="F41">Fig. 195</xref>). A3 longer than pedicel</td><td rowspan="1" colspan="1"><italic><tp:taxon-name>Oxyscelio montanus</tp:taxon-name></italic> (Dodd)</td></tr><tr><td rowspan="1" colspan="1">72</td><td rowspan="1" colspan="1">Hyperoccipital carina and submedian carina represented by several (more than 3) sharp and distinct rugae (<xref ref-type="fig" rid="F10">Figs 38, 39</xref>, <xref ref-type="fig" rid="F74">370, 371</xref>). Legs, including coxae, bicolored (<xref ref-type="fig" rid="F10">Figs 37</xref>, <xref ref-type="fig" rid="F74">369</xref>). New Caledonia</td><td rowspan="1" colspan="1">73</td></tr><tr><td rowspan="1" colspan="1">–</td><td rowspan="1" colspan="1">Hyperoccipital carina and submedian carina not both represented by so many rugae (<xref ref-type="fig" rid="F2">Figs 3, 4</xref>). Leg color variable, usually not bicolored</td><td rowspan="1" colspan="1">74</td></tr><tr><td rowspan="1" colspan="1">73</td><td rowspan="1" colspan="1">Female: Fore wing long enough to reach middle of T5; T1 with very strong anterior horn; T6 longer than broad (<xref ref-type="fig" rid="F74">Fig. 372</xref>). Male: fore wing long enough to reach apex of T5</td><td rowspan="1" colspan="1"><italic><tp:taxon-name>Oxyscelio tubi</tp:taxon-name></italic> Burks, sp. n.</td></tr><tr><td rowspan="1" colspan="1">–</td><td rowspan="1" colspan="1">Female: Fore wing long enough to reach beyond metasomal apex; T1 with very weak anterior swelling; T6 broader than long (<xref ref-type="fig" rid="F10">Fig. 40</xref>). Male: fore wing long enough to reach beyond metasomal apex</td><td rowspan="1" colspan="1"><italic><tp:taxon-name>Oxyscelio circulorum</tp:taxon-name></italic> Burks, sp. n.</td></tr><tr><td rowspan="1" colspan="1">74</td><td rowspan="1" colspan="1">Metasomal sterna entirely smooth aside from setiferous puncta (<xref ref-type="fig" rid="F33">Fig. 157</xref>): <italic><tp:taxon-name>Oxyscelio leviventris</tp:taxon-name></italic> species group</td><td rowspan="1" colspan="1">75</td></tr><tr><td rowspan="1" colspan="1">–</td><td rowspan="1" colspan="1">Metasomal sterna with some longitudinal rugae or carinae (<xref ref-type="fig" rid="F29">Fig. 136</xref>)</td><td rowspan="1" colspan="1">76</td></tr><tr><td rowspan="1" colspan="1">75</td><td rowspan="1" colspan="1">Clypeus elongate (<xref ref-type="fig" rid="F48">Fig. 233</xref>). Metascutellum setose dorsally (<xref ref-type="fig" rid="F48">Fig. 232</xref>)</td><td rowspan="1" colspan="1"><italic><tp:taxon-name>Oxyscelio oblongiclypei</tp:taxon-name></italic> Burks, sp. n.</td></tr><tr><td rowspan="1" colspan="1">–</td><td rowspan="1" colspan="1">Clypeus not elongate (<xref ref-type="fig" rid="F33">Fig. 155</xref>). Metascutellum not setose (<xref ref-type="fig" rid="F33">Fig. 154</xref>)</td><td rowspan="1" colspan="1"><italic><tp:taxon-name>Oxyscelio leviventris</tp:taxon-name></italic> Burks, sp. n.</td></tr><tr><td rowspan="1" colspan="1"><!--PageBreak-->76</td><td rowspan="1" colspan="1">Epomial corner projecting laterally (<xref ref-type="fig" rid="F8">Figs 28</xref>, <xref ref-type="fig" rid="F77">388</xref>). Genal carina expanded in ventral half, with long foveae separating it from gena (<xref ref-type="fig" rid="F8">Figs 27</xref>, <xref ref-type="fig" rid="F77">387</xref>): <italic><tp:taxon-name>Oxyscelio catenae</tp:taxon-name></italic> species group</td><td rowspan="1" colspan="1">77</td></tr><tr><td rowspan="1" colspan="1">–</td><td rowspan="1" colspan="1">Epomial corner not projecting laterally (<xref ref-type="fig" rid="F2">Fig. 3</xref>). Genal carina not expanded (<xref ref-type="fig" rid="F2">Fig. 2</xref>)</td><td rowspan="1" colspan="1">78</td></tr><tr><td rowspan="1" colspan="1">77</td><td rowspan="1" colspan="1">Submedian carina present, indicated by rounded ruga (<xref ref-type="fig" rid="F8">Fig. 29</xref>). Female: mesoscutellum with smooth area centrally (<xref ref-type="fig" rid="F8">Fig. 28</xref>); fore wing long enough to reach middle of T5. Male: Fore wing long enough to reach middle of T6</td><td rowspan="1" colspan="1"><italic><tp:taxon-name>Oxyscelio catenae</tp:taxon-name></italic> Burks, sp. n.</td></tr><tr><td rowspan="1" colspan="1">–</td><td rowspan="1" colspan="1">Submedian carina absent, the area with some convergent heart-shaped sculpture (<xref ref-type="fig" rid="F77">Fig. 389</xref>). Female: mesoscutellum densely sculptured centrally (<xref ref-type="fig" rid="F77">Fig. 388</xref>); fore wing long enough to reach apex of T5 or middle of T6. Male: Fore wing long enough to reach beyond metasomal apex</td><td rowspan="1" colspan="1"><italic><tp:taxon-name>Oxyscelio valdecatenae</tp:taxon-name></italic> Burks, sp. n.</td></tr><tr><td rowspan="1" colspan="1">78</td><td rowspan="1" colspan="1">Mesoscutum and mesoscutellum with sunken median longitudinal depression where median carinae would otherwise be; areas lateral to these depressions strongly raised (<xref ref-type="fig" rid="F79">Fig. 398</xref>)</td><td rowspan="1" colspan="1"><italic><tp:taxon-name>Oxyscelio verrucae</tp:taxon-name></italic> Burks, sp. n.</td></tr><tr><td rowspan="1" colspan="1">–</td><td rowspan="1" colspan="1">Mesoscutum and mesoscutellum without longitudinal depression, without raised submedian areas (<xref ref-type="fig" rid="F2">Fig. 3</xref>)</td><td rowspan="1" colspan="1">79</td></tr><tr><td rowspan="1" colspan="1">79</td><td rowspan="1" colspan="1">Submedian carina and hyperoccipital carina absent (<xref ref-type="fig" rid="F80">Fig. 406</xref>). Mesosoma yellow, with only tiny setiferous puncta dorsally (<xref ref-type="fig" rid="F80">Fig. 405</xref>). Vanuatu, Fiji</td><td rowspan="1" colspan="1"><italic><tp:taxon-name>Oxyscelio viator</tp:taxon-name></italic> Burks, sp. n.</td></tr><tr><td rowspan="1" colspan="1">–</td><td rowspan="1" colspan="1">Submedian carina and/or hyperoccipital carina indicated by carinae or rugae (<xref ref-type="fig" rid="F2">Fig. 4</xref>). Mesosomal color variable, but with more sculpture than just setiferous puncta if yellow (<xref ref-type="fig" rid="F2">Fig. 3</xref>)</td><td rowspan="1" colspan="1">80</td></tr><tr><td rowspan="1" colspan="1">80</td><td rowspan="1" colspan="1">Mesoscutellum, posterior portion of mesoscutal midlobe with many strong longitudinal rugae (<xref ref-type="fig" rid="F52">Fig. 254</xref>)</td><td rowspan="1" colspan="1"><italic><tp:taxon-name>Oxyscelio pectinis</tp:taxon-name></italic> Burks, sp. n.</td></tr><tr><td rowspan="1" colspan="1">–</td><td rowspan="1" colspan="1">Mesoscutellum especially, and usually mesoscutal midlobe, without longitudinal rugae (<xref ref-type="fig" rid="F2">Fig. 3</xref>)</td><td rowspan="1" colspan="1">81</td></tr><tr><td rowspan="1" colspan="1">81</td><td rowspan="1" colspan="1">Metascutellum broad and convex, rugose centrally (<xref ref-type="fig" rid="F54">Fig. 264</xref>)</td><td rowspan="1" colspan="1"><italic><tp:taxon-name>Oxyscelio proceritatis</tp:taxon-name></italic> Burks, sp. n.</td></tr><tr><td rowspan="1" colspan="1">–</td><td rowspan="1" colspan="1">Metascutellum about as long as broad, concave dorsally, without rugae centrally. (<xref ref-type="fig" rid="F57">Fig. 278</xref>)</td><td rowspan="1" colspan="1">82</td></tr><tr><td rowspan="1" colspan="1">82</td><td rowspan="1" colspan="1">Postmarginal vein absent or extremely short. Entire body, including antennae and legs, dark brown (<xref ref-type="fig" rid="F13">Fig. 51</xref>)</td><td rowspan="1" colspan="1"><italic><tp:taxon-name>Oxyscelio concoloripes</tp:taxon-name></italic> (Dodd)</td></tr><tr><td rowspan="1" colspan="1">–</td><td rowspan="1" colspan="1">Postmarginal vein long, thick. At least part of legs yellowish or reddish (<xref ref-type="fig" rid="F2">Fig. 2</xref>)</td><td rowspan="1" colspan="1">83</td></tr><tr><td rowspan="1" colspan="1">83</td><td rowspan="1" colspan="1">Hyperoccipital carina sharp and strongly developed (<xref ref-type="fig" rid="F64">Fig. 320</xref>). Frontal depression without transverse carinae (<xref ref-type="fig" rid="F64">Fig. 322</xref>). Occipital carina incomplete medially (<xref ref-type="fig" rid="F64">Fig. 320</xref>; can be difficult to assess due to rough sculpture)</td><td rowspan="1" colspan="1"><italic><tp:taxon-name>Oxyscelio sepisessor</tp:taxon-name></italic> Burks, sp. n.</td></tr><tr><td rowspan="1" colspan="1">–</td><td rowspan="1" colspan="1">Either: hyperoccipital carina irregular or weakly developed, or: frontal depression with transverse carinae that may be interrupted medially (<xref ref-type="fig" rid="F2">Fig. 4</xref>) and occipital carina complete medially (<xref ref-type="fig" rid="F2">Fig. 3</xref>)</td><td rowspan="1" colspan="1">84</td></tr><tr><td rowspan="1" colspan="1"><!--PageBreak-->84</td><td rowspan="1" colspan="1">Metasomal depression roughly sculptured, with anterior carinae or submedian foveae (<xref ref-type="fig" rid="F66">Figs 334</xref>, <xref ref-type="fig" rid="F71">357</xref>). Frontal depression deep, without transverse carinae or with very short and broadly interrupted carinae, without median carina (<xref ref-type="fig" rid="F66">Fig. 333</xref>)</td><td rowspan="1" colspan="1">85</td></tr><tr><td rowspan="1" colspan="1">–</td><td rowspan="1" colspan="1">Metasomal depression smooth anteriorly (<xref ref-type="fig" rid="F21">Fig. 94</xref>), sometimes hidden by T1 horn. Frontal depression variable</td><td rowspan="1" colspan="1">86</td></tr><tr><td rowspan="1" colspan="1">85</td><td rowspan="1" colspan="1">T1 midlobe with 4 longitudinal carinae</td><td rowspan="1" colspan="1"><italic><tp:taxon-name>Oxyscelio stringerae</tp:taxon-name></italic> Burks, sp. n.</td></tr><tr><td rowspan="1" colspan="1">–</td><td rowspan="1" colspan="1">T1 midlobe with 5 longitudinal carinae</td><td rowspan="1" colspan="1"><italic><tp:taxon-name>Oxyscelio sinuationis</tp:taxon-name></italic> Burks, sp. n.</td></tr><tr><td rowspan="1" colspan="1">86</td><td rowspan="1" colspan="1">Occiput concave dorsally, outlined by carinae because of weak connection between hyperoccipital carina and occipital carina (<xref ref-type="fig" rid="F2">Figs 3</xref>, <xref ref-type="fig" rid="F21">92</xref>, <xref ref-type="fig" rid="F56">272</xref>)</td><td rowspan="1" colspan="1">87</td></tr><tr><td rowspan="1" colspan="1">–</td><td rowspan="1" colspan="1">Occiput convex dorsally, with no connection between occipital carina and hyperoccipital carina (<xref ref-type="fig" rid="F37">Figs 174</xref>, <xref ref-type="fig" rid="F55">268</xref>)</td><td rowspan="1" colspan="1">89</td></tr><tr><td rowspan="1" colspan="1">87</td><td rowspan="1" colspan="1">Median carina of frontal depression reaching submedian carina (<xref ref-type="fig" rid="F21">Fig. 93</xref>). Mesoscutellum smooth, with only some tiny setiferous puncta; metascutellum tiny, very narrow (<xref ref-type="fig" rid="F21">Fig. 92</xref>). Female: T1 midlobe with 5 distinct longitudinal carinae (<xref ref-type="fig" rid="F21">Fig. 92</xref>). Male: T1 midlobe with 4 longitudinal carinae (<xref ref-type="fig" rid="F21">Fig. 96</xref>)</td><td rowspan="1" colspan="1"><italic><tp:taxon-name>Oxyscelio divisionis</tp:taxon-name></italic> Burks, sp. n.</td></tr><tr><td rowspan="1" colspan="1">–</td><td rowspan="1" colspan="1">Median carina of frontal depression not reaching submedian carina (<xref ref-type="fig" rid="F2">Figs 4</xref>, <xref ref-type="fig" rid="F56">273</xref>). Mesoscutellum densely foveate; metascutellum moderately broad, superficially rugose (<xref ref-type="fig" rid="F2">Figs 3</xref>, <xref ref-type="fig" rid="F56">272</xref>). Female: T1 midlobe with anterior swelling obscuring longitudinal carinae (<xref ref-type="fig" rid="F2">Figs 3</xref>, <xref ref-type="fig" rid="F56">272</xref>). Male: T1 midlobe with 3 longitudinal carinae (<xref ref-type="fig" rid="F2">Figs 7</xref>, <xref ref-type="fig" rid="F56">276</xref>)</td><td rowspan="1" colspan="1">88</td></tr><tr><td rowspan="1" colspan="1">88</td><td rowspan="1" colspan="1">Female: T1 horn weakly developed, not nearly reaching metascutellum (<xref ref-type="fig" rid="F2">Figs 3, 5</xref>); fore wing long enough to reach middle of T6; T6 broader than long (<xref ref-type="fig" rid="F2">Fig. 5</xref>). Male: fore wing long enough to exceed metasomal apex; metasoma moderately broad (<xref ref-type="fig" rid="F2">Fig. 7</xref>)</td><td rowspan="1" colspan="1"><italic><tp:taxon-name>Oxyscelio aciculae</tp:taxon-name></italic> Burks, sp. n.</td></tr><tr><td rowspan="1" colspan="1">–</td><td rowspan="1" colspan="1">Female: T1 horn strongly developed, nearly reaching metascutellum (<xref ref-type="fig" rid="F56">Fig. 272</xref>); fore wing long enough to reach middle of T5 or base of T6; T6 longer than broad (<xref ref-type="fig" rid="F56">Fig. 274</xref>. Male: fore wing not long enough to exceed metasomal apex; metasoma very narrow (<xref ref-type="fig" rid="F56">Fig. 276</xref>)</td><td rowspan="1" colspan="1"><italic><tp:taxon-name>Oxyscelio radii</tp:taxon-name></italic> Burks, sp. n.</td></tr><tr><td rowspan="1" colspan="1">89</td><td rowspan="1" colspan="1">Metascutellum medially with a branched ruga (<xref ref-type="fig" rid="F37">Fig. 174</xref>). Lord Howe Island</td><td rowspan="1" colspan="1"><italic><tp:taxon-name>Oxyscelio lintris</tp:taxon-name></italic> Burks, sp. n.</td></tr><tr><td rowspan="1" colspan="1">–</td><td rowspan="1" colspan="1">Metascutellum medially with 3 longitudinal carinae between the lateral margins (<xref ref-type="fig" rid="F55">Fig. 268</xref>). Queensland</td><td rowspan="1" colspan="1"><italic><tp:taxon-name>Oxyscelio productionis</tp:taxon-name></italic> Burks, sp. n.</td></tr></tbody></table></table-wrap><sec sec-type="Species groups of Australasian and Oceanic Oxyscelio"><title>Species groups of Australasian and Oceanic <italic><tp:taxon-name>Oxyscelio</tp:taxon-name></italic></title><p>These groups are provided here to indicate intuitively perceived structure within the genus, and to provide an aid for identification. They are characterized in the above key and are diagnosed here in a succinct way. Some characters are omitted from certain species group diagnoses because those characters are variable within the group or are <!--PageBreak-->otherwise unhelpful for that particular group’s identification. Individual species descriptions can be consulted regarding characters omitted from these diagnoses.</p></sec><sec sec-type="Oxyscelio aciculae species group"><title><italic><tp:taxon-name>Oxyscelio aciculae</tp:taxon-name></italic> species group</title><p><italic>Characteristics</italic>: Hyperoccipital carina absent or represented by weak rugae. Occipital carina complete or incomplete. Metascutellum nearly flat, subrectangular. Postmarginal vein present, strong. T1 lateral carina not expanded. Metasomal flanges absent. Main body of T6 in females not forming ledge above apical rim. T7 in males small, not or only weakly emarginate.</p><p><italic>Comments</italic>: The <italic>aciculae</italic>-group contains long-bodied species with a narrower and flatter metascutellum than similarly-shaped species from Asia. An anterior T1 horn may be present or not. Metasomal depression sculpture, frontal depression depth and sculpture, and the presence of an outlined dorsal area of the occiput can be used to further subdivide these species. Some species in Asia and Africa also have an outlined, dorsally concave area of the occiput, but do not strongly resemble any species in this group in features of the face and metascutellum.</p><p>This group resembles the and <italic>catenae</italic>-group, <italic>concoloripes</italic>-group, and <italic>proceritatis</italic>-group in general habitus, but lack distinctive features present in those groups. The <italic>aciculae</italic>-group may be closely related to the <italic>flavipes</italic>-group, especially to species such as <italic><tp:taxon-name>Oxyscelio tubi</tp:taxon-name></italic>, but these groups are kept separate based on differences in the metascutellum.</p><p><italic>Included species</italic>: <italic><tp:taxon-name>Oxyscelio aciculae</tp:taxon-name></italic>, <italic><tp:taxon-name>Oxyscelio divisionis</tp:taxon-name></italic>, <italic><tp:taxon-name>Oxyscelio lintris</tp:taxon-name></italic>, <italic><tp:taxon-name>Oxyscelio pectinis</tp:taxon-name></italic>, <italic><tp:taxon-name>Oxyscelio productionis</tp:taxon-name></italic>, <italic><tp:taxon-name>Oxyscelio radii</tp:taxon-name></italic>, <italic><tp:taxon-name>Oxyscelio sciuri</tp:taxon-name></italic>, <italic><tp:taxon-name>Oxyscelio sinuationis</tp:taxon-name></italic>, <italic><tp:taxon-name>Oxyscelio stringerae</tp:taxon-name></italic>.</p></sec><sec sec-type="Oxyscelio atricoxa species group"><title><italic><tp:taxon-name>Oxyscelio atricoxa</tp:taxon-name></italic> species group</title><p><italic>Characteristics</italic>: Hyperoccipital carina variable. Occipital carina complete medially. Metascutellum with a broad apical fovea and dorsally projecting posterior corners. Postmarginal vein absent or extremely short. T1 lateral carina expanded, visible from ventral view. Metasomal flanges present, or main body of T6 abruptly elevated above apical rim, in some species.</p><p><italic>Comments</italic>: The <italic>atricoxa</italic>-group contains species that have either an expanded lateral T1 carina or a strongly sculptured area in its place (in which case distinct Metasomal flanges are present). While it is not convenient to lump distinctive species such as <italic><tp:taxon-name>Oxyscelio mirellus</tp:taxon-name></italic> with very generalized species such as <italic><tp:taxon-name>Oxyscelio atricoxa</tp:taxon-name></italic>, the fine gradient of variation between presence and absence of Metasomal flanges prevents any logical dividing line between these sets of species. No intuitive group containing <italic><tp:taxon-name>Oxyscelio atricoxa</tp:taxon-name></italic> is monophyletic in our analysis (<xref ref-type="fig" rid="F1">Fig. 1</xref>), but we hypothesize that the presence of Metasomal flanges represents an apomorphic character. The <italic>limae</italic>-group from Sri Lanka and India resembles this group in body shape, and in that some members have apparent tiny Metasomal flanges, but they do not resemble the <italic>atricoxa</italic>-group in features of the metascutellum or T1.</p><!--PageBreak--><p><italic>Included species</italic>: <italic><tp:taxon-name>Oxyscelio atricoxa</tp:taxon-name></italic>, <italic><tp:taxon-name>Oxyscelio bellariorum</tp:taxon-name></italic>, <italic><tp:taxon-name>Oxyscelio brevitas</tp:taxon-name></italic>, <italic><tp:taxon-name>Oxyscelio caudarum</tp:taxon-name></italic>, <italic><tp:taxon-name>Oxyscelio clivi</tp:taxon-name></italic>, <italic><tp:taxon-name>Oxyscelio clupei</tp:taxon-name></italic>, <italic><tp:taxon-name>Oxyscelio conjuncti</tp:taxon-name></italic>, <italic><tp:taxon-name>Oxyscelio contusionis</tp:taxon-name></italic>, <italic><tp:taxon-name>Oxyscelio cuspidis</tp:taxon-name></italic>, <italic><tp:taxon-name>Oxyscelio densitatis</tp:taxon-name></italic>, <italic><tp:taxon-name>Oxyscelio exiguitatis</tp:taxon-name></italic>, <italic><tp:taxon-name>Oxyscelio foliorum</tp:taxon-name></italic>, <italic><tp:taxon-name>Oxyscelio funis</tp:taxon-name></italic>, <italic><tp:taxon-name>Oxyscelio gressus</tp:taxon-name></italic>, <italic><tp:taxon-name>Oxyscelio hamorum</tp:taxon-name></italic>, <italic><tp:taxon-name>Oxyscelio hyalinipennis</tp:taxon-name></italic>, <italic><tp:taxon-name>Oxyscelio incisurae</tp:taxon-name></italic>, <italic><tp:taxon-name>Oxyscelio limbi</tp:taxon-name></italic>, <italic><tp:taxon-name>Oxyscelio liminis</tp:taxon-name></italic>, <italic><tp:taxon-name>Oxyscelio livens</tp:taxon-name></italic>, <italic><tp:taxon-name>Oxyscelio magniclava</tp:taxon-name></italic>, <italic><tp:taxon-name>Oxyscelio mirellus</tp:taxon-name></italic>, <italic><tp:taxon-name>Oxyscelio montanus</tp:taxon-name></italic>, <italic><tp:taxon-name>Oxyscelio nigriclava</tp:taxon-name></italic>, <italic><tp:taxon-name>Oxyscelio nigricoxa</tp:taxon-name></italic>, <italic><tp:taxon-name>Oxyscelio nitoris</tp:taxon-name></italic>, <italic><tp:taxon-name>Oxyscelio obturationis</tp:taxon-name></italic>, <italic><tp:taxon-name>Oxyscelio palati</tp:taxon-name></italic>, <italic><tp:taxon-name>Oxyscelio pollicis</tp:taxon-name></italic>, <italic><tp:taxon-name>Oxyscelio rami</tp:taxon-name></italic>, <italic><tp:taxon-name>Oxyscelio rupturae</tp:taxon-name></italic>, <italic><tp:taxon-name>Oxyscelio sarcinae</tp:taxon-name></italic>, <italic><tp:taxon-name>Oxyscelio sarcinae</tp:taxon-name></italic>, <italic><tp:taxon-name>Oxyscelio scismatis</tp:taxon-name></italic>, <italic><tp:taxon-name>Oxyscelio scutorum</tp:taxon-name></italic>, <italic><tp:taxon-name>Oxyscelio sordes</tp:taxon-name></italic>, <italic><tp:taxon-name>Oxyscelio stipulae</tp:taxon-name></italic>, <italic><tp:taxon-name>Oxyscelio tenuitatis</tp:taxon-name></italic>, <italic><tp:taxon-name>Oxyscelio truncationis</tp:taxon-name></italic>, <italic><tp:taxon-name>Oxyscelio umbonis</tp:taxon-name></italic>, <italic><tp:taxon-name>Oxyscelio uncinorum</tp:taxon-name></italic>, <italic><tp:taxon-name>Oxyscelio velamenti</tp:taxon-name></italic>, <italic><tp:taxon-name>Oxyscelio wa</tp:taxon-name></italic>.</p></sec><sec sec-type="Oxyscelio catenae species group"><title><italic><tp:taxon-name>Oxyscelio catenae</tp:taxon-name></italic> species group</title><p><italic>Characteristics</italic>: Hyperoccipital carina indicated by rugae. Occipital carina complete, convex. Epomial corner sharp, protruding. Mesoscutum with raised longitudinal smooth area postero-medially. Postmarginal vein present. T1 lateral carina not expanded. Metasomal flanges absent. Main body of T6 in females not forming shelf above apical rim. T7 in males truncate or slightly emarginate apically, without protrusions.</p><p><italic>Comments</italic>: The <italic>catenae</italic>-group encompasses two very similar Western Australian species that strongly differ from other Australian <italic><tp:taxon-name>Oxyscelio</tp:taxon-name></italic>. The distinctive mesoscutum and laterally protruding epomial corners aid in identification of this group.</p><p><italic>Included species</italic>: <italic><tp:taxon-name>Oxyscelio catenae</tp:taxon-name></italic>, <italic><tp:taxon-name>Oxyscelio valdecatenae</tp:taxon-name></italic>.</p></sec><sec sec-type="Oxyscelio concoloripes species group"><title><italic><tp:taxon-name>Oxyscelio concoloripes</tp:taxon-name></italic> species group</title><p><italic>Characteristics</italic>: Hyperoccipital carina indicated by sharp rugae or carinae. Occipital carina variable. Metascutellum deeply concave, with broad posterior fovea. T1 lateral carina not expanded. Postmarginal vein absent or nearly so. Metasomal flanges absent. Main body of T6 not forming ledge above apical rim. T7 in males truncate or nearly so.</p><p><italic>Comments</italic>: The <italic>concoloripes</italic>-group contains a pair of species that are somewhat similar to the <italic>aciculae</italic>-group and <italic>flavipes</italic>-group, but which do not have a simple hyperoccipital carina and do not have a strongly developed postmarginal vein. Both included species can have mostly or entirely dark brown bodies, but this feature is variable in <italic><tp:taxon-name>Oxyscelio verrucae</tp:taxon-name></italic> and is present in some other species that are not otherwise similar to these species.</p><p><italic>Included species</italic>: <italic><tp:taxon-name>Oxyscelio concoloripes</tp:taxon-name></italic>, <italic><tp:taxon-name>Oxyscelio verrucae</tp:taxon-name></italic>.</p></sec><sec sec-type="Oxyscelio dasymesos species group"><title><italic><tp:taxon-name>Oxyscelio dasymesos</tp:taxon-name></italic> species group</title><p><italic>Characteristics</italic>: Hyperoccipital carina indicated by rugae. Occipital carina absent medially. Metascutellum concave dorsally. Postmarginal vein present. Metasomal depression setose. T1 lateral carina not expanded. Metasomal flanges absent. Main body of T6 in females not separated from apical rim. T7 in males weakly emarginate.</p><p><italic>Comments</italic>: The otherwise Asian <italic>dasymesos</italic>-group has one known Australian species. This group is distinct in having a setose metasomal depression.</p><p><italic>Included species</italic>: <italic><tp:taxon-name>Oxyscelio lenitatis</tp:taxon-name></italic>.</p><!--PageBreak--></sec><sec sec-type="Oxyscelio flavipes species group"><title><italic><tp:taxon-name>Oxyscelio flavipes</tp:taxon-name></italic> species group</title><p><italic>Characteristics</italic>: Hyperoccipital carina sharply indicated (exceptions: <italic><tp:taxon-name>Oxyscelio circulorum</tp:taxon-name></italic>, <italic><tp:taxon-name>Oxyscelio tubi</tp:taxon-name></italic>, <italic><tp:taxon-name>Oxyscelio viator</tp:taxon-name></italic>). Occipital carina absent medially, but without strong lateral corners. Metascutellum concave dorsally, with broad apical fovea. Postmarginal vein present, well-developed. T1 lateral carina not expanded (exception: some <italic><tp:taxon-name>Oxyscelio obliquiatis</tp:taxon-name></italic>). Metasomal flanges absent. Main body of T6 in females not separated from apical rim. T7 in males truncate or weakly emarginate, without projections.</p><p><italic>Comments</italic>: The <italic>flavipes</italic>-group is a major group that is limited to Australia and the Pacific Islands. In having a strong hyperoccipital carina, it resembles the Asian <italic>cuculli</italic>-group, but differs from it in having an incomplete occipital carina in which the lateral branches closely approach the hyperoccipital carina dorsally. These two groups otherwise resemble each other in having a relatively fusiform metasoma. Some species in this group, especially <italic><tp:taxon-name>Oxyscelio tubi</tp:taxon-name></italic>, resemble some in the <italic>aciculae</italic>-group, but are placed here because of metascutellar features.</p><p><italic>Included species</italic>: <italic><tp:taxon-name>Oxyscelio bicoloripedis</tp:taxon-name></italic>, <italic><tp:taxon-name>Oxyscelio circulorum</tp:taxon-name></italic>, <italic><tp:taxon-name>Oxyscelio croci</tp:taxon-name></italic>, <italic><tp:taxon-name>Oxyscelio flavipes</tp:taxon-name></italic>, <italic><tp:taxon-name>Oxyscelio fluctuum</tp:taxon-name></italic>, <italic><tp:taxon-name>Oxyscelio obliquiatis</tp:taxon-name></italic>, <italic><tp:taxon-name>Oxyscelio oblongiclypei</tp:taxon-name></italic>, <italic><tp:taxon-name>Oxyscelio oculi</tp:taxon-name></italic>, <italic><tp:taxon-name>Oxyscelio rugulosus</tp:taxon-name></italic>, <italic><tp:taxon-name>Oxyscelio sepisessor</tp:taxon-name></italic>, <italic><tp:taxon-name>Oxyscelio tubi</tp:taxon-name></italic>, <italic><tp:taxon-name>Oxyscelio viator</tp:taxon-name></italic>.</p></sec><sec sec-type="Oxyscelio fossarum species group"><title><italic><tp:taxon-name>Oxyscelio fossarum</tp:taxon-name></italic> species group</title><p>Characteristics:Hyperoccipital carina absent or represented by weak rugae. Occipital carina incomplete medially, with strong lateral corners. Metascutellum nearly flat. Postmarginal vein present. T1 lateral carina not expanded. Metasomal flanges absent. T2 with sublateral depressions, set off by carinae medially. Main body of T6 in females not separated from apical rim. T7 in males weakly emarginate apically.</p><p><italic>Comments</italic>: The mostly Asian <italic>fossarum</italic>-group has one known Australian species. This group is very different from most other Australian <italic><tp:taxon-name>Oxyscelio</tp:taxon-name></italic>, only resembling some members of the <italic>aciculae</italic>-group and <italic>proceritatis</italic>-group.</p><p><italic>Included species</italic>: <italic><tp:taxon-name>Oxyscelio solitarius</tp:taxon-name></italic>.</p></sec><sec sec-type="Oxyscelio foveatus species group"><title><italic><tp:taxon-name>Oxyscelio foveatus</tp:taxon-name></italic> species group</title><p><italic>Characteristics</italic>: Hyperoccipital carina absent or represented by weak rugae. Occipital carina incomplete medially, with strong lateral corners. Lower face, between antennal insertion and eye, with oblique flange-like expansion. Metascutellum nearly flat. Postmarginal vein present. T1 lateral carina not expanded. Metasomal flanges absent. Main body of T6 in females not separated from apical rim.</p><!--PageBreak--><p><italic>Comments</italic>: Most known species of the <italic>foveatus</italic>-group occur in Asia. This group may not be monophyletic, being united mainly by the presence of the oblique facial flange and a long body, but splitting it would result in many small species groups that would ultimately be no better supported. The Philippine species <italic><tp:taxon-name>Oxyscelio cupularis</tp:taxon-name></italic> (Kieffer) is very similar to the three species discussed here.</p><p><italic>Included species</italic>: <italic><tp:taxon-name>Oxyscelio anfractus</tp:taxon-name></italic>, <italic><tp:taxon-name>Oxyscelio linguae</tp:taxon-name></italic>, <italic><tp:taxon-name>Oxyscelio mystacis</tp:taxon-name></italic>.</p></sec><sec sec-type="Oxyscelio proceritatis species group"><title><italic><tp:taxon-name>Oxyscelio proceritatis</tp:taxon-name></italic> species group</title><p><italic>Characteristics</italic>: Hyperoccipital carina indicated by weak rugae. Occipital carina absent medially. Gena posteroventrally smooth and glossy. Lower face without oblique flange between antennal insertion and eye. Metascutellum very broad, rugose. Postmarginal vein present. T1 lateral carina not expanded. T2 without sublateral depressions. Metasomal flanges absent. Main body of T6 in females not separated from apical rim. T7 in males weakly emarginate apically.</p><p><italic>Comments</italic>: These two species resemble the Asian <italic>latitudinis</italic>-group in having a broad, rugose metascutellum and a long body. They differ in having a weakly sculptured head, including the posteroventrally smooth gena. They are kept separate from the <italic>latitudinis</italic>-group because of these differences.</p><p><italic>Included species</italic>: <italic><tp:taxon-name>Oxyscelio corrugationis</tp:taxon-name></italic>, <italic><tp:taxon-name>Oxyscelio proceritatis</tp:taxon-name></italic>.</p></sec><sec sec-type="Species not placed to group"><title>Species not placed to group</title><p><italic>Included species</italic>: <italic><tp:taxon-name>Oxyscelio dissimulationis</tp:taxon-name></italic>, <italic><tp:taxon-name>Oxyscelio grandis</tp:taxon-name></italic>, <italic><tp:taxon-name>Oxyscelio nasi</tp:taxon-name></italic>, <italic><tp:taxon-name>Oxyscelio shakespearei</tp:taxon-name></italic>, <italic><tp:taxon-name>Oxyscelio spatulae</tp:taxon-name></italic>.</p><p><italic>Comments</italic>: <italic><tp:taxon-name>Oxyscelio dissimulationis</tp:taxon-name></italic> and <italic><tp:taxon-name>Oxyscelio shakespearei</tp:taxon-name></italic> possess features of both the <italic>atricoxa</italic>-group and <italic>flavipes</italic>-group, and are therefore problematic. <italic><tp:taxon-name>Oxyscelio nasi</tp:taxon-name></italic> is somewhat similar to the <italic>flavipes</italic>-group, but lacks all distinctive features of that group. <italic><tp:taxon-name>Oxyscelio spatulae</tp:taxon-name></italic> is similar to some species of the <italic>foveatus</italic>-group, but lacks oblique facial flanges.The holotype of <italic><tp:taxon-name>Oxyscelio grandis</tp:taxon-name></italic> is incomplete, and does not provide enough information to place it into a species group.</p></sec></tp:treatment-sec><tp:treatment-sec><!--Section generated to contain objects referenced in tp:taxon-treatment.--><fig id="F27" position="float" orientation="portrait"><label>Figures 125–126.</label><caption><p><italic><tp:taxon-name>Oxyscelio grandis</tp:taxon-name></italic> (Dodd), holotype male (SAMA DB 32-001588) <bold>125</bold> Mesosoma and metasoma, lateral view <bold>126</bold> Mesosoma and metasoma, dorsal view. <xref ref-type="fn" rid="FN51">Morphbank<sup>51</sup></xref></p></caption><graphic xmlns:xlink="http://www.w3.org/1999/xlink" xlink:href="ZooKeys-331-001-g027.jpg" position="float" orientation="portrait" xlink:type="simple"/></fig><fig id="F38" position="float" orientation="portrait"><label>Figures 177–182.</label><caption><p><italic><tp:taxon-name>Oxyscelio livens</tp:taxon-name></italic> sp. n., holotype female (OSUC 148485) <bold>177</bold> Head and mesosoma, lateral view <bold>178</bold> Head and mesosoma, dorsal view <bold>179</bold> Head, anterior view <bold>180</bold> Metasoma, dorsal view. Paratype male (OSUC 439598) <bold>181</bold> Antenna <bold>182</bold> Metasoma, dorsal view. <xref ref-type="fn" rid="FN62">Morphbank<sup>62</sup></xref></p></caption><graphic xmlns:xlink="http://www.w3.org/1999/xlink" xlink:href="ZooKeys-331-001-g038.jpg" position="float" orientation="portrait" xlink:type="simple"/></fig><fig id="F46" position="float" orientation="portrait"><label>Figures 219–224.</label><caption><p><italic><tp:taxon-name>Oxyscelio nitoris</tp:taxon-name></italic> sp. n., female (OSUC 359541) <bold>219</bold> Head and mesosoma, lateral view <bold>220</bold> Head and mesosoma, dorsal view <bold>221</bold> Head, anterior view <bold>222</bold> Metasoma, dorsal view. Paratype male (QM Reg. No. T35136) <bold>223</bold> Antenna <bold>224</bold> Metasoma, dorsal view. <xref ref-type="fn" rid="FN70">Morphbank<sup>70</sup></xref></p></caption><graphic xmlns:xlink="http://www.w3.org/1999/xlink" xlink:href="ZooKeys-331-001-g046.jpg" position="float" orientation="portrait" xlink:type="simple"/></fig><fig id="F62" position="float" orientation="portrait"><label>Figures 307–312.</label><caption><p><italic><tp:taxon-name>Oxyscelio sciuri</tp:taxon-name></italic> sp. n., paratype female (OSUC 462577) <bold>307</bold> Head and mesosoma, lateral view <bold>308</bold> Head and mesosoma, dorsal view. Paratype female (OSUC 462576) <bold>309</bold> Head, anterior view <bold>310</bold> Metasoma, dorsal view. Paratype male (OSUC 368208) <bold>311</bold> Antenna <bold>312</bold> Metasoma, dorsal view. <xref ref-type="fn" rid="FN86">Morphbank<sup>86</sup></xref></p></caption><graphic xmlns:xlink="http://www.w3.org/1999/xlink" xlink:href="ZooKeys-331-001-g062.jpg" position="float" orientation="portrait" xlink:type="simple"/></fig><fig id="F66" position="float" orientation="portrait"><label>Figures 331–334.</label><caption><p><italic><tp:taxon-name>Oxyscelio sinuationis</tp:taxon-name></italic> sp. n., holotype female (OSUC 368209) <bold>331</bold> Head and mesosoma, lateral view <bold>332</bold> Head and mesosoma, dorsal view <bold>333</bold> Head, anterior view <bold>334</bold> Propodeum, posterodorsal view. <xref ref-type="fn" rid="FN90">Morphbank<sup>90</sup></xref></p></caption><graphic xmlns:xlink="http://www.w3.org/1999/xlink" xlink:href="ZooKeys-331-001-g066.jpg" position="float" orientation="portrait" xlink:type="simple"/></fig><fig id="F67" position="float" orientation="portrait"><label>Figures 335–340.</label><caption><p><italic><tp:taxon-name>Oxyscelio solitarius</tp:taxon-name></italic> (Dodd), female (OSUC 368084) <bold>335</bold> Head and mesosoma, lateral view <bold>336</bold> Head and mesosoma, dorsal view <bold>337</bold> Head, anterior view <bold>338</bold> Metasoma, dorsal view. Paratype male (OSUC 368104) <bold>339</bold> Antenna <bold>340</bold> Metasoma, dorsal view. <xref ref-type="fn" rid="FN91">Morphbank<sup>91</sup></xref></p></caption><graphic xmlns:xlink="http://www.w3.org/1999/xlink" xlink:href="ZooKeys-331-001-g067.jpg" position="float" orientation="portrait" xlink:type="simple"/></fig><fig id="F2" position="float" orientation="portrait"><label>Figures 2–7.</label><caption><p><italic><tp:taxon-name>Oxyscelio aciculae</tp:taxon-name></italic> sp. n., paratype female (OSUC 368139) <bold>2</bold> Head and mesosoma, lateral view. Paratype female (OSUC 368110) <bold>3</bold> Head and mesosoma, dorsal view <bold>4</bold> Head, anterior view <bold>5</bold> Metasoma, dorsal view. Paratype male (OSUC 368143) <bold>6</bold> Antenna <bold>7</bold> Metasoma, dorsal view. <xref ref-type="fn" rid="FN26">Morphbank<sup>26</sup></xref></p></caption><graphic xmlns:xlink="http://www.w3.org/1999/xlink" xlink:href="ZooKeys-331-001-g002.jpg" position="float" orientation="portrait" xlink:type="simple"/></fig><fig id="F14" position="float" orientation="portrait"><label>Figures 57–62.</label><caption><p><italic><tp:taxon-name>Oxyscelio conjuncti</tp:taxon-name></italic> sp. n., paratype female (OSUC 429810) <bold>57</bold> Head and mesosoma, lateral view <bold>58</bold> Head and mesosoma, dorsal view <bold>59</bold> Head, anterior view <bold>60</bold> Metasoma, dorsal view. Paratype male (OSUC 429872) <bold>61</bold> Antenna <bold>62</bold> Metasoma, dorsal view. <xref ref-type="fn" rid="FN38">Morphbank<sup>38</sup></xref></p></caption><graphic xmlns:xlink="http://www.w3.org/1999/xlink" xlink:href="ZooKeys-331-001-g014.jpg" position="float" orientation="portrait" xlink:type="simple"/></fig><fig id="F32" position="float" orientation="portrait"><label>Figures 149–152.</label><caption><p><italic><tp:taxon-name>Oxyscelio lenitatis</tp:taxon-name></italic> sp. n., holotype female (OSUC 368232) <bold>149</bold> Head and mesosoma, lateral view <bold>150</bold> Head and mesosoma, dorsal oblique view <bold>151</bold> Head, anterior view <bold>152</bold> Metasoma, dorsal view. <xref ref-type="fn" rid="FN56">Morphbank<sup>56</sup></xref></p></caption><graphic xmlns:xlink="http://www.w3.org/1999/xlink" xlink:href="ZooKeys-331-001-g032.jpg" position="float" orientation="portrait" xlink:type="simple"/></fig><fig id="F69" position="float" orientation="portrait"><label>Figures 347–350.</label><caption><p><italic><tp:taxon-name>Oxyscelio spatulae</tp:taxon-name></italic> sp. n., holotype female (OSUC 368914) <bold>347</bold> Head and mesosoma, lateral view <bold>348</bold> Head and mesosoma, dorsal view <bold>349</bold> Head, anterior view <bold>350</bold> Metasoma, dorsal view. <xref ref-type="fn" rid="FN93">Morphbank<sup>93</sup></xref></p></caption><graphic xmlns:xlink="http://www.w3.org/1999/xlink" xlink:href="ZooKeys-331-001-g069.jpg" position="float" orientation="portrait" xlink:type="simple"/></fig><fig id="F10" position="float" orientation="portrait"><label>Figures 37–42.</label><caption><p><italic><tp:taxon-name>Oxyscelio circulorum</tp:taxon-name></italic> sp. n., holotype female (OSUC 225606) <bold>37</bold> Head and mesosoma, lateral view <bold>38</bold> Head and mesosoma, dorsal view <bold>39</bold> Head, anterior view <bold>40</bold> Metasoma, dorsal view. Paratype male (OSUC 148409) <bold>41</bold> Antenna <bold>42</bold> Metasoma, dorsal view. <xref ref-type="fn" rid="FN34">Morphbank<sup>34</sup></xref></p></caption><graphic xmlns:xlink="http://www.w3.org/1999/xlink" xlink:href="ZooKeys-331-001-g010.jpg" position="float" orientation="portrait" xlink:type="simple"/></fig><fig id="F3" position="float" orientation="portrait"><label>Figures 8–10.</label><caption><p><italic><tp:taxon-name>Oxyscelio anfractus</tp:taxon-name></italic> sp. n., holotype female (OSUC 448564) <bold>8</bold> Head and mesosoma, lateral view <bold>9</bold> Head and mesosoma, dorsal view <bold>10</bold> Head, anterior view. <xref ref-type="fn" rid="FN27">Morphbank<sup>27</sup></xref></p></caption><graphic xmlns:xlink="http://www.w3.org/1999/xlink" xlink:href="ZooKeys-331-001-g003.jpg" position="float" orientation="portrait" xlink:type="simple"/></fig><fig id="F16" position="float" orientation="portrait"><label>Figures 67–70.</label><caption><p><italic><tp:taxon-name>Oxyscelio corrugationis</tp:taxon-name></italic> sp. n., female (OSUC 368229) <bold>67</bold> Head and mesosoma, lateral view <bold>68</bold> Head and mesosoma, dorsal view <bold>69</bold> Head, anterior view <bold>70</bold> Metasoma, dorsal view. <xref ref-type="fn" rid="FN40">Morphbank<sup>40</sup></xref></p></caption><graphic xmlns:xlink="http://www.w3.org/1999/xlink" xlink:href="ZooKeys-331-001-g016.jpg" position="float" orientation="portrait" xlink:type="simple"/></fig><fig id="F42" position="float" orientation="portrait"><label>Figures 199–202.</label><caption><p><italic><tp:taxon-name>Oxyscelio mystacis</tp:taxon-name></italic> sp. n., paratype female (OSUC 227614) <bold>199</bold> Head and mesosoma, lateral view <bold>200</bold> Head and mesosoma, dorsal view. Holotype female (OSUC 368224) <bold>201</bold> Head, anterior view <bold>202</bold> Metasoma, dorsal view. <xref ref-type="fn" rid="FN66">Morphbank<sup>66</sup></xref></p></caption><graphic xmlns:xlink="http://www.w3.org/1999/xlink" xlink:href="ZooKeys-331-001-g042.jpg" position="float" orientation="portrait" xlink:type="simple"/></fig><fig id="F36" position="float" orientation="portrait"><label>Figures 169–172.</label><caption><p><italic><tp:taxon-name>Oxyscelio linguae</tp:taxon-name></italic> sp. n., holotype female (OSUC 448567) <bold>169</bold> Head and mesosoma, lateral view <bold>170</bold> Head and mesosoma, dorsal view <bold>171</bold> Head, anterior view <bold>172</bold> Metasoma, dorsal view. <xref ref-type="fn" rid="FN60">Morphbank<sup>60</sup></xref></p></caption><graphic xmlns:xlink="http://www.w3.org/1999/xlink" xlink:href="ZooKeys-331-001-g036.jpg" position="float" orientation="portrait" xlink:type="simple"/></fig><fig id="F23" position="float" orientation="portrait"><label>Figures 101–106.</label><caption><p><italic><tp:taxon-name>Oxyscelio flavipes</tp:taxon-name></italic> (Kieffer), Holotype female (B.M. TYPE HYM. 9.510) <bold>101</bold> Head and mesosoma, lateral view <bold>102</bold> Head, anterior view. Female (OSUC 438914) <bold>103</bold> Head and mesosoma, dorsal view. <bold>104</bold> Metasoma, dorsal view. Male (OSUC 227622) <bold>105</bold> Antenna <bold>106</bold> Metasoma, dorsal view. <xref ref-type="fn" rid="FN47">Morphbank<sup>47</sup></xref></p></caption><graphic xmlns:xlink="http://www.w3.org/1999/xlink" xlink:href="ZooKeys-331-001-g023.jpg" position="float" orientation="portrait" xlink:type="simple"/></fig><fig id="F43" position="float" orientation="portrait"><label>Figures 203–206.</label><caption><p><italic><tp:taxon-name>Oxyscelio nasi</tp:taxon-name></italic> sp. n., holotype male (OSUC 368915) <bold>203</bold> Head and mesosoma, lateral view <bold>204</bold> Head and mesosoma, dorsal view <bold>205</bold> Head, anterior view <bold>206</bold> Metasoma, dorsal view. <xref ref-type="fn" rid="FN67">Morphbank<sup>67</sup></xref></p></caption><graphic xmlns:xlink="http://www.w3.org/1999/xlink" xlink:href="ZooKeys-331-001-g043.jpg" position="float" orientation="portrait" xlink:type="simple"/></fig><fig id="F4" position="float" orientation="portrait"><label>Figures 11–14.</label><caption><p><italic><tp:taxon-name>Oxyscelio atricoxa</tp:taxon-name></italic> (Dodd), female (OSUC 429876) <bold>11</bold> Head and mesosoma, lateral view <bold>12</bold> Head and mesosoma, dorsal view <bold>13</bold> Metasoma, dorsal view. Female (OSUC 429885) <bold>14</bold> Head, anterior view. <xref ref-type="fn" rid="FN28">Morphbank<sup>28</sup></xref></p></caption><graphic xmlns:xlink="http://www.w3.org/1999/xlink" xlink:href="ZooKeys-331-001-g004.jpg" position="float" orientation="portrait" xlink:type="simple"/></fig><fig id="F58" position="float" orientation="portrait"><label>Figures 283–288.</label><caption><p><italic><tp:taxon-name>Oxyscelio rugulosus</tp:taxon-name></italic> (Dodd), syntype female (SAMA DB 32-001590) <bold>283</bold> Head and mesosoma, lateral view <bold>284</bold> Head and mesosoma, dorsal view <bold>285</bold> Metasoma, dorsal view. Female (OSUC 442410) <bold>286</bold> Head, anterior view. Male (OSUC 442459) <bold>287</bold> Antenna <bold>288</bold> Metasoma, dorsal view. <xref ref-type="fn" rid="FN82">Morphbank<sup>82</sup></xref></p></caption><graphic xmlns:xlink="http://www.w3.org/1999/xlink" xlink:href="ZooKeys-331-001-g058.jpg" position="float" orientation="portrait" xlink:type="simple"/></fig><fig id="F17" position="float" orientation="portrait"><label>Figures 71–76.</label><caption><p><italic><tp:taxon-name>Oxyscelio croci</tp:taxon-name></italic> sp. n., paratype female (OSUC 442324) <bold>71</bold> Head and mesosoma, lateral view <bold>72</bold> Head and mesosoma, dorsal view <bold>73</bold> Head, anterior view <bold>74</bold> Metasoma, dorsal view. Paratype male (OSUC 442329) <bold>75</bold> Antenna <bold>76</bold> Mesosoma, dorsal view. <xref ref-type="fn" rid="FN41">Morphbank<sup>41</sup></xref></p></caption><graphic xmlns:xlink="http://www.w3.org/1999/xlink" xlink:href="ZooKeys-331-001-g017.jpg" position="float" orientation="portrait" xlink:type="simple"/></fig><fig id="F50" position="float" orientation="portrait"><label>Figures 241–246.</label><caption><p><italic><tp:taxon-name>Oxyscelio oculi</tp:taxon-name></italic> sp. n., holotype female (OSUC 442277) <bold>241</bold> Head and mesosoma, lateral view <bold>242</bold> Head and mesosoma, dorsal view <bold>243</bold> Head, anterior view <bold>244</bold> Metasoma, dorsal view. Paratype male (OSUC 442295) <bold>245</bold> Antenna <bold>246</bold> Mesosoma, dorsal view. <xref ref-type="fn" rid="FN74">Morphbank<sup>74</sup></xref></p></caption><graphic xmlns:xlink="http://www.w3.org/1999/xlink" xlink:href="ZooKeys-331-001-g050.jpg" position="float" orientation="portrait" xlink:type="simple"/></fig><fig id="F74" position="float" orientation="portrait"><label>Figures 369–374.</label><caption><p><italic><tp:taxon-name>Oxyscelio tubi</tp:taxon-name></italic> sp. n., holotype female (OSUC 225607) <bold>369</bold> Head and mesosoma, lateral view <bold>370</bold> Head and mesosoma, dorsal view <bold>371</bold> Head, anterior view <bold>372</bold> Metasoma, dorsal view. Paratype male (OSUC 221668) <bold>373</bold> Antenna. Paratype male (OSUC 221669) <bold>374</bold> Metasoma, dorsal view. <xref ref-type="fn" rid="FN98">Morphbank<sup>98</sup></xref></p></caption><graphic xmlns:xlink="http://www.w3.org/1999/xlink" xlink:href="ZooKeys-331-001-g074.jpg" position="float" orientation="portrait" xlink:type="simple"/></fig><fig id="F65" position="float" orientation="portrait"><label>Figures 325–330.</label><caption><p><italic><tp:taxon-name>Oxyscelio shakespearei</tp:taxon-name></italic> (Girault), female (OSUC 442355) <bold>325</bold> Head and mesosoma, lateral view. Female (OSUC 227547) <bold>326</bold> Head and mesosoma, dorsal view <bold>327</bold> Head, anterior view <bold>328</bold> Metasoma, dorsal view. Paratype male (OSUC 227546) <bold>329</bold> Antenna <bold>330</bold> Metasoma, dorsal view. <xref ref-type="fn" rid="FN89">Morphbank<sup>89</sup></xref></p></caption><graphic xmlns:xlink="http://www.w3.org/1999/xlink" xlink:href="ZooKeys-331-001-g065.jpg" position="float" orientation="portrait" xlink:type="simple"/></fig><fig id="F47" position="float" orientation="portrait"><label>Figures 225–230.</label><caption><p><italic><tp:taxon-name>Oxyscelio obliquiatis</tp:taxon-name></italic> sp. n., holotype female (OSUC 359747) <bold>225</bold> Head and mesosoma, lateral view <bold>226</bold> Head and mesosoma, dorsal view <bold>227</bold> Head, anterior view <bold>228</bold> Metasoma, dorsal view. Paratype male (OSUC 359780) <bold>229</bold> Antenna <bold>230</bold> Metasoma, dorsal view. <xref ref-type="fn" rid="FN71">Morphbank<sup>71</sup></xref></p></caption><graphic xmlns:xlink="http://www.w3.org/1999/xlink" xlink:href="ZooKeys-331-001-g047.jpg" position="float" orientation="portrait" xlink:type="simple"/></fig><fig id="F64" position="float" orientation="portrait"><label>Figures 319–324.</label><caption><p><italic><tp:taxon-name>Oxyscelio sepisessor</tp:taxon-name></italic> sp. n., holotype female (OSUC 438936) <bold>319</bold> Head and mesosoma, lateral view <bold>320</bold> Head and mesosoma, dorsal view <bold>321</bold> Metasoma, dorsal view. Paratype female (OSUC 227542) <bold>322</bold> Head, anterior view. Paratype male (OSUC 438946) <bold>323</bold> Antenna <bold>324</bold> Metasoma, dorsal view. <xref ref-type="fn" rid="FN88">Morphbank<sup>88</sup></xref></p></caption><graphic xmlns:xlink="http://www.w3.org/1999/xlink" xlink:href="ZooKeys-331-001-g064.jpg" position="float" orientation="portrait" xlink:type="simple"/></fig><fig id="F24" position="float" orientation="portrait"><label>Figures 107–112.</label><caption><p><italic><tp:taxon-name>Oxyscelio fluctuum</tp:taxon-name></italic> sp. n., paratype female (OSUC 148368) <bold>107</bold> Head and mesosoma, lateral view. Paratype female (OSUC 148365) <bold>108</bold> Head and mesosoma, dorsal view <bold>109</bold> Head, anterior view <bold>110</bold> Metasoma, dorsal view. Paratype male (OSUC 438977) <bold>111</bold> Head, anterior view <bold>112</bold> Metasoma, dorsal view. <xref ref-type="fn" rid="FN48">Morphbank<sup>48</sup></xref></p></caption><graphic xmlns:xlink="http://www.w3.org/1999/xlink" xlink:href="ZooKeys-331-001-g024.jpg" position="float" orientation="portrait" xlink:type="simple"/></fig><fig id="F6" position="float" orientation="portrait"><label>Figures 19–22.</label><caption><p><italic><tp:taxon-name>Oxyscelio bicoloripedis</tp:taxon-name></italic> sp. n., holotype female (OSUC 225506) <bold>19</bold> Head and mesosoma, lateral view <bold>20</bold> Head and mesosoma, dorsal view <bold>21</bold> Metasoma, dorsal view. Paratype female (OSUC 221895) <bold>22</bold> Head, anterior view. <xref ref-type="fn" rid="FN30">Morphbank<sup>30</sup></xref></p></caption><graphic xmlns:xlink="http://www.w3.org/1999/xlink" xlink:href="ZooKeys-331-001-g006.jpg" position="float" orientation="portrait" xlink:type="simple"/></fig><fig id="F35" position="float" orientation="portrait"><label>Figures 165–168.</label><caption><p><italic><tp:taxon-name>Oxyscelio liminis</tp:taxon-name></italic> sp. n., holotype female (OSUC 376712) <bold>165</bold> Head and mesosoma, lateral view <bold>166</bold> Head and mesosoma, dorsal view <bold>167</bold> Head, anterior view <bold>168</bold> Metasoma, dorsal view. <xref ref-type="fn" rid="FN59">Morphbank<sup>59</sup></xref></p></caption><graphic xmlns:xlink="http://www.w3.org/1999/xlink" xlink:href="ZooKeys-331-001-g035.jpg" position="float" orientation="portrait" xlink:type="simple"/></fig><fig id="F20" position="float" orientation="portrait"><label>Figures 85–90.</label><caption><p><italic><tp:taxon-name>Oxyscelio dissimulationis</tp:taxon-name></italic> sp. n., holotype female (QM Reg. No. T35159) <bold>85</bold> Head and mesosoma, lateral view <bold>86</bold> Head and mesosoma, dorsal view <bold>87</bold> Head, anterior view <bold>88</bold> Metasoma, dorsal view. Paratype male (OSUC 359737) <bold>89</bold> Antenna <bold>90</bold> Metasoma, dorsal view. <xref ref-type="fn" rid="FN44">Morphbank<sup>44</sup></xref></p></caption><graphic xmlns:xlink="http://www.w3.org/1999/xlink" xlink:href="ZooKeys-331-001-g020.jpg" position="float" orientation="portrait" xlink:type="simple"/></fig><fig id="F40" position="float" orientation="portrait"><label>Figures 187–192.</label><caption><p><italic><tp:taxon-name>Oxyscelio mirellus</tp:taxon-name></italic> (Dodd), female (B.M. TYPE HYM. 9.511) <bold>187</bold> Head and mesosoma, lateral view <bold>188</bold> Head and mesosoma, dorsal view <bold>189</bold> Head, anterior view. Female (OSUC 462747) <bold>190</bold> Metasomal apex, dorsal view. Paratype male (OSUC 462750) <bold>191</bold> Antenna <bold>192</bold> Metasoma, dorsal view. <xref ref-type="fn" rid="FN64">Morphbank<sup>64</sup></xref></p></caption><graphic xmlns:xlink="http://www.w3.org/1999/xlink" xlink:href="ZooKeys-331-001-g040.jpg" position="float" orientation="portrait" xlink:type="simple"/></fig><fig id="F73" position="float" orientation="portrait"><label>Figures 365–368.</label><caption><p><italic><tp:taxon-name>Oxyscelio truncationis</tp:taxon-name></italic> sp. n., holotype female (OSUC 429933) <bold>365</bold> Head and mesosoma, lateral view <bold>366</bold> Head and mesosoma, dorsal view <bold>367</bold> Head, anterior view <bold>368</bold> Metasoma, dorsal view. <xref ref-type="fn" rid="FN97">Morphbank<sup>97</sup></xref></p></caption><graphic xmlns:xlink="http://www.w3.org/1999/xlink" xlink:href="ZooKeys-331-001-g073.jpg" position="float" orientation="portrait" xlink:type="simple"/></fig><fig id="F11" position="float" orientation="portrait"><label>Figures 43–46.</label><caption><p><italic><tp:taxon-name>Oxyscelio clivi</tp:taxon-name></italic> sp. n., holotype female (OSUC 359627) <bold>43</bold> Head and mesosoma, lateral view <bold>44</bold> Head and mesosoma, dorsal view. Paratype female (OSUC 462732) <bold>45</bold> Head, anterior view <bold>46</bold> Metasomal apex, dorsal view. <xref ref-type="fn" rid="FN35">Morphbank<sup>35</sup></xref></p></caption><graphic xmlns:xlink="http://www.w3.org/1999/xlink" xlink:href="ZooKeys-331-001-g011.jpg" position="float" orientation="portrait" xlink:type="simple"/></fig><fig id="F28" position="float" orientation="portrait"><label>Figures 127–132.</label><caption><p><italic><tp:taxon-name>Oxyscelio gressus</tp:taxon-name></italic> sp. n., holotype female (OSUC 456176) <bold>127</bold> Head and mesosoma, lateral view <bold>128</bold> Head and mesosoma, dorsal view <bold>129</bold> Head, anterior view <bold>130</bold> Metasoma, dorsal view. Paratype male (OSUC 456178) <bold>131</bold> Antenna <bold>132</bold> Metasoma, dorsal view. <xref ref-type="fn" rid="FN52">Morphbank<sup>52</sup></xref></p></caption><graphic xmlns:xlink="http://www.w3.org/1999/xlink" xlink:href="ZooKeys-331-001-g028.jpg" position="float" orientation="portrait" xlink:type="simple"/></fig><fig id="F57" position="float" orientation="portrait"><label>Figures 277–282.</label><caption><p><italic><tp:taxon-name>Oxyscelio rami</tp:taxon-name></italic> sp. n., holotype female (OSUC 148356) <bold>277</bold> Head and mesosoma, lateral view <bold>278</bold> Head and mesosoma, dorsal view <bold>279</bold> Head, anterior view <bold>280</bold> Metasoma, dorsal view. Paratype male (OSUC 448602) <bold>281</bold> Antenna <bold>282</bold> Metasoma, dorsal view. <xref ref-type="fn" rid="FN81">Morphbank<sup>81</sup></xref></p></caption><graphic xmlns:xlink="http://www.w3.org/1999/xlink" xlink:href="ZooKeys-331-001-g057.jpg" position="float" orientation="portrait" xlink:type="simple"/></fig><fig id="F44" position="float" orientation="portrait"><label>Figures 207–212.</label><caption><p><italic><tp:taxon-name>Oxyscelio nigriclava</tp:taxon-name></italic> (Dodd), female (OSUC 441383) <bold>207</bold> Head and mesosoma, lateral view <bold>208</bold> Head and mesosoma, dorsal view. Female (OSUC 441384) <bold>209</bold> Head, anterior view. Female (OSUC 148370) <bold>210</bold> Metasoma, dorsal view. Male (OSUC 441386) <bold>211</bold> Antenna <bold>212</bold> Metasoma, dorsal view. <xref ref-type="fn" rid="FN68">Morphbank<sup>68</sup></xref></p></caption><graphic xmlns:xlink="http://www.w3.org/1999/xlink" xlink:href="ZooKeys-331-001-g044.jpg" position="float" orientation="portrait" xlink:type="simple"/></fig><fig id="F25" position="float" orientation="portrait"><label>Figures 113–118.</label><caption><p><italic><tp:taxon-name>Oxyscelio foliorum</tp:taxon-name></italic> sp. n., holotype female (OSUC 376702) <bold>113</bold> Head and mesosoma, lateral view <bold>114</bold> Head and mesosoma, dorsal view <bold>115</bold> Head, anterior view <bold>116</bold> Metasoma, dorsal view. Paratype male (OSUC 376701) <bold>117</bold> Antenna <bold>118</bold> Metasoma, dorsal view. <xref ref-type="fn" rid="FN49">Morphbank<sup>49</sup></xref></p></caption><graphic xmlns:xlink="http://www.w3.org/1999/xlink" xlink:href="ZooKeys-331-001-g025.jpg" position="float" orientation="portrait" xlink:type="simple"/></fig><fig id="F34" position="float" orientation="portrait"><label>Figures 159–164.</label><caption><p><italic><tp:taxon-name>Oxyscelio limbi</tp:taxon-name></italic> sp. n., paratype female (OSUC 436019) <bold>159</bold> Head and mesosoma, lateral view <bold>160</bold> Head and mesosoma, dorsal view <bold>161</bold> Head, anterior view <bold>162</bold> Metasoma, dorsal view. Paratype male (OSUC 376694) <bold>163</bold> Antenna <bold>164</bold> Metasoma, dorsal view. <xref ref-type="fn" rid="FN58">Morphbank<sup>58</sup></xref></p></caption><graphic xmlns:xlink="http://www.w3.org/1999/xlink" xlink:href="ZooKeys-331-001-g034.jpg" position="float" orientation="portrait" xlink:type="simple"/></fig><fig id="F26" position="float" orientation="portrait"><label>Figures 119–124.</label><caption><p><italic><tp:taxon-name>Oxyscelio funis</tp:taxon-name></italic> sp. n., holotype female (OSUC 435969) <bold>119</bold> Head and mesosoma, lateral view <bold>120</bold> Head and mesosoma, dorsal view <bold>121</bold> Head, anterior view <bold>122</bold> Metasoma, dorsal view. Paratype male (OSUC 435980) <bold>123</bold> Antenna <bold>124</bold> Metasoma, dorsal view. <xref ref-type="fn" rid="FN50">Morphbank<sup>50</sup></xref></p></caption><graphic xmlns:xlink="http://www.w3.org/1999/xlink" xlink:href="ZooKeys-331-001-g026.jpg" position="float" orientation="portrait" xlink:type="simple"/></fig><fig id="F78" position="float" orientation="portrait"><label>Figures 393–396.</label><caption><p><italic><tp:taxon-name>Oxyscelio velamenti</tp:taxon-name></italic> sp. n., holotype female (OSUC 436034) <bold>393</bold> Head and mesosoma, lateral view <bold>394</bold> Head and mesosoma, dorsal view <bold>395</bold> Head, anterior view <bold>396</bold> Metasoma, dorsal view. <xref ref-type="fn" rid="FN102">Morphbank<sup>102</sup></xref></p></caption><graphic xmlns:xlink="http://www.w3.org/1999/xlink" xlink:href="ZooKeys-331-001-g078.jpg" position="float" orientation="portrait" xlink:type="simple"/></fig><fig id="F31" position="float" orientation="portrait"><label>Figures 143–148.</label><caption><p><italic><tp:taxon-name>Oxyscelio incisurae</tp:taxon-name></italic> sp. n., holotype female (OSUC 435942) <bold>143</bold> Head and mesosoma, lateral view <bold>144</bold> Head and mesosoma, dorsal view <bold>145</bold> Head, anterior view <bold>146</bold> Metasoma, dorsal view. Paratype male (OSUC 435949) <bold>147</bold> Antenna <bold>148</bold> Metasoma, dorsal view. <xref ref-type="fn" rid="FN55">Morphbank<sup>55</sup></xref></p></caption><graphic xmlns:xlink="http://www.w3.org/1999/xlink" xlink:href="ZooKeys-331-001-g031.jpg" position="float" orientation="portrait" xlink:type="simple"/></fig><fig id="F70" position="float" orientation="portrait"><label>Figures 351–354.</label><caption><p><italic><tp:taxon-name>Oxyscelio stipulae</tp:taxon-name></italic> sp. n., holotype female (OSUC 439590) <bold>351</bold> Head and mesosoma, lateral view <bold>352</bold> Head and mesosoma, dorsal view <bold>353</bold> Head, anterior view <bold>354</bold> Metasoma, dorsal view. <xref ref-type="fn" rid="FN94">Morphbank<sup>94</sup></xref></p></caption><graphic xmlns:xlink="http://www.w3.org/1999/xlink" xlink:href="ZooKeys-331-001-g070.jpg" position="float" orientation="portrait" xlink:type="simple"/></fig><fig id="F5" position="float" orientation="portrait"><label>Figures 15–18.</label><caption><p><italic><tp:taxon-name>Oxyscelio bellariorum</tp:taxon-name></italic> sp. n., paratype female (OSUC 435954) <bold>15</bold> Head and mesosoma, lateral view <bold>16</bold> Head and mesosoma, dorsal view <bold>17</bold> Head, anterior view <bold>18</bold> Metasoma, dorsal view. <xref ref-type="fn" rid="FN29">Morphbank<sup>29</sup></xref></p></caption><graphic xmlns:xlink="http://www.w3.org/1999/xlink" xlink:href="ZooKeys-331-001-g005.jpg" position="float" orientation="portrait" xlink:type="simple"/></fig><fig id="F61" position="float" orientation="portrait"><label>Figures 301–306.</label><caption><p><italic><tp:taxon-name>Oxyscelio scismatis</tp:taxon-name></italic> sp. n., holotype female (OSUC 436037) <bold>301</bold> Head and mesosoma, lateral view <bold>302</bold> Head and mesosoma, dorsal view <bold>303</bold> Head, anterior view <bold>304</bold> Metasoma, dorsal view. Paratype male (OSUC 456181) <bold>305</bold> Antenna <bold>306</bold> Metasoma, dorsal view. <xref ref-type="fn" rid="FN85">Morphbank<sup>85</sup></xref></p></caption><graphic xmlns:xlink="http://www.w3.org/1999/xlink" xlink:href="ZooKeys-331-001-g061.jpg" position="float" orientation="portrait" xlink:type="simple"/></fig><fig id="F75" position="float" orientation="portrait"><label>Figures 375–380.</label><caption><p><italic><tp:taxon-name>Oxyscelio umbonis</tp:taxon-name></italic> sp. n., holotype female (OSUC 438236) <bold>375</bold> Head and mesosoma, lateral view <bold>376</bold> Head and mesosoma, dorsal view <bold>377</bold> Head, anterior view <bold>378</bold> Metasoma, dorsal view. Paratype male (OSUC 438271) <bold>379</bold> Antenna <bold>380</bold> Metasoma, dorsal view. <xref ref-type="fn" rid="FN99">Morphbank<sup>99</sup></xref></p></caption><graphic xmlns:xlink="http://www.w3.org/1999/xlink" xlink:href="ZooKeys-331-001-g075.jpg" position="float" orientation="portrait" xlink:type="simple"/></fig><fig id="F59" position="float" orientation="portrait"><label>Figures 289–294.</label><caption><p><italic><tp:taxon-name>Oxyscelio rupturae</tp:taxon-name></italic> sp. n., holotype female (OSUC 268197) <bold>289</bold> Head and mesosoma, lateral view <bold>290</bold> Head and mesosoma, dorsal view <bold>291</bold> Head, anterior view <bold>292</bold> Metasoma, dorsal view. Paratype male (OSUC 268190) <bold>293</bold> Antenna <bold>294</bold> Metasoma, dorsal view. <xref ref-type="fn" rid="FN83">Morphbank<sup>83</sup></xref></p></caption><graphic xmlns:xlink="http://www.w3.org/1999/xlink" xlink:href="ZooKeys-331-001-g059.jpg" position="float" orientation="portrait" xlink:type="simple"/></fig><fig id="F9" position="float" orientation="portrait"><label>Figures 33–36.</label><caption><p><italic><tp:taxon-name>Oxyscelio caudarum</tp:taxon-name></italic> sp. n., holotype female (OSUC 437874) <bold>33</bold> Head and mesosoma, lateral view <bold>34</bold> Head and mesosoma, dorsal view <bold>35</bold> Head, anterior view <bold>36</bold> Metasoma, dorsal view. <xref ref-type="fn" rid="FN33">Morphbank<sup>33</sup></xref></p></caption><graphic xmlns:xlink="http://www.w3.org/1999/xlink" xlink:href="ZooKeys-331-001-g009.jpg" position="float" orientation="portrait" xlink:type="simple"/></fig><fig id="F15" position="float" orientation="portrait"><label>Figures 63–66.</label><caption><p><italic><tp:taxon-name>Oxyscelio contusionis</tp:taxon-name></italic> sp. n., holotype female (ANIC DB 32-020142) <bold>63</bold> Head and mesosoma, lateral view <bold>64</bold> Head and mesosoma, dorsal view <bold>65</bold> Head, anterior view <bold>66</bold> Metasoma, dorsal view. <xref ref-type="fn" rid="FN39">Morphbank<sup>39</sup></xref></p></caption><graphic xmlns:xlink="http://www.w3.org/1999/xlink" xlink:href="ZooKeys-331-001-g015.jpg" position="float" orientation="portrait" xlink:type="simple"/></fig><fig id="F18" position="float" orientation="portrait"><label>Figures 77–80.</label><caption><p><italic><tp:taxon-name>Oxyscelio cuspidis</tp:taxon-name></italic> sp. n., holotype female (OSUC 439574) <bold>77</bold> Head and mesosoma, lateral view <bold>78</bold> Head and mesosoma, dorsal view <bold>79</bold> Head, anterior view <bold>80</bold> Metasoma, dorsal view. <xref ref-type="fn" rid="FN42">Morphbank<sup>42</sup></xref></p></caption><graphic xmlns:xlink="http://www.w3.org/1999/xlink" xlink:href="ZooKeys-331-001-g018.jpg" position="float" orientation="portrait" xlink:type="simple"/></fig><fig id="F30" position="float" orientation="portrait"><label>Figures 137–142.</label><caption><p><italic><tp:taxon-name>Oxyscelio hyalinipennis</tp:taxon-name></italic> (Dodd), female (OSUC 437885) <bold>137</bold> Head and mesosoma, lateral view <bold>138</bold> Head and mesosoma, dorsal view <bold>139</bold> Head, anterior view <bold>140</bold> Metasoma, dorsal view. Male (OSUC 437979) <bold>141</bold> Antenna <bold>142</bold> Metasoma, dorsal view. <xref ref-type="fn" rid="FN54">Morphbank<sup>54</sup></xref></p></caption><graphic xmlns:xlink="http://www.w3.org/1999/xlink" xlink:href="ZooKeys-331-001-g030.jpg" position="float" orientation="portrait" xlink:type="simple"/></fig><fig id="F45" position="float" orientation="portrait"><label>Figures 213–218.</label><caption><p><italic><tp:taxon-name>Oxyscelio nigricoxa</tp:taxon-name></italic> (Dodd), female (OSUC 462599) <bold>213</bold> Head and mesosoma, lateral view <bold>214</bold> Head and mesosoma, dorsal view <bold>215</bold> Metasoma, dorsal view. Female (QDPC 0-165685) <bold>216</bold> Head, anterior view. Paratype male (OSUC 438140) <bold>217</bold> Antenna <bold>218</bold> Metasoma, dorsal view. <xref ref-type="fn" rid="FN69">Morphbank<sup>69</sup></xref></p></caption><graphic xmlns:xlink="http://www.w3.org/1999/xlink" xlink:href="ZooKeys-331-001-g045.jpg" position="float" orientation="portrait" xlink:type="simple"/></fig><fig id="F12" position="float" orientation="portrait"><label>Figures 47–50.</label><caption><p><italic><tp:taxon-name>Oxyscelio clupei</tp:taxon-name></italic> sp. n., paratype female (OSUC 359628) <bold>47</bold> Head and mesosoma, lateral view <bold>48</bold> Head and mesosoma, dorsal view <bold>49</bold> Head, anterior view <bold>50</bold> Metasoma, dorsal view. <xref ref-type="fn" rid="FN36">Morphbank<sup>36</sup></xref></p></caption><graphic xmlns:xlink="http://www.w3.org/1999/xlink" xlink:href="ZooKeys-331-001-g012.jpg" position="float" orientation="portrait" xlink:type="simple"/></fig><fig id="F22" position="float" orientation="portrait"><label>Figures 97–100.</label><caption><p><italic><tp:taxon-name>Oxyscelio exiguitatis</tp:taxon-name></italic> sp. n., holotype female (OSUC 359682) <bold>97</bold> Head and mesosoma, lateral view <bold>98</bold> Head and mesosoma, dorsal view <bold>99</bold> Head, anterior view <bold>100</bold> Metasoma, dorsal view. <xref ref-type="fn" rid="FN46">Morphbank<sup>46</sup></xref></p></caption><graphic xmlns:xlink="http://www.w3.org/1999/xlink" xlink:href="ZooKeys-331-001-g022.jpg" position="float" orientation="portrait" xlink:type="simple"/></fig><fig id="F76" position="float" orientation="portrait"><label>Figures 381–386.</label><caption><p><italic><tp:taxon-name>Oxyscelio uncinorum</tp:taxon-name></italic> sp. n., paratype female (OSUC 462590) <bold>381</bold> Head and mesosoma, lateral view <bold>382</bold> Head and mesosoma, dorsal view <bold>383</bold> Head, anterior view <bold>384</bold> Metasoma, dorsal view. Paratype male (OSUC 359611) <bold>385</bold> Antenna <bold>386</bold> Metasoma, dorsal view. <xref ref-type="fn" rid="FN100">Morphbank<sup>100</sup></xref></p></caption><graphic xmlns:xlink="http://www.w3.org/1999/xlink" xlink:href="ZooKeys-331-001-g076.jpg" position="float" orientation="portrait" xlink:type="simple"/></fig><fig id="F29" position="float" orientation="portrait"><label>Figures 133–136.</label><caption><p><italic><tp:taxon-name>Oxyscelio hamorum</tp:taxon-name></italic> sp. n., holotype female (OSUC 359626) <bold>133</bold> Head and mesosoma, lateral view <bold>134</bold> Head and mesosoma, dorsal view <bold>135</bold> Head, anterior view. Paratype female (462591) <bold>136</bold> Metasoma, ventral view. <xref ref-type="fn" rid="FN53">Morphbank<sup>53</sup></xref></p></caption><graphic xmlns:xlink="http://www.w3.org/1999/xlink" xlink:href="ZooKeys-331-001-g029.jpg" position="float" orientation="portrait" xlink:type="simple"/></fig><fig id="F68" position="float" orientation="portrait"><label>Figures 341–346.</label><caption><p><italic><tp:taxon-name>Oxyscelio sordes</tp:taxon-name></italic> sp. n., paratype female (OSUC 439664) <bold>341</bold> Head and mesosoma, lateral view <bold>342</bold> Head and mesosoma, dorsal view <bold>343</bold> Head, anterior view <bold>344</bold> Metasoma, dorsal view. Paratype male (OSUC 439677) <bold>345</bold> Antenna <bold>346</bold> Metasoma, dorsal view. <xref ref-type="fn" rid="FN92">Morphbank<sup>92</sup></xref></p></caption><graphic xmlns:xlink="http://www.w3.org/1999/xlink" xlink:href="ZooKeys-331-001-g068.jpg" position="float" orientation="portrait" xlink:type="simple"/></fig><fig id="F63" position="float" orientation="portrait"><label>Figures 313–318.</label><caption><p><italic><tp:taxon-name>Oxyscelio scutorum</tp:taxon-name></italic> sp. n., holotype female (OSUC 359721) <bold>313</bold> Head and mesosoma, lateral view <bold>314</bold> Head and mesosoma, dorsal view <bold>315</bold> Head, anterior view <bold>316</bold> Metasoma, dorsal view. Paratype male (OSUC 359730) <bold>317</bold> Antenna <bold>318</bold> Metasoma, dorsal view. <xref ref-type="fn" rid="FN87">Morphbank<sup>87</sup></xref></p></caption><graphic xmlns:xlink="http://www.w3.org/1999/xlink" xlink:href="ZooKeys-331-001-g063.jpg" position="float" orientation="portrait" xlink:type="simple"/></fig><fig id="F19" position="float" orientation="portrait"><label>Figures 81–84.</label><caption><p><italic><tp:taxon-name>Oxyscelio densitatis</tp:taxon-name></italic> sp. n., holotype female (QM Reg. No. T35158) <bold>81</bold> Head and mesosoma, lateral view <bold>82</bold> Head and mesosoma, dorsal view <bold>83</bold> Head, anterior view <bold>84</bold> Metasoma, dorsal view. <xref ref-type="fn" rid="FN43">Morphbank<sup>43</sup></xref></p></caption><graphic xmlns:xlink="http://www.w3.org/1999/xlink" xlink:href="ZooKeys-331-001-g019.jpg" position="float" orientation="portrait" xlink:type="simple"/></fig><fig id="F7" position="float" orientation="portrait"><label>Figures 23–26.</label><caption><p><italic><tp:taxon-name>Oxyscelio brevitas</tp:taxon-name></italic> sp. n., holotype female (OSUC 441375) <bold>23</bold> Head and mesosoma, lateral view <bold>24</bold> Head and mesosoma, dorsal view <bold>25</bold> Head, anterior view <bold>26</bold> Metasoma, dorsal view. <xref ref-type="fn" rid="FN31">Morphbank<sup>31</sup></xref></p></caption><graphic xmlns:xlink="http://www.w3.org/1999/xlink" xlink:href="ZooKeys-331-001-g007.jpg" position="float" orientation="portrait" xlink:type="simple"/></fig><fig id="F41" position="float" orientation="portrait"><label>Figures 193–198.</label><caption><p><italic><tp:taxon-name>Oxyscelio montanus</tp:taxon-name></italic> (Dodd), female (OSUC 441261) <bold>193</bold> Head and mesosoma, lateral view <bold>194</bold> Head and mesosoma, dorsal view <bold>195</bold> Head, anterior view <bold>196</bold> Metasoma, dorsal view. Holotype male (SAMA DB 32-001586) <bold>197</bold> Antenna <bold>198</bold> Metasoma, dorsal view. <xref ref-type="fn" rid="FN65">Morphbank<sup>65</sup></xref></p></caption><graphic xmlns:xlink="http://www.w3.org/1999/xlink" xlink:href="ZooKeys-331-001-g041.jpg" position="float" orientation="portrait" xlink:type="simple"/></fig><fig id="F81" position="float" orientation="portrait"><label>Figures 407–412.</label><caption><p><italic><tp:taxon-name>Oxyscelio wa</tp:taxon-name></italic> sp. n., holotype female (OSUC 449005) <bold>407</bold> Head and mesosoma, lateral view <bold>408</bold> Head and mesosoma, dorsal view <bold>409</bold> Head, anterior view. Paratype female (OSUC 449009) <bold>410</bold> Metasoma, dorsal view. Paratype male (OSUC 449019) <bold>411</bold> Antenna <bold>412</bold> Metasoma, dorsal view. <xref ref-type="fn" rid="FN105">Morphbank<sup>105</sup></xref></p></caption><graphic xmlns:xlink="http://www.w3.org/1999/xlink" xlink:href="ZooKeys-331-001-g081.jpg" position="float" orientation="portrait" xlink:type="simple"/></fig><fig id="F60" position="float" orientation="portrait"><label>Figures 295–300.</label><caption><p><italic><tp:taxon-name>Oxyscelio sarcinae</tp:taxon-name></italic> sp. n., holotype female (OSUC 439555) <bold>295</bold> Head and mesosoma, lateral view <bold>296</bold> Head and mesosoma, dorsal view <bold>297</bold> Head, anterior view <bold>298</bold> Fore wing venation. Paratype male (OSUC 439566) <bold>299</bold> Antenna <bold>300</bold> Metasoma, dorsal view. <xref ref-type="fn" rid="FN84">Morphbank<sup>84</sup></xref></p></caption><graphic xmlns:xlink="http://www.w3.org/1999/xlink" xlink:href="ZooKeys-331-001-g060.jpg" position="float" orientation="portrait" xlink:type="simple"/></fig><fig id="F53" position="float" orientation="portrait"><label>Figures 257–262.</label><caption><p><italic><tp:taxon-name>Oxyscelio pollicis</tp:taxon-name></italic> sp. n., paratype female (OSUC 439551) <bold>257</bold> Head and mesosoma, lateral view. Paratype female (OSUC 439550) <bold>258</bold> Head and mesosoma, dorsal view <bold>259</bold> Head, anterior view <bold>260</bold> Metasoma, dorsal view. Paratype male (OSUC 439553) <bold>261</bold> Antenna <bold>262</bold> Metasoma, dorsal view. <xref ref-type="fn" rid="FN77">Morphbank<sup>77</sup></xref></p></caption><graphic xmlns:xlink="http://www.w3.org/1999/xlink" xlink:href="ZooKeys-331-001-g053.jpg" position="float" orientation="portrait" xlink:type="simple"/></fig><fig id="F72" position="float" orientation="portrait"><label>Figures 359–364.</label><caption><p><italic><tp:taxon-name>Oxyscelio tenuitatis</tp:taxon-name></italic> sp. n., paratype female (OSUC 438285) <bold>359</bold> Head and mesosoma, lateral view. Holotype female (OSUC 438303) <bold>360</bold> Head and mesosoma, dorsal view <bold>361</bold> Head, anterior view <bold>362</bold> Metasoma, dorsal view. Paratype male (OSUC 438340) <bold>363</bold> Antenna <bold>364</bold> Metasoma, dorsal view. <xref ref-type="fn" rid="FN96">Morphbank<sup>96</sup></xref></p></caption><graphic xmlns:xlink="http://www.w3.org/1999/xlink" xlink:href="ZooKeys-331-001-g072.jpg" position="float" orientation="portrait" xlink:type="simple"/></fig><fig id="F39" position="float" orientation="portrait"><label>Figures 183–186.</label><caption><p><italic><tp:taxon-name>Oxyscelio magniclava</tp:taxon-name></italic> (Dodd), female (OSUC 441388) <bold>183</bold> Head and mesosoma, lateral view <bold>184</bold> Head and mesosoma, dorsal view <bold>185</bold> Head, anterior view <bold>186</bold> Metasoma, dorsal view. <xref ref-type="fn" rid="FN63">Morphbank<sup>63</sup></xref></p></caption><graphic xmlns:xlink="http://www.w3.org/1999/xlink" xlink:href="ZooKeys-331-001-g039.jpg" position="float" orientation="portrait" xlink:type="simple"/></fig><fig id="F51" position="float" orientation="portrait"><label>Figures 247–252.</label><caption><p><italic><tp:taxon-name>Oxyscelio palati</tp:taxon-name></italic> sp. n., paratype female (OSUC 359587) <bold>247</bold> Head and mesosoma, lateral view <bold>248</bold> Head and mesosoma, dorsal view <bold>249</bold> Head, anterior view. Paratype female (ANIC DB 32-020100) <bold>250</bold> Metasoma, dorsal view. Paratype male (OSUC 359596) <bold>251</bold> Antenna <bold>252</bold> Metasoma, dorsal view. <xref ref-type="fn" rid="FN75">Morphbank<sup>75</sup></xref></p></caption><graphic xmlns:xlink="http://www.w3.org/1999/xlink" xlink:href="ZooKeys-331-001-g051.jpg" position="float" orientation="portrait" xlink:type="simple"/></fig><fig id="F33" position="float" orientation="portrait"><label>Figures 153–158.</label><caption><p><italic><tp:taxon-name>Oxyscelio leviventris</tp:taxon-name></italic> sp. n., paratype female (OSUC 438829) <bold>153</bold> Head and mesosoma, lateral view <bold>154</bold> Head and mesosoma, dorsal view <bold>155</bold> Head, anterior view. Holotype female (OSUC 438828) <bold>156</bold> Metasoma, dorsal view <bold>157</bold> Metasoma, ventral view. Paratype male (OSUC 438832) <bold>158</bold> Metasoma, dorsal view. <xref ref-type="fn" rid="FN57">Morphbank<sup>57</sup></xref></p></caption><graphic xmlns:xlink="http://www.w3.org/1999/xlink" xlink:href="ZooKeys-331-001-g033.jpg" position="float" orientation="portrait" xlink:type="simple"/></fig><fig id="F48" position="float" orientation="portrait"><label>Figures 231–234.</label><caption><p><italic><tp:taxon-name>Oxyscelio oblongiclypei</tp:taxon-name></italic> sp. n., paratype female (OSUC 438851) <bold>231</bold> Head and mesosoma, lateral view <bold>232</bold> Head and mesosoma, dorsal view <bold>233</bold> Lower face, anterior view <bold>234</bold> Metasomal apex, dorsal view. <xref ref-type="fn" rid="FN72">Morphbank<sup>72</sup></xref></p></caption><graphic xmlns:xlink="http://www.w3.org/1999/xlink" xlink:href="ZooKeys-331-001-g048.jpg" position="float" orientation="portrait" xlink:type="simple"/></fig><fig id="F8" position="float" orientation="portrait"><label>Figures 27–32.</label><caption><p><italic><tp:taxon-name>Oxyscelio catenae</tp:taxon-name></italic> sp. n., paratype female (OSUC 448980) <bold>27</bold> Head and mesosoma, lateral view. Holotype female (OSUC 448987) <bold>28</bold> Head and mesosoma, dorsal view <bold>29</bold> Head, anterior view <bold>30</bold> Metasoma, dorsal view. Paratype male (OSUC 439569) <bold>31</bold> Antenna <bold>32</bold> Metasoma, dorsal view. <xref ref-type="fn" rid="FN32">Morphbank<sup>32</sup></xref></p></caption><graphic xmlns:xlink="http://www.w3.org/1999/xlink" xlink:href="ZooKeys-331-001-g008.jpg" position="float" orientation="portrait" xlink:type="simple"/></fig><fig id="F77" position="float" orientation="portrait"><label>Figures 387–392.</label><caption><p><italic><tp:taxon-name>Oxyscelio valdecatenae</tp:taxon-name></italic> sp. n., paratype female (OSUC 462580) <bold>387</bold> Head and mesosoma, lateral view <bold>388</bold> Head and mesosoma, dorsal view <bold>389</bold> Head, anterior view <bold>390</bold> Metasoma, dorsal view. Paratype male (OSUC 449000) <bold>391</bold> Antenna <bold>392</bold> Metasoma, dorsal view. <xref ref-type="fn" rid="FN101">Morphbank<sup>101</sup></xref></p></caption><graphic xmlns:xlink="http://www.w3.org/1999/xlink" xlink:href="ZooKeys-331-001-g077.jpg" position="float" orientation="portrait" xlink:type="simple"/></fig><fig id="F79" position="float" orientation="portrait"><label>Figures 397–402.</label><caption><p><italic><tp:taxon-name>Oxyscelio verrucae</tp:taxon-name></italic> sp. n., paratype female (OSUC 438819) <bold>397</bold> Head and mesosoma, lateral view <bold>398</bold> Head and mesosoma, dorsal view <bold>399</bold> Head, anterior view <bold>400</bold> Metasoma, dorsal view. Paratype male (OSUC 438825) <bold>401</bold> Antenna <bold>402</bold> Metasoma, dorsal view. <xref ref-type="fn" rid="FN103">Morphbank<sup>103</sup></xref></p></caption><graphic xmlns:xlink="http://www.w3.org/1999/xlink" xlink:href="ZooKeys-331-001-g079.jpg" position="float" orientation="portrait" xlink:type="simple"/></fig><fig id="F80" position="float" orientation="portrait"><label>Figures 403–406.</label><caption><p><italic><tp:taxon-name>Oxyscelio viator</tp:taxon-name></italic> sp. n., holotype female (OSUC 148457) <bold>403</bold> Head and mesosoma, lateral view <bold>404</bold> Metasoma, dorsal view. Paratype female (OSUC 283330) <bold>405</bold> Head and mesosoma, dorsal view <bold>406</bold> Head, anterior view. <xref ref-type="fn" rid="FN104">Morphbank<sup>104</sup></xref></p></caption><graphic xmlns:xlink="http://www.w3.org/1999/xlink" xlink:href="ZooKeys-331-001-g080.jpg" position="float" orientation="portrait" xlink:type="simple"/></fig><fig id="F52" position="float" orientation="portrait"><label>Figures 253–256.</label><caption><p><italic><tp:taxon-name>Oxyscelio pectinis</tp:taxon-name></italic> sp. n., paratype female (OSUC 449001) <bold>253</bold> Head and mesosoma, lateral view. Holotype female (OSUC 368207) <bold>254</bold> Head and mesosoma, dorsal view <bold>255</bold> Head, anterior view <bold>256</bold> Metasoma, dorsal view. <xref ref-type="fn" rid="FN76">Morphbank<sup>76</sup></xref></p></caption><graphic xmlns:xlink="http://www.w3.org/1999/xlink" xlink:href="ZooKeys-331-001-g052.jpg" position="float" orientation="portrait" xlink:type="simple"/></fig><fig id="F54" position="float" orientation="portrait"><label>Figures 263–266.</label><caption><p><italic><tp:taxon-name>Oxyscelio proceritatis</tp:taxon-name></italic> sp. n., holotype female (OSUC 368221) <bold>263</bold> Head and mesosoma, lateral view <bold>264</bold> Head and mesosoma, dorsal view <bold>265</bold> Metasoma, dorsal view. Paratype female (OSUC 462572) <bold>266</bold> Head, anterior view. <xref ref-type="fn" rid="FN78">Morphbank<sup>78</sup></xref></p></caption><graphic xmlns:xlink="http://www.w3.org/1999/xlink" xlink:href="ZooKeys-331-001-g054.jpg" position="float" orientation="portrait" xlink:type="simple"/></fig><fig id="F13" position="float" orientation="portrait"><label>Figures 51–56.</label><caption><p><italic><tp:taxon-name>Oxyscelio concoloripes</tp:taxon-name></italic> (Dodd), female (OSUC 439387) <bold>51</bold> Head and mesosoma, lateral view. Female (OSUC 439399) <bold>52</bold> Head and mesosoma, dorsal view <bold>53</bold> Head, anterior view <bold>54</bold> Metasoma, dorsal view. Male (OSUC 439527) <bold>55</bold> Antenna <bold>56</bold> Metasoma, dorsal view. <xref ref-type="fn" rid="FN37">Morphbank<sup>37</sup></xref></p></caption><graphic xmlns:xlink="http://www.w3.org/1999/xlink" xlink:href="ZooKeys-331-001-g013.jpg" position="float" orientation="portrait" xlink:type="simple"/></fig><fig id="F71" position="float" orientation="portrait"><label>Figures 355–358.</label><caption><p><italic><tp:taxon-name>Oxyscelio stringerae</tp:taxon-name></italic> sp. n., holotype female (OSUC 148369) <bold>355</bold> Head and mesosoma, lateral view <bold>356</bold> Head and mesosoma, dorsal view. Paratype female (368219) <bold>357</bold> Propodeum, posterodorsal view <bold>358</bold> Metasoma, dorsal view. <xref ref-type="fn" rid="FN95">Morphbank<sup>95</sup></xref></p></caption><graphic xmlns:xlink="http://www.w3.org/1999/xlink" xlink:href="ZooKeys-331-001-g071.jpg" position="float" orientation="portrait" xlink:type="simple"/></fig><fig id="F21" position="float" orientation="portrait"><label>Figures 91–96.</label><caption><p><italic><tp:taxon-name>Oxyscelio divisionis</tp:taxon-name></italic> sp. n., holotype female (OSUC 368204) <bold>91</bold> Head and mesosoma, lateral view <bold>92</bold> Head and mesosoma, dorsal view <bold>93</bold> Head, anterior view <bold>94</bold> Propodeum, posterodorsal view. Paratype male (OSUC 368205) <bold>95</bold> Antenna <bold>96</bold> Metasoma, dorsal view. <xref ref-type="fn" rid="FN45">Morphbank<sup>45</sup></xref></p></caption><graphic xmlns:xlink="http://www.w3.org/1999/xlink" xlink:href="ZooKeys-331-001-g021.jpg" position="float" orientation="portrait" xlink:type="simple"/></fig><fig id="F56" position="float" orientation="portrait"><label>Figures 271–276.</label><caption><p><italic><tp:taxon-name>Oxyscelio radii</tp:taxon-name></italic> sp. n., holotype female (OSUC 368185) <bold>271</bold> Head and mesosoma, lateral view <bold>272</bold> Head and mesosoma, dorsal view. Paratype female (OSUC 368178) <bold>273</bold> Head, anterior view <bold>274</bold> Metasoma, dorsal view. Paratype male (OSUC 368190) <bold>275</bold> Antenna <bold>276</bold> Metasoma, dorsal view. <xref ref-type="fn" rid="FN80">Morphbank<sup>80</sup></xref></p></caption><graphic xmlns:xlink="http://www.w3.org/1999/xlink" xlink:href="ZooKeys-331-001-g056.jpg" position="float" orientation="portrait" xlink:type="simple"/></fig><fig id="F37" position="float" orientation="portrait"><label>Figures 173–176.</label><caption><p><italic><tp:taxon-name>Oxyscelio lintris</tp:taxon-name></italic> sp. n., holotype male (OSUC 453949) <bold>173</bold> Head and mesosoma, lateral view <bold>174</bold> Head and mesosoma, dorsal view <bold>175</bold> Metasoma, dorsal view. Paratype male (OSUC 453950) <bold>176</bold> Head, anterior view <xref ref-type="fn" rid="FN61">Morphbank<sup>61</sup></xref></p></caption><graphic xmlns:xlink="http://www.w3.org/1999/xlink" xlink:href="ZooKeys-331-001-g037.jpg" position="float" orientation="portrait" xlink:type="simple"/></fig><fig id="F55" position="float" orientation="portrait"><label>Figures 267–270.</label><caption><p><italic><tp:taxon-name>Oxyscelio productionis</tp:taxon-name></italic> sp. n., holotype female (ANIC DB 32-020073) <bold>267</bold> Head and mesosoma, lateral view <bold>268</bold> Head and mesosoma, dorsal view <bold>269</bold> Head, anterior view <bold>270</bold> Metasoma, dorsal view. <xref ref-type="fn" rid="FN79">Morphbank<sup>79</sup></xref></p></caption><graphic xmlns:xlink="http://www.w3.org/1999/xlink" xlink:href="ZooKeys-331-001-g055.jpg" position="float" orientation="portrait" xlink:type="simple"/></fig><fig id="F1" position="float" orientation="portrait"><label>Figure 1a–1d.</label><caption><p>Examples of surface sculpture in <italic><tp:taxon-name>Oxyscelio</tp:taxon-name></italic>. <italic><tp:taxon-name>Oxyscelio livens</tp:taxon-name></italic> sp. n. holotype female (OSUC 148485) <bold>1a</bold> Mesoscutellum, PM = punctate microsculpture (arrow indicates an individual punctum), UF = umbilicate fovea. <italic><tp:taxon-name>Oxyscelio nasi</tp:taxon-name></italic> sp. n. holotype male (OSUC 368915) <bold>1b</bold> Mesoscutum, UP = umbilicate punctum. <italic><tp:taxon-name>Oxyscelio striarum</tp:taxon-name></italic> Burks paratype female (OSUC 257067) <bold>1c</bold> Mesoscutum, GM = granulate microsculpture. <italic><tp:taxon-name>Oxyscelio sepisessor</tp:taxon-name></italic> sp. n. holotype female (OSUC 438936) <bold>1d</bold> Mesoscutum, RU = ruga.</p></caption><graphic xmlns:xlink="http://www.w3.org/1999/xlink" xlink:href="ZooKeys-331-001-g001.jpg" position="float" orientation="portrait" xlink:type="simple"/></fig><fn-group><fn id="FN107"><p>107	<ext-link xmlns:xlink="http://www.w3.org/1999/xlink" ext-link-type="uri" xlink:href="http://lsid.tdwg.org/urn:lsid:biosci.ohio-state.edu:osuc_pubs:23995" xlink:type="simple">http://lsid.tdwg.org/urn:lsid:biosci.ohio-state.edu:osuc_pubs:23995</ext-link></p></fn><fn id="FN124"><p>124	<ext-link xmlns:xlink="http://www.w3.org/1999/xlink" ext-link-type="uri" xlink:href="http://lsid.tdwg.org/urn:lsid:biosci.ohio-state.edu:osuc_pubs:23221" xlink:type="simple">http://lsid.tdwg.org/urn:lsid:biosci.ohio-state.edu:osuc_pubs:23221</ext-link></p></fn><fn id="FN106"><p>106	<ext-link xmlns:xlink="http://www.w3.org/1999/xlink" ext-link-type="uri" xlink:href="http://lsid.tdwg.org/urn:lsid:biosci.ohio-state.edu:osuc_pubs:20940" xlink:type="simple">http://lsid.tdwg.org/urn:lsid:biosci.ohio-state.edu:osuc_pubs:20940</ext-link></p></fn><fn id="FN51"><p>51	<ext-link xmlns:xlink="http://www.w3.org/1999/xlink" ext-link-type="uri" xlink:href="http://www.morphbank.net/?id=823032" xlink:type="simple">http://www.morphbank.net/?id=823032</ext-link></p></fn><fn id="FN62"><p>62	<ext-link xmlns:xlink="http://www.w3.org/1999/xlink" ext-link-type="uri" xlink:href="http://www.morphbank.net/?id=823043" xlink:type="simple">http://www.morphbank.net/?id=823043</ext-link></p></fn><fn id="FN70"><p>70	<ext-link xmlns:xlink="http://www.w3.org/1999/xlink" ext-link-type="uri" xlink:href="http://www.morphbank.net/?id=823051" xlink:type="simple">http://www.morphbank.net/?id=823051</ext-link></p></fn><fn id="FN86"><p>86	<ext-link xmlns:xlink="http://www.w3.org/1999/xlink" ext-link-type="uri" xlink:href="http://www.morphbank.net/?id=823068" xlink:type="simple">http://www.morphbank.net/?id=823068</ext-link></p></fn><fn id="FN90"><p>90	<ext-link xmlns:xlink="http://www.w3.org/1999/xlink" ext-link-type="uri" xlink:href="http://www.morphbank.net/?id=823072" xlink:type="simple">http://www.morphbank.net/?id=823072</ext-link></p></fn><fn id="FN91"><p>91	<ext-link xmlns:xlink="http://www.w3.org/1999/xlink" ext-link-type="uri" xlink:href="http://www.morphbank.net/?id=823073" xlink:type="simple">http://www.morphbank.net/?id=823073</ext-link></p></fn><fn id="FN26"><p>26	<ext-link xmlns:xlink="http://www.w3.org/1999/xlink" ext-link-type="uri" xlink:href="http://www.morphbank.net/?id=823007" xlink:type="simple">http://www.morphbank.net/?id=823007</ext-link></p></fn><fn id="FN38"><p>38	<ext-link xmlns:xlink="http://www.w3.org/1999/xlink" ext-link-type="uri" xlink:href="http://www.morphbank.net/?id=823019" xlink:type="simple">http://www.morphbank.net/?id=823019</ext-link></p></fn><fn id="FN56"><p>56	<ext-link xmlns:xlink="http://www.w3.org/1999/xlink" ext-link-type="uri" xlink:href="http://www.morphbank.net/?id=823037" xlink:type="simple">http://www.morphbank.net/?id=823037</ext-link></p></fn><fn id="FN93"><p>93	<ext-link xmlns:xlink="http://www.w3.org/1999/xlink" ext-link-type="uri" xlink:href="http://www.morphbank.net/?id=823075" xlink:type="simple">http://www.morphbank.net/?id=823075</ext-link></p></fn><fn id="FN34"><p>34	<ext-link xmlns:xlink="http://www.w3.org/1999/xlink" ext-link-type="uri" xlink:href="http://www.morphbank.net/?id=823015" xlink:type="simple">http://www.morphbank.net/?id=823015</ext-link></p></fn><fn id="FN27"><p>27	<ext-link xmlns:xlink="http://www.w3.org/1999/xlink" ext-link-type="uri" xlink:href="http://www.morphbank.net/?id=823008" xlink:type="simple">http://www.morphbank.net/?id=823008</ext-link></p></fn><fn id="FN40"><p>40	<ext-link xmlns:xlink="http://www.w3.org/1999/xlink" ext-link-type="uri" xlink:href="http://www.morphbank.net/?id=823021" xlink:type="simple">http://www.morphbank.net/?id=823021</ext-link></p></fn><fn id="FN66"><p>66	<ext-link xmlns:xlink="http://www.w3.org/1999/xlink" ext-link-type="uri" xlink:href="http://www.morphbank.net/?id=823047" xlink:type="simple">http://www.morphbank.net/?id=823047</ext-link></p></fn><fn id="FN60"><p>60	<ext-link xmlns:xlink="http://www.w3.org/1999/xlink" ext-link-type="uri" xlink:href="http://www.morphbank.net/?id=823041" xlink:type="simple">http://www.morphbank.net/?id=823041</ext-link></p></fn><fn id="FN47"><p>47	<ext-link xmlns:xlink="http://www.w3.org/1999/xlink" ext-link-type="uri" xlink:href="http://www.morphbank.net/?id=823028" xlink:type="simple">http://www.morphbank.net/?id=823028</ext-link></p></fn><fn id="FN67"><p>67	<ext-link xmlns:xlink="http://www.w3.org/1999/xlink" ext-link-type="uri" xlink:href="http://www.morphbank.net/?id=823048" xlink:type="simple">http://www.morphbank.net/?id=823048</ext-link></p></fn><fn id="FN28"><p>28	<ext-link xmlns:xlink="http://www.w3.org/1999/xlink" ext-link-type="uri" xlink:href="http://www.morphbank.net/?id=823009" xlink:type="simple">http://www.morphbank.net/?id=823009</ext-link></p></fn><fn id="FN82"><p>82	<ext-link xmlns:xlink="http://www.w3.org/1999/xlink" ext-link-type="uri" xlink:href="http://www.morphbank.net/?id=823063" xlink:type="simple">http://www.morphbank.net/?id=823063</ext-link></p></fn><fn id="FN41"><p>41	<ext-link xmlns:xlink="http://www.w3.org/1999/xlink" ext-link-type="uri" xlink:href="http://www.morphbank.net/?id=823022" xlink:type="simple">http://www.morphbank.net/?id=823022</ext-link></p></fn><fn id="FN74"><p>74	<ext-link xmlns:xlink="http://www.w3.org/1999/xlink" ext-link-type="uri" xlink:href="http://www.morphbank.net/?id=823055" xlink:type="simple">http://www.morphbank.net/?id=823055</ext-link></p></fn><fn id="FN98"><p>98	<ext-link xmlns:xlink="http://www.w3.org/1999/xlink" ext-link-type="uri" xlink:href="http://www.morphbank.net/?id=823080" xlink:type="simple">http://www.morphbank.net/?id=823080</ext-link></p></fn><fn id="FN89"><p>89	<ext-link xmlns:xlink="http://www.w3.org/1999/xlink" ext-link-type="uri" xlink:href="http://www.morphbank.net/?id=823071" xlink:type="simple">http://www.morphbank.net/?id=823071</ext-link></p></fn><fn id="FN71"><p>71	<ext-link xmlns:xlink="http://www.w3.org/1999/xlink" ext-link-type="uri" xlink:href="http://www.morphbank.net/?id=823052" xlink:type="simple">http://www.morphbank.net/?id=823052</ext-link></p></fn><fn id="FN88"><p>88	<ext-link xmlns:xlink="http://www.w3.org/1999/xlink" ext-link-type="uri" xlink:href="http://www.morphbank.net/?id=823070" xlink:type="simple">http://www.morphbank.net/?id=823070</ext-link></p></fn><fn id="FN48"><p>48	<ext-link xmlns:xlink="http://www.w3.org/1999/xlink" ext-link-type="uri" xlink:href="http://www.morphbank.net/?id=823029" xlink:type="simple">http://www.morphbank.net/?id=823029</ext-link></p></fn><fn id="FN30"><p>30	<ext-link xmlns:xlink="http://www.w3.org/1999/xlink" ext-link-type="uri" xlink:href="http://www.morphbank.net/?id=823011" xlink:type="simple">http://www.morphbank.net/?id=823011</ext-link></p></fn><fn id="FN59"><p>59	<ext-link xmlns:xlink="http://www.w3.org/1999/xlink" ext-link-type="uri" xlink:href="http://www.morphbank.net/?id=823040" xlink:type="simple">http://www.morphbank.net/?id=823040</ext-link></p></fn><fn id="FN44"><p>44	<ext-link xmlns:xlink="http://www.w3.org/1999/xlink" ext-link-type="uri" xlink:href="http://www.morphbank.net/?id=823025" xlink:type="simple">http://www.morphbank.net/?id=823025</ext-link></p></fn><fn id="FN64"><p>64	<ext-link xmlns:xlink="http://www.w3.org/1999/xlink" ext-link-type="uri" xlink:href="http://www.morphbank.net/?id=823045" xlink:type="simple">http://www.morphbank.net/?id=823045</ext-link></p></fn><fn id="FN97"><p>97	<ext-link xmlns:xlink="http://www.w3.org/1999/xlink" ext-link-type="uri" xlink:href="http://www.morphbank.net/?id=823079" xlink:type="simple">http://www.morphbank.net/?id=823079</ext-link></p></fn><fn id="FN35"><p>35	<ext-link xmlns:xlink="http://www.w3.org/1999/xlink" ext-link-type="uri" xlink:href="http://www.morphbank.net/?id=823016" xlink:type="simple">http://www.morphbank.net/?id=823016</ext-link></p></fn><fn id="FN52"><p>52	<ext-link xmlns:xlink="http://www.w3.org/1999/xlink" ext-link-type="uri" xlink:href="http://www.morphbank.net/?id=823033" xlink:type="simple">http://www.morphbank.net/?id=823033</ext-link></p></fn><fn id="FN81"><p>81	<ext-link xmlns:xlink="http://www.w3.org/1999/xlink" ext-link-type="uri" xlink:href="http://www.morphbank.net/?id=823062" xlink:type="simple">http://www.morphbank.net/?id=823062</ext-link></p></fn><fn id="FN68"><p>68	<ext-link xmlns:xlink="http://www.w3.org/1999/xlink" ext-link-type="uri" xlink:href="http://www.morphbank.net/?id=823049" xlink:type="simple">http://www.morphbank.net/?id=823049</ext-link></p></fn><fn id="FN49"><p>49	<ext-link xmlns:xlink="http://www.w3.org/1999/xlink" ext-link-type="uri" xlink:href="http://www.morphbank.net/?id=823030" xlink:type="simple">http://www.morphbank.net/?id=823030</ext-link></p></fn><fn id="FN58"><p>58	<ext-link xmlns:xlink="http://www.w3.org/1999/xlink" ext-link-type="uri" xlink:href="http://www.morphbank.net/?id=823039" xlink:type="simple">http://www.morphbank.net/?id=823039</ext-link></p></fn><fn id="FN50"><p>50	<ext-link xmlns:xlink="http://www.w3.org/1999/xlink" ext-link-type="uri" xlink:href="http://www.morphbank.net/?id=823031" xlink:type="simple">http://www.morphbank.net/?id=823031</ext-link></p></fn><fn id="FN102"><p>102	<ext-link xmlns:xlink="http://www.w3.org/1999/xlink" ext-link-type="uri" xlink:href="http://www.morphbank.net/?id=823084" xlink:type="simple">http://www.morphbank.net/?id=823084</ext-link></p></fn><fn id="FN55"><p>55	<ext-link xmlns:xlink="http://www.w3.org/1999/xlink" ext-link-type="uri" xlink:href="http://www.morphbank.net/?id=823036" xlink:type="simple">http://www.morphbank.net/?id=823036</ext-link></p></fn><fn id="FN94"><p>94	<ext-link xmlns:xlink="http://www.w3.org/1999/xlink" ext-link-type="uri" xlink:href="http://www.morphbank.net/?id=823076" xlink:type="simple">http://www.morphbank.net/?id=823076</ext-link></p></fn><fn id="FN29"><p>29	<ext-link xmlns:xlink="http://www.w3.org/1999/xlink" ext-link-type="uri" xlink:href="http://www.morphbank.net/?id=823010" xlink:type="simple">http://www.morphbank.net/?id=823010</ext-link></p></fn><fn id="FN85"><p>85	<ext-link xmlns:xlink="http://www.w3.org/1999/xlink" ext-link-type="uri" xlink:href="http://www.morphbank.net/?id=823067" xlink:type="simple">http://www.morphbank.net/?id=823067</ext-link></p></fn><fn id="FN99"><p>99	<ext-link xmlns:xlink="http://www.w3.org/1999/xlink" ext-link-type="uri" xlink:href="http://www.morphbank.net/?id=823081" xlink:type="simple">http://www.morphbank.net/?id=823081</ext-link></p></fn><fn id="FN83"><p>83	<ext-link xmlns:xlink="http://www.w3.org/1999/xlink" ext-link-type="uri" xlink:href="http://www.morphbank.net/?id=823065" xlink:type="simple">http://www.morphbank.net/?id=823065</ext-link></p></fn><fn id="FN33"><p>33	<ext-link xmlns:xlink="http://www.w3.org/1999/xlink" ext-link-type="uri" xlink:href="http://www.morphbank.net/?id=823014" xlink:type="simple">http://www.morphbank.net/?id=823014</ext-link></p></fn><fn id="FN39"><p>39	<ext-link xmlns:xlink="http://www.w3.org/1999/xlink" ext-link-type="uri" xlink:href="http://www.morphbank.net/?id=823020" xlink:type="simple">http://www.morphbank.net/?id=823020</ext-link></p></fn><fn id="FN42"><p>42	<ext-link xmlns:xlink="http://www.w3.org/1999/xlink" ext-link-type="uri" xlink:href="http://www.morphbank.net/?id=823023" xlink:type="simple">http://www.morphbank.net/?id=823023</ext-link></p></fn><fn id="FN54"><p>54	<ext-link xmlns:xlink="http://www.w3.org/1999/xlink" ext-link-type="uri" xlink:href="http://www.morphbank.net/?id=823035" xlink:type="simple">http://www.morphbank.net/?id=823035</ext-link></p></fn><fn id="FN69"><p>69	<ext-link xmlns:xlink="http://www.w3.org/1999/xlink" ext-link-type="uri" xlink:href="http://www.morphbank.net/?id=823050" xlink:type="simple">http://www.morphbank.net/?id=823050</ext-link></p></fn><fn id="FN36"><p>36	<ext-link xmlns:xlink="http://www.w3.org/1999/xlink" ext-link-type="uri" xlink:href="http://www.morphbank.net/?id=823017" xlink:type="simple">http://www.morphbank.net/?id=823017</ext-link></p></fn><fn id="FN46"><p>46	<ext-link xmlns:xlink="http://www.w3.org/1999/xlink" ext-link-type="uri" xlink:href="http://www.morphbank.net/?id=823027" xlink:type="simple">http://www.morphbank.net/?id=823027</ext-link></p></fn><fn id="FN100"><p>100	<ext-link xmlns:xlink="http://www.w3.org/1999/xlink" ext-link-type="uri" xlink:href="http://www.morphbank.net/?id=823082" xlink:type="simple">http://www.morphbank.net/?id=823082</ext-link></p></fn><fn id="FN53"><p>53	<ext-link xmlns:xlink="http://www.w3.org/1999/xlink" ext-link-type="uri" xlink:href="http://www.morphbank.net/?id=823034" xlink:type="simple">http://www.morphbank.net/?id=823034</ext-link></p></fn><fn id="FN92"><p>92	<ext-link xmlns:xlink="http://www.w3.org/1999/xlink" ext-link-type="uri" xlink:href="http://www.morphbank.net/?id=823074" xlink:type="simple">http://www.morphbank.net/?id=823074</ext-link></p></fn><fn id="FN87"><p>87	<ext-link xmlns:xlink="http://www.w3.org/1999/xlink" ext-link-type="uri" xlink:href="http://www.morphbank.net/?id=823069" xlink:type="simple">http://www.morphbank.net/?id=823069</ext-link></p></fn><fn id="FN43"><p>43	<ext-link xmlns:xlink="http://www.w3.org/1999/xlink" ext-link-type="uri" xlink:href="http://www.morphbank.net/?id=823024" xlink:type="simple">http://www.morphbank.net/?id=823024</ext-link></p></fn><fn id="FN31"><p>31	<ext-link xmlns:xlink="http://www.w3.org/1999/xlink" ext-link-type="uri" xlink:href="http://www.morphbank.net/?id=823012" xlink:type="simple">http://www.morphbank.net/?id=823012</ext-link></p></fn><fn id="FN65"><p>65	<ext-link xmlns:xlink="http://www.w3.org/1999/xlink" ext-link-type="uri" xlink:href="http://www.morphbank.net/?id=823046" xlink:type="simple">http://www.morphbank.net/?id=823046</ext-link></p></fn><fn id="FN105"><p>105	<ext-link xmlns:xlink="http://www.w3.org/1999/xlink" ext-link-type="uri" xlink:href="http://www.morphbank.net/?id=823087" xlink:type="simple">http://www.morphbank.net/?id=823087</ext-link></p></fn><fn id="FN84"><p>84	<ext-link xmlns:xlink="http://www.w3.org/1999/xlink" ext-link-type="uri" xlink:href="http://www.morphbank.net/?id=823066" xlink:type="simple">http://www.morphbank.net/?id=823066</ext-link></p></fn><fn id="FN77"><p>77	<ext-link xmlns:xlink="http://www.w3.org/1999/xlink" ext-link-type="uri" xlink:href="http://www.morphbank.net/?id=823058" xlink:type="simple">http://www.morphbank.net/?id=823058</ext-link></p></fn><fn id="FN96"><p>96	<ext-link xmlns:xlink="http://www.w3.org/1999/xlink" ext-link-type="uri" xlink:href="http://www.morphbank.net/?id=823078" xlink:type="simple">http://www.morphbank.net/?id=823078</ext-link></p></fn><fn id="FN63"><p>63	<ext-link xmlns:xlink="http://www.w3.org/1999/xlink" ext-link-type="uri" xlink:href="http://www.morphbank.net/?id=823044" xlink:type="simple">http://www.morphbank.net/?id=823044</ext-link></p></fn><fn id="FN75"><p>75	<ext-link xmlns:xlink="http://www.w3.org/1999/xlink" ext-link-type="uri" xlink:href="http://www.morphbank.net/?id=823056" xlink:type="simple">http://www.morphbank.net/?id=823056</ext-link></p></fn><fn id="FN57"><p>57	<ext-link xmlns:xlink="http://www.w3.org/1999/xlink" ext-link-type="uri" xlink:href="http://www.morphbank.net/?id=823038" xlink:type="simple">http://www.morphbank.net/?id=823038</ext-link></p></fn><fn id="FN72"><p>72	<ext-link xmlns:xlink="http://www.w3.org/1999/xlink" ext-link-type="uri" xlink:href="http://www.morphbank.net/?id=823053" xlink:type="simple">http://www.morphbank.net/?id=823053</ext-link></p></fn><fn id="FN32"><p>32	<ext-link xmlns:xlink="http://www.w3.org/1999/xlink" ext-link-type="uri" xlink:href="http://www.morphbank.net/?id=823013" xlink:type="simple">http://www.morphbank.net/?id=823013</ext-link></p></fn><fn id="FN101"><p>101	<ext-link xmlns:xlink="http://www.w3.org/1999/xlink" ext-link-type="uri" xlink:href="http://www.morphbank.net/?id=823083" xlink:type="simple">http://www.morphbank.net/?id=823083</ext-link></p></fn><fn id="FN103"><p>103	<ext-link xmlns:xlink="http://www.w3.org/1999/xlink" ext-link-type="uri" xlink:href="http://www.morphbank.net/?id=823085" xlink:type="simple">http://www.morphbank.net/?id=823085</ext-link></p></fn><fn id="FN104"><p>104	<ext-link xmlns:xlink="http://www.w3.org/1999/xlink" ext-link-type="uri" xlink:href="http://www.morphbank.net/?id=823086" xlink:type="simple">http://www.morphbank.net/?id=823086</ext-link></p></fn><fn id="FN76"><p>76	<ext-link xmlns:xlink="http://www.w3.org/1999/xlink" ext-link-type="uri" xlink:href="http://www.morphbank.net/?id=823057" xlink:type="simple">http://www.morphbank.net/?id=823057</ext-link></p></fn><fn id="FN78"><p>78	<ext-link xmlns:xlink="http://www.w3.org/1999/xlink" ext-link-type="uri" xlink:href="http://www.morphbank.net/?id=823059" xlink:type="simple">http://www.morphbank.net/?id=823059</ext-link></p></fn><fn id="FN37"><p>37	<ext-link xmlns:xlink="http://www.w3.org/1999/xlink" ext-link-type="uri" xlink:href="http://www.morphbank.net/?id=823018" xlink:type="simple">http://www.morphbank.net/?id=823018</ext-link></p></fn><fn id="FN95"><p>95	<ext-link xmlns:xlink="http://www.w3.org/1999/xlink" ext-link-type="uri" xlink:href="http://www.morphbank.net/?id=823077" xlink:type="simple">http://www.morphbank.net/?id=823077</ext-link></p></fn><fn id="FN45"><p>45	<ext-link xmlns:xlink="http://www.w3.org/1999/xlink" ext-link-type="uri" xlink:href="http://www.morphbank.net/?id=823026" xlink:type="simple">http://www.morphbank.net/?id=823026</ext-link></p></fn><fn id="FN80"><p>80	<ext-link xmlns:xlink="http://www.w3.org/1999/xlink" ext-link-type="uri" xlink:href="http://www.morphbank.net/?id=823061" xlink:type="simple">http://www.morphbank.net/?id=823061</ext-link></p></fn><fn id="FN61"><p>61	<ext-link xmlns:xlink="http://www.w3.org/1999/xlink" ext-link-type="uri" xlink:href="http://www.morphbank.net/?id=823042" xlink:type="simple">http://www.morphbank.net/?id=823042</ext-link></p></fn><fn id="FN79"><p>79	<ext-link xmlns:xlink="http://www.w3.org/1999/xlink" ext-link-type="uri" xlink:href="http://www.morphbank.net/?id=823060" xlink:type="simple">http://www.morphbank.net/?id=823060</ext-link></p></fn></fn-group></tp:treatment-sec><ref-list><ref id="B2"><mixed-citation xmlns:xlink="http://www.w3.org/1999/xlink" xlink:type="simple"><person-group><name name-style="western"><surname>Burks</surname><given-names>RA</given-names></name><name name-style="western"><surname>Masner</surname><given-names>L</given-names></name><name name-style="western"><surname>Johnson</surname><given-names>NF</given-names></name><name name-style="western"><surname>Austin</surname><given-names>AD</given-names></name></person-group> (<year>2013</year>) <article-title>Systematics of the parasitic wasp genus <italic>Oxyscelio</italic> Kieffer (Hymenoptera, Platygastridae s.l.), Part I: Indo-Malayan and Palearctic fauna.</article-title><source>ZooKeys</source><volume>292</volume>: <fpage>1</fpage>-<lpage>263</lpage>. doi: <ext-link ext-link-type="uri" xlink:href="http://dx.doi.org/10.3897/zookeys.292.3867" xlink:type="simple">10.3897/zookeys.292.3867</ext-link><comment><xref ref-type="fn" rid="FN107"><sup>107</sup></xref></comment></mixed-citation></ref><ref id="B19"><mixed-citation xmlns:xlink="http://www.w3.org/1999/xlink" xlink:type="simple"><person-group><name name-style="western"><surname>Vilhelmsen</surname><given-names>L</given-names></name><name name-style="western"><surname>Mikó</surname><given-names>I</given-names></name><name name-style="western"><surname>Krogmann</surname><given-names>L</given-names></name></person-group> (<year>2010</year>) <article-title>Beyond the wasp-waist: structural diversity and phylogenetic significance of the mesosoma in apocritan wasps (Insects: Hymenoptera).</article-title><source>Zoological Journal of the Linnean Society</source><volume>159</volume>: <fpage>22</fpage>-<lpage>194</lpage>. doi: <ext-link ext-link-type="uri" xlink:href="http://dx.doi.org/10.1111/j.1096-3642.2009.00576.x" xlink:type="simple">10.1111/j.1096-3642.2009.00576.x</ext-link><comment><xref ref-type="fn" rid="FN124"><sup>124</sup></xref></comment></mixed-citation></ref><ref id="B1"><mixed-citation xmlns:xlink="http://www.w3.org/1999/xlink" xlink:type="simple"><person-group><name name-style="western"><surname>Austin</surname><given-names>AD</given-names></name><name name-style="western"><surname>Field</surname><given-names>SA</given-names></name></person-group> (<year>1997</year>) <article-title>The ovipositor system of scelionid and platygastrid wasps (Hymenoptera: Platygastroidea): Comparative morphology and phylogenetic implications.</article-title><source>Invertebrate Taxonomy</source><volume>11</volume>: <fpage>1</fpage>-<lpage>87</lpage>. doi: <ext-link ext-link-type="uri" xlink:href="http://dx.doi.org/10.1071/IT95048" xlink:type="simple">10.1071/IT95048</ext-link><comment><xref ref-type="fn" rid="FN106"><sup>106</sup></xref></comment></mixed-citation></ref></ref-list></tp:taxon-treatment>
