# Supplementary material for: Systematics of the parasitic wasp genus Oxyscelio Kieffer (Hymenoptera, Platygastridae s.l.), part II: the Australian and southwest Pacific fauna
Source: Zookeys. 2013 Sep 13;(331):1–266. doi: 10.3897/zookeys.331.5152 (PMC3800818; doi:10.3897/zookeys.331.5152)
Supplement: XML Treatment for Oxyscelio circulorum [file zookeys.331.5152-treatment10.xml]

<!DOCTYPE tp:taxon-treatment
  PUBLIC "-//TaxonX//DTD Taxonomic Treatment Publishing DTD v0 20100105//EN" "tax-treatment-NSO.dtd">
<tp:taxon-treatment xmlns:tp="http://www.plazi.org/taxpub"><tp:treatment-meta><mixed-citation publication-type="journal"><person-group><name><surname>Burks</surname><given-names>Roger A.</given-names></name><name><surname>Masner</surname><given-names>Lubomír</given-names></name><name><surname>Johnson</surname><given-names>Norman F.</given-names></name><name><surname>Austin</surname><given-names>Andrew D.</given-names></name></person-group><article-title>Systematics of the parasitic wasp genus <italic>Oxyscelio</italic> Kieffer (Hymenoptera, Platygastridae s.l.), part II: the Australian and southwest Pacific fauna</article-title><source>Zookeys</source><day>13</day><month>9</month><year>2013</year><volume>2013</volume><issue>331</issue><fpage>1</fpage><lpage>266</lpage><pub-id pub-id-type="doi">10.3897/zookeys.331.5152</pub-id></mixed-citation></tp:treatment-meta><tp:nomenclature><tp:taxon-name>
                        <tp:taxon-name-part taxon-name-part-type="genus">Oxyscelio</tp:taxon-name-part>
                        <tp:taxon-name-part taxon-name-part-type="species">circulorum</tp:taxon-name-part>
                        <object-id xmlns:xlink="http://www.w3.org/1999/xlink" xlink:type="simple">http://zoobank.org/5BB83EC9-B496-4FCF-8A8F-B79A42A5C3C6</object-id>
                        <object-id xmlns:xlink="http://www.w3.org/1999/xlink" xlink:type="simple">urn:lsid:biosci.ohio-state.edu:osuc_concepts:307124</object-id>
                        <object-id xmlns:xlink="http://www.w3.org/1999/xlink" xlink:type="simple">http://species-id.net/wiki/Oxyscelio_circulorum</object-id>
                    </tp:taxon-name><tp:taxon-authority>Burks</tp:taxon-authority><tp:taxon-status xmlns:xlink="http://www.w3.org/1999/xlink" xlink:type="simple">sp. n.</tp:taxon-status><xref ref-type="fig" rid="F10">Figures 37–42</xref><xref ref-type="fn" rid="FN34">; Morphbank<sup>34</sup></xref></tp:nomenclature><tp:treatment-sec sec-type="Description"><title>Description.</title><p>Female. Body length 3.25 mm (n=1).</p><p>Radicle color and shade: darker than scape. Pedicel color: same as scape. A3: longer than pedicel. A4: longer than broad. A5: longer than broad.</p><p>Ventral clypeal margin: concave. Interantennal process: not elongate. Lower frons at dorsal margin of interantennal process: with transverse ledge, face sharply receding below it. Transverse curved rugae extending from frontal depression to eye: present. Median longitudinal carina in frontal depression: absent. Ventral portion of frontal depression: with medially interrupted transverse carinae. Dorsal portion of frontal depression: without transverse carinae. Submedian carina: present. Frontal depression dorsally: not hood-like, open dorsally. Upper frons major sculpture: umbilicate foveate; transversely rugose. Upper frons microsculpture: absent. Hyperoccipital carina: present as multiple regular elevations. Carina connecting occipital carina to hyperoccipital carina: absent. Occipital carina: present laterally, absent medially. Occiput sculpture: irregularly sculptured. Extra carina ventral to occipital carina: absent. Gena length: shorter than eye. Major sculpture of gena anteroventrally: umbilicate punctate; absent. Major sculpture of gena posteroventrally: umbilicate punctate; absent. Microsculpture of gena anteroventrally: absent; granulate. Microsculpture of gena posteroventrally: absent.</p><p>Lateral pronotal area sculpture: anteriorly smooth, posterodorsal corner with dense microsculpture, ventral corner with irregular carinae. Posterior border of central pronotal area: directed posteriorly, epomial carina absent or meeting transverse pronotal carina at arch on lateral surface of pronotum. Mesoscutum anteriorly: very steep and tall, descending at a right angle or protruding anteriorly. Major sculpture of mesoscutal midlobe anteriorly: umbilicate foveate. Mesoscutal midlobe sculpture at midlength: with narrow curved smooth elevations. Major sculpture of mesoscutal midlobe posteriorly: umbilicate foveate; transversely rugose. Microsculpture of mesoscutal midlobe <!--PageBreak-->anteriorly: granulate. Microsculpture of mesoscutal midlobe posteriorly: absent. Median mesoscutal carina: absent. Major sculpture of mesoscutellum centrally: umbilicate punctate. Major sculpture of mesoscutellum peripherally: umbilicate punctate. Microsculpture of mesoscutellum centrally: absent. Microsculpture of mesoscutellum peripherally: absent. Mesoscutellar rim: not expanded. Mesoscutellar rim medially: without notch. Mesofemoral depression: longitudinally striate dorsally, smooth ventrally. Metascutellum shape: slightly emarginate posteriorly, concave but elevated posteriorly. Metascutellar setae: absent. Metascutellum sculpture: with a median carina, otherwise <!--PageBreak-->weakly sculptured. Postmarginal vein: present. Fore wing apex at rest: exceeding metasomal apex. Coxae color brightness: same color as femora. Spines along tibiae: absent. Lateral propodeal carinae: broadly separated, not parallel anteriorly. Setae in metasomal depression: absent. Anterior sculpture of metasomal depression: absent. Median propodeal carina: absent.</p><p>T1 horn: present. Number of longitudinal carinae of T1 midlobe: obscured by other raised sculpture. T1 lateral carina: straight. T2 sculpture: densely foveolate, longitudinal sculpture irregular. T2 sublateral longitudinal foveae: absent. T3 metasomal flanges: absent. T4 sculpture: longitudinally striate to rugose, setal pits spanning interspaces. T4 metasomal flanges: absent. T5 sculpture: longitudinally striate to rugose, setal pits spanning interspaces. T5 metasomal flanges: absent. T6: broader than long. Major sculpture of T6: umbilicate punctate. Microsculpture of T6: absent. T6 medially: flat and tapering to a rounded apex, not separated from apical rim. T6 metasomal flanges: absent. T6 raised peripheral rim: absent. S4 sculpture: longitudinally striate or rugose, setal pits spanning interspaces. S5 sculpture: longitudinally striate to rugose, setal pits spanning interspaces. S5 median carina: absent. S6 peripheral carina: absent. S6 apex in relation to T6: not exposed to dorsal view. S6 apex: rounded or acuminate.</p><p><italic>Male</italic>. Body length 2.85–3 mm (n=3). A3: longer than pedicel. A5 tyloid shape: narrow, linear. A6: broader than long. A11: longer than broad. Major sculpture of mesoscutal midlobe anteriorly: umbilicate foveate; transversely rugose. Major sculpture of mesoscutal midlobe posteriorly: umbilicate foveate; irregularly rugose. Microsculpture of mesoscutal midlobe anteriorly: granulate. Microsculpture of mesoscutal midlobe posteriorly: absent. Major sculpture of mesoscutellum centrally: umbilicate punctate. Major sculpture of mesoscutellum peripherally: umbilicate punctate. Microsculpture of mesoscutellum centrally: granulate. Microsculpture of mesoscutellum peripherally: granulate. Fore wing apex at rest: exceeding metasomal apex. T1 midlobe longitudinal carinae: 6 or more. T3 metasomal flanges: absent. T4 metasomal flanges: absent. T5 metasomal flanges: absent. T6 metasomal flanges: absent. T7: truncate.</p><fig id="F10" position="float" orientation="portrait"><label>Figures 37–42.</label><caption><p><italic><tp:taxon-name>Oxyscelio circulorum</tp:taxon-name></italic> sp. n., holotype female (OSUC 225606) <bold>37</bold> Head and mesosoma, lateral view <bold>38</bold> Head and mesosoma, dorsal view <bold>39</bold> Head, anterior view <bold>40</bold> Metasoma, dorsal view. Paratype male (OSUC 148409) <bold>41</bold> Antenna <bold>42</bold> Metasoma, dorsal view. <xref ref-type="fn" rid="FN34">Morphbank<sup>34</sup></xref></p></caption><graphic xmlns:xlink="http://www.w3.org/1999/xlink" xlink:href="ZooKeys-331-001-g010.jpg" position="float" orientation="portrait" xlink:type="simple"/></fig></tp:treatment-sec><tp:treatment-sec sec-type="Diagnosis"><title>Diagnosis.</title><p>Both sexes: Frontal depression nearly flat, surrounded by many transverse curved rugae; submedian carina indicated by a set of rugae. Hyperoccipital carina indicated by many transverse carinae. Occipital carina incomplete, lateral portions approaching hyperoccipital carina. Occiput irregularly sculptured. Metascutellum broad and very short, concave, with a distinct median carina. Postmarginal vein present. Coxa and rest of leg bicolored. T1 lateral carina not expanded laterally. Metasomal flanges absent. Female: A3 longer than pedicel. A4, A5 longer than broad. Mesoscutellum with setiferous puncta. T1 midlobe with very weak anterior horn, no complete longitudinal carinae. Fore wing long enough to reach beyond metasomal apex. T6 broader than long. Male: Fore wing long enough to exceed metasomal apex. T7 tiny, truncate. <italic><tp:taxon-name>Oxyscelio circulorum</tp:taxon-name></italic> is similar to <italic><tp:taxon-name>Oxyscelio tubi</tp:taxon-name></italic>, but has a much shorter T1 horn and metasoma.</p></tp:treatment-sec><tp:treatment-sec sec-type="Etymology"><title>Etymology.</title><p>Latin noun, genitive case, meaning “rings.”</p></tp:treatment-sec><tp:treatment-sec sec-type="Link to distribution map"><title>Link to distribution map.</title><p>[<ext-link xmlns:xlink="http://www.w3.org/1999/xlink" ext-link-type="uri" xlink:href="http://hol.osu.edu/map-full.html?id=307124" xlink:type="simple">http://hol.osu.edu/map-full.html?id=307124</ext-link>]</p><!--PageBreak--></tp:treatment-sec><tp:treatment-sec sec-type="Material examined"><title>Material examined.</title><p>Holotype, female: NEW CALEDONIA: Nord Prov., 5km WSW Pouebo, Mount Mandjelia, <named-content xmlns:xlink="http://www.w3.org/1999/xlink" content-type="dwc:verbatimCoordinates" xlink:type="simple">20.397°S, 164.528°E</named-content>, 780m, 9.XII-15.XII.2000, malaise trap, M. E. Irwin, OSUC 225606 (deposited in MNHN). Paratypes: NEW CALEDONIA: 2 females, 1 male, OSUC 77540-77541 (OSUC); OSUC 148409 (QMBA).</p></tp:treatment-sec><tp:treatment-sec><!--Section generated to contain objects referenced in tp:taxon-treatment.--><fn-group><fn id="FN34"><p>34	<ext-link xmlns:xlink="http://www.w3.org/1999/xlink" ext-link-type="uri" xlink:href="http://www.morphbank.net/?id=823015" xlink:type="simple">http://www.morphbank.net/?id=823015</ext-link></p></fn></fn-group></tp:treatment-sec></tp:taxon-treatment>
