# Supplementary material for: Systematics of the parasitic wasp genus Oxyscelio Kieffer (Hymenoptera, Platygastridae s.l.), part II: the Australian and southwest Pacific fauna
Source: Zookeys. 2013 Sep 13;(331):1–266. doi: 10.3897/zookeys.331.5152 (PMC3800818; doi:10.3897/zookeys.331.5152)
Supplement: XML Treatment for Oxyscelio croci [file zookeys.331.5152-treatment17.xml]

<!DOCTYPE tp:taxon-treatment
  PUBLIC "-//TaxonX//DTD Taxonomic Treatment Publishing DTD v0 20100105//EN" "tax-treatment-NSO.dtd">
<tp:taxon-treatment xmlns:tp="http://www.plazi.org/taxpub"><tp:treatment-meta><mixed-citation publication-type="journal"><person-group><name><surname>Burks</surname><given-names>Roger A.</given-names></name><name><surname>Masner</surname><given-names>Lubomír</given-names></name><name><surname>Johnson</surname><given-names>Norman F.</given-names></name><name><surname>Austin</surname><given-names>Andrew D.</given-names></name></person-group><article-title>Systematics of the parasitic wasp genus <italic>Oxyscelio</italic> Kieffer (Hymenoptera, Platygastridae s.l.), part II: the Australian and southwest Pacific fauna</article-title><source>Zookeys</source><day>13</day><month>9</month><year>2013</year><volume>2013</volume><issue>331</issue><fpage>1</fpage><lpage>266</lpage><pub-id pub-id-type="doi">10.3897/zookeys.331.5152</pub-id></mixed-citation></tp:treatment-meta><tp:nomenclature><tp:taxon-name>
                        <tp:taxon-name-part taxon-name-part-type="genus">Oxyscelio</tp:taxon-name-part>
                        <tp:taxon-name-part taxon-name-part-type="species">croci</tp:taxon-name-part>
                        <object-id xmlns:xlink="http://www.w3.org/1999/xlink" xlink:type="simple">http://zoobank.org/B74702BA-2E4A-4640-ABC4-321CA7ABF807</object-id>
                        <object-id xmlns:xlink="http://www.w3.org/1999/xlink" xlink:type="simple">urn:lsid:biosci.ohio-state.edu:osuc_concepts:307072</object-id>
                        <object-id xmlns:xlink="http://www.w3.org/1999/xlink" xlink:type="simple">http://species-id.net/wiki/Oxyscelio_croci</object-id>
                    </tp:taxon-name><tp:taxon-authority>Burks</tp:taxon-authority><tp:taxon-status xmlns:xlink="http://www.w3.org/1999/xlink" xlink:type="simple">sp. n.</tp:taxon-status><xref ref-type="fig" rid="F17">Figures 71–76</xref><xref ref-type="fn" rid="FN41">; Morphbank<sup>41</sup></xref></tp:nomenclature><tp:treatment-sec sec-type="Description"><title>Description.</title><p>Female. Body length 2.9–3.55 mm (n=19).</p><p>Radicle color and shade: darker than scape. Pedicel color: same as scape. A3: longer than pedicel. A4: longer than broad. A5: longer than broad.</p><p>Ventral clypeal margin: concave. Interantennal process: not elongate. Lower frons at dorsal margin of interantennal process: without transverse carina. Transverse curved rugae extending from frontal depression to eye: absent. Median longitudinal carina in frontal depression: absent. Ventral portion of frontal depression: smooth. Dorsal portion of frontal depression: without transverse carinae. Submedian carina: present. Frontal depression dorsally: not hood-like, open dorsally. Upper frons major sculpture: umbilicate foveate; transversely rugose. Upper frons microsculpture: granulate. Hyperoccipital carina: present as a single carina. Carina connecting occipital carina to hyperoccipital carina: absent. Occipital carina: present laterally, absent medially. Occiput sculpture: transversely rugose. Extra carina ventral to occipital carina: present, complete. Gena length: shorter than eye. Major sculpture of gena anteroventrally: umbilicate punctate. Major sculpture of gena posteroventrally: umbilicate punctate. Microsculpture of gena anteroventrally: granulate. Microsculpture of gena posteroventrally: granulate.</p><p>Lateral pronotal area sculpture: irregularly sculptured. Posterior border of central pronotal area: directed posteriorly, epomial carina absent or meeting transverse pronotal carina at arch on lateral surface of pronotum. Mesoscutum anteriorly: very steep and tall, descending at a right angle or protruding anteriorly. Major sculpture of mesoscutal midlobe anteriorly: umbilicate foveate; umbilicate punctate. Mesoscutal midlobe sculpture at midlength: not different from nearby sculpture. Major sculpture of mesoscutal midlobe posteriorly: umbilicate foveate; longitudinally rugose. Microsculpture of mesoscutal midlobe anteriorly: granulate. Microsculpture of mesoscutal midlobe posteriorly: absent. Median mesoscutal carina: present as a vague, occasionally interrupted elevation. Major sculpture of mesoscutellum centrally: umbilicate foveate; irregularly rugose. Major sculpture of mesoscutellum peripherally: umbilicate foveate; irregularly rugose. Microsculpture of mesoscutellum centrally: absent. Microsculpture of mesoscutellum peripherally: absent. Mesoscutellar rim: not expanded. Mesoscutellar rim <!--PageBreak-->medially: without notch. Mesofemoral depression: longitudinally striate dorsally and ventrally. Metascutellum shape: slightly emarginate posteriorly, concave but elevated posteriorly. Metascutellar setae: absent. Metascutellum sculpture: with large smooth posterior fovea. Postmarginal vein: present. Fore wing apex at rest: reaching middle of T6. Coxae color brightness: same color as femora. Spines along tibiae: absent. Lateral propodeal carinae: meeting near propodeal midlength. Setae in metasomal depression: absent. Anterior sculpture of metasomal depression: with series of longitudinal carinae extending to lateral propodeal carinae. Median propodeal carina: absent.</p><!--PageBreak--><p>T1 horn: absent. Number of longitudinal carinae of T1 midlobe: 5. T1 lateral carina: straight. T2 sculpture: with longitudinal striae or rugae, setiferous puncta present between them. T2 sublateral longitudinal foveae: absent. T3 metasomal flanges: absent. T4 sculpture: longitudinally striate to rugose, setal pits spanning interspaces. T4 metasomal flanges: absent. T5 sculpture: longitudinally striate to rugose, setal pits spanning interspaces. T5 metasomal flanges: absent. T6: broader than long. Major sculpture of T6: umbilicate punctate. Microsculpture of T6: granulate. T6 medially: flat and tapering to a rounded apex, not separated from apical rim. T6 metasomal flanges: absent. T6 raised peripheral rim: absent. S4 sculpture: longitudinally striate or rugose, setal pits spanning interspaces. S5 sculpture: longitudinally striate to rugose, setal pits spanning interspaces. S5 median carina: present. S6 peripheral carina: absent. S6 apex in relation to T6: not exposed to dorsal view. S6 apex: rounded or acuminate.</p><p><italic>Male</italic>. Body length 2.85–3.25 mm (n=20). A3: longer than pedicel. A5 tyloid shape: narrow, linear. A6: longer than broad. A11: longer than broad. Major sculpture of mesoscutal midlobe anteriorly: umbilicate foveate; umbilicate punctate. Major sculpture of mesoscutal midlobe posteriorly: umbilicate foveate. Microsculpture of mesoscutal midlobe anteriorly: granulate. Microsculpture of mesoscutal midlobe posteriorly: absent. Major sculpture of mesoscutellum centrally: umbilicate foveate; irregularly rugose. Major sculpture of mesoscutellum peripherally: umbilicate foveate; irregularly rugose. Microsculpture of mesoscutellum centrally: granulate. Microsculpture of mesoscutellum peripherally: granulate. Fore wing apex at rest: exceeding metasomal apex. T1 midlobe longitudinal carinae: 3; 4. T3 metasomal flanges: absent. T4 metasomal flanges: absent. T5 metasomal flanges: absent. T6 metasomal flanges: absent. T7: truncate.</p><fig id="F17" position="float" orientation="portrait"><label>Figures 71–76.</label><caption><p><italic><tp:taxon-name>Oxyscelio croci</tp:taxon-name></italic> sp. n., paratype female (OSUC 442324) <bold>71</bold> Head and mesosoma, lateral view <bold>72</bold> Head and mesosoma, dorsal view <bold>73</bold> Head, anterior view <bold>74</bold> Metasoma, dorsal view. Paratype male (OSUC 442329) <bold>75</bold> Antenna <bold>76</bold> Mesosoma, dorsal view. <xref ref-type="fn" rid="FN41">Morphbank<sup>41</sup></xref></p></caption><graphic xmlns:xlink="http://www.w3.org/1999/xlink" xlink:href="ZooKeys-331-001-g017.jpg" position="float" orientation="portrait" xlink:type="simple"/></fig></tp:treatment-sec><tp:treatment-sec sec-type="Diagnosis"><title>Diagnosis.</title><p>Both sexes: Frontal depression nearly parallel-sided, transverse carinae complete but weakly indicated; submedian carina sharp or weak and irregular. Hyperoccipital carina sharp and strong. Occipital carina incomplete, lateral portions almost reaching hyperoccipital carina; occiput with many weak rugae and a row of strong setiferous puncta. Metascutellum with a concave postero-medial area, laterally with broad longitudinally striate area, weakly emarginate, projecting dorsally. Postmarginal vein present. Coxa not darker than rest of leg. T1 lateral carina not expanded laterally. Female: A3 longer than pedicel. A4 longer than broad, A5 as long or longer than broad. Mesoscutellum densely and coarsely sculptured. T1 midlobe with 5 longitudinal carinae. Fore wing long enough to reach or exceed T6. Male: All flagellomeres longer than broad. T1 midlobe with 3 or 4 longitudinal carinae, hardly raised above sidelobes. Mesoscutellum with strong irregular rugae and some granulate sculpture. Fore wing long enough to reach beyond T7. T7 truncate, steeply sloping. <italic><tp:taxon-name>Oxyscelio croci</tp:taxon-name></italic> is very similar to <italic><tp:taxon-name>Oxyscelio oculi</tp:taxon-name></italic>, differing in having stronger sculpture in females and in having more irregular mesoscutellar sculpture in males. These species have overlapping distributions, and males can be difficult to distinguish.</p></tp:treatment-sec><tp:treatment-sec sec-type="Etymology"><title>Etymology.</title><p>Latin noun, genitive case, meaning “saffron.”</p></tp:treatment-sec><tp:treatment-sec sec-type="Link to distribution map"><title>Link to distribution map.</title><p>[<ext-link xmlns:xlink="http://www.w3.org/1999/xlink" ext-link-type="uri" xlink:href="http://hol.osu.edu/map-full.html?id=307072" xlink:type="simple">http://hol.osu.edu/map-full.html?id=307072</ext-link>]</p><!--PageBreak--></tp:treatment-sec><tp:treatment-sec sec-type="Material examined"><title>Material examined.</title><p>Holotype, female: AUSTRALIA: QLD, via Canungra, forest edge, O’Reilley’s Guest House, 3.II-2.III.1980, malaise trap, OSUC 442318 (deposited in QMBA). Paratypes: AUSTRALIA: 18 females, 23 males, OSUC 442321, 442340 (ANIC); OSUC 451285 (BMNH); OSUC 227541, 227610, 227628, 462567-462570 (CNCI); OSUC 442324, 442329, QDPC 0-165788 (QDPC); OSUC 442319 (QPIM); OSUC 442311-442317, 442320, 442323, 442325-442328, 442330-442339, 451284, 451286-451288 (WINC).</p></tp:treatment-sec><tp:treatment-sec><!--Section generated to contain objects referenced in tp:taxon-treatment.--><fn-group><fn id="FN41"><p>41	<ext-link xmlns:xlink="http://www.w3.org/1999/xlink" ext-link-type="uri" xlink:href="http://www.morphbank.net/?id=823022" xlink:type="simple">http://www.morphbank.net/?id=823022</ext-link></p></fn></fn-group></tp:treatment-sec></tp:taxon-treatment>
