# Supplementary material for: Systematics of the parasitic wasp genus Oxyscelio Kieffer (Hymenoptera, Platygastridae s.l.), part II: the Australian and southwest Pacific fauna
Source: Zookeys. 2013 Sep 13;(331):1–266. doi: 10.3897/zookeys.331.5152 (PMC3800818; doi:10.3897/zookeys.331.5152)
Supplement: XML Treatment for Oxyscelio divisionis [file zookeys.331.5152-treatment21.xml]

<!DOCTYPE tp:taxon-treatment
  PUBLIC "-//TaxonX//DTD Taxonomic Treatment Publishing DTD v0 20100105//EN" "tax-treatment-NSO.dtd">
<tp:taxon-treatment xmlns:tp="http://www.plazi.org/taxpub"><tp:treatment-meta><mixed-citation publication-type="journal"><person-group><name><surname>Burks</surname><given-names>Roger A.</given-names></name><name><surname>Masner</surname><given-names>Lubomír</given-names></name><name><surname>Johnson</surname><given-names>Norman F.</given-names></name><name><surname>Austin</surname><given-names>Andrew D.</given-names></name></person-group><article-title>Systematics of the parasitic wasp genus <italic>Oxyscelio</italic> Kieffer (Hymenoptera, Platygastridae s.l.), part II: the Australian and southwest Pacific fauna</article-title><source>Zookeys</source><day>13</day><month>9</month><year>2013</year><volume>2013</volume><issue>331</issue><fpage>1</fpage><lpage>266</lpage><pub-id pub-id-type="doi">10.3897/zookeys.331.5152</pub-id></mixed-citation></tp:treatment-meta><tp:nomenclature><tp:taxon-name>
                        <tp:taxon-name-part taxon-name-part-type="genus">Oxyscelio</tp:taxon-name-part>
                        <tp:taxon-name-part taxon-name-part-type="species">divisionis</tp:taxon-name-part>
                        <object-id xmlns:xlink="http://www.w3.org/1999/xlink" xlink:type="simple">http://zoobank.org/4C5D9FCC-E55D-488E-8B01-62D193CD24CA</object-id>
                        <object-id xmlns:xlink="http://www.w3.org/1999/xlink" xlink:type="simple">urn:lsid:biosci.ohio-state.edu:osuc_concepts:307076</object-id>
                        <object-id xmlns:xlink="http://www.w3.org/1999/xlink" xlink:type="simple">http://species-id.net/wiki/Oxyscelio_divisionis</object-id>
                    </tp:taxon-name><tp:taxon-authority>Burks</tp:taxon-authority><tp:taxon-status xmlns:xlink="http://www.w3.org/1999/xlink" xlink:type="simple">sp. n.</tp:taxon-status><xref ref-type="fig" rid="F21">Figures 91–96</xref><xref ref-type="fn" rid="FN45">; Morphbank<sup>45</sup></xref></tp:nomenclature><tp:treatment-sec sec-type="Description"><title>Description.</title><p>Female. Body length 3.2–3.5 mm (n=11).</p><p>Radicle color and shade: darker than scape. Pedicel color: at least partially darker than scape. A3: shorter than pedicel. A4: longer than broad. A5: longer than broad; broader than long.</p><p>Ventral clypeal margin: concave. Interantennal process: not elongate. Lower frons at dorsal margin of interantennal process: without transverse carina. Transverse curved rugae extending from frontal depression to eye: absent. Median longitudinal carina in frontal depression: present. Ventral portion of frontal depression: with medially interrupted transverse carinae. Dorsal portion of frontal depression: with some transverse carinae. Submedian carina: absent. Frontal depression dorsally: not hood-like, open dorsally. Upper frons major sculpture: umbilicate foveate; transversely rugose. Upper frons microsculpture: absent. Hyperoccipital carina: present as a single carina. Carina connecting occipital carina to hyperoccipital carina: present. Occipital carina: present laterally, absent medially. Occiput sculpture: irregularly sculptured. Extra carina ventral to occipital carina: absent. Gena length: shorter than eye. Major sculpture of gena anteroventrally: rugose; umbilicate punctate. Major sculpture of gena posteroventrally: rugose; umbilicate punctate. Microsculpture of gena anteroventrally: absent. Microsculpture of gena posteroventrally: absent.</p><p>Lateral pronotal area sculpture: anteriorly smooth, posterodorsal corner with dense microsculpture, ventral corner with irregular carinae. Posterior border of central pronotal area: directed posteriorly, epomial carina absent or meeting transverse pronotal carina at arch on lateral surface of pronotum. Mesoscutum anteriorly: not steep, forming less than a right angle. Major sculpture of mesoscutal midlobe anteriorly: umbilicate foveate. Mesoscutal midlobe sculpture at midlength: not different from nearby sculpture. Major sculpture of mesoscutal midlobe posteriorly: umbilicate foveate; longitudinally rugose. Microsculpture of mesoscutal midlobe anteriorly: granulate. <!--PageBreak-->Microsculpture of mesoscutal midlobe posteriorly: absent. Median mesoscutal carina: present as a ruga. Major sculpture of mesoscutellum centrally: umbilicate punctate. Major sculpture of mesoscutellum peripherally: umbilicate punctate. Microsculpture of mesoscutellum centrally: absent. Microsculpture of mesoscutellum peripherally: absent. Mesoscutellar rim: not expanded. Mesoscutellar rim medially: without notch. Mesofemoral depression: longitudinally striate dorsally and ventrally. Metascutellum shape: slightly emarginate posteriorly, concave but elevated posteriorly. Metascutellar setae: absent. Metascutellum sculpture: with large smooth posterior fovea. Postmar<!--PageBreak-->ginal vein: present. Fore wing apex at rest: exceeding metasomal apex. Coxae color brightness: same color as femora. Spines along tibiae: absent. Lateral propodeal carinae: broadly separated, not parallel anteriorly. Setae in metasomal depression: absent. Anterior sculpture of metasomal depression: absent. Median propodeal carina: absent.</p><p>T1 horn: absent. Number of longitudinal carinae of T1 midlobe: 5; 6. T1 lateral carina: straight. T2 sculpture: with longitudinal striae or rugae, setiferous puncta present between them. T2 sublateral longitudinal foveae: absent. T3 metasomal flanges: absent. T4 sculpture: longitudinally striate to rugose, setal pits spanning interspaces. T4 metasomal flanges: absent. T5 sculpture: longitudinally striate to rugose, setal pits spanning interspaces. T5 metasomal flanges: absent. T6: broader than long. Major sculpture of T6: umbilicate punctate. Microsculpture of T6: absent. T6 medially: flat and tapering to a rounded apex, not separated from apical rim. T6 metasomal flanges: absent. T6 raised peripheral rim: absent. S4 sculpture: longitudinally striate or rugose, setal pits spanning interspaces. S5 sculpture: longitudinally striate to rugose, setal pits spanning interspaces. S5 median carina: present. S6 peripheral carina: absent. S6 apex in relation to T6: not exposed to dorsal view. S6 apex: rounded or acuminate.</p><p><italic>Male</italic>. Body length 3.35–3.45 mm (n=2). A3: shorter than pedicel; as long as pedicel. A5 tyloid shape: narrow, linear. A6: broader than long. A11: longer than broad. Major sculpture of mesoscutal midlobe anteriorly: umbilicate foveate. Major sculpture of mesoscutal midlobe posteriorly: umbilicate foveate; longitudinally rugose. Microsculpture of mesoscutal midlobe anteriorly: granulate. Microsculpture of mesoscutal midlobe posteriorly: absent; granulate. Major sculpture of mesoscutellum centrally: longitudinally rugose. Major sculpture of mesoscutellum peripherally: umbilicate foveate. Microsculpture of mesoscutellum centrally: absent. Microsculpture of mesoscutellum peripherally: granulate. Fore wing apex at rest: exceeding metasomal apex. T1 midlobe longitudinal carinae: 4. T3 metasomal flanges: absent. T4 metasomal flanges: absent. T5 metasomal flanges: absent. T6 metasomal flanges: absent. T7: truncate.</p><fig id="F21" position="float" orientation="portrait"><label>Figures 91–96.</label><caption><p><italic><tp:taxon-name>Oxyscelio divisionis</tp:taxon-name></italic> sp. n., holotype female (OSUC 368204) <bold>91</bold> Head and mesosoma, lateral view <bold>92</bold> Head and mesosoma, dorsal view <bold>93</bold> Head, anterior view <bold>94</bold> Propodeum, posterodorsal view. Paratype male (OSUC 368205) <bold>95</bold> Antenna <bold>96</bold> Metasoma, dorsal view. <xref ref-type="fn" rid="FN45">Morphbank<sup>45</sup></xref></p></caption><graphic xmlns:xlink="http://www.w3.org/1999/xlink" xlink:href="ZooKeys-331-001-g021.jpg" position="float" orientation="portrait" xlink:type="simple"/></fig></tp:treatment-sec><tp:treatment-sec sec-type="Diagnosis"><title>Diagnosis.</title><p>Both sexes: Frontal depression flat, with oblique interrupted carinae and a strong longitudinal carina that extends throughout its length; submedian carina indicated by weak rugae. Hyperoccipital carina indicated by rugae. Occipital carina connected to hyperoccipital carina by a weak longitudinal carina, laterally with strong corners and arched; area between occipital and hyperoccipital carinae densely sculptured and having many short setae. Mesoscutellum smooth, with scattered setiferous puncta. Metascutellum tiny, concave. Postmarginal vein present. Coxa not darker than rest of leg. Metasomal depression smooth. T1 lateral carina not expanded laterally. Metasomal flanges absent. Female: A3 not longer than pedicel. A4 longer than broad, A5 broader than long. T1 midlobe with 5 longitudinal carinae. Fore wing long enough to reach middle of T6 or beyond metasomal apex. T6 broader than long. Male: A4 about as broad as long, A11 longer than broad. T1 midlobe with 4 longitudinal carinae. Fore wing long enough to exceed metasomal apex. T7 tiny, truncate apically.</p></tp:treatment-sec><tp:treatment-sec sec-type="Etymology"><title>Etymology.</title><p>Latin noun, genitive case, meaning “a division.”</p></tp:treatment-sec><tp:treatment-sec sec-type="Link to distribution map"><title>Link to distribution map.</title><p>[<ext-link xmlns:xlink="http://www.w3.org/1999/xlink" ext-link-type="uri" xlink:href="http://hol.osu.edu/map-full.html?id=307076" xlink:type="simple">http://hol.osu.edu/map-full.html?id=307076</ext-link>]</p><!--PageBreak--></tp:treatment-sec><tp:treatment-sec sec-type="Material examined"><title>Material examined.</title><p>Holotype, female: AUSTRALIA: QLD, summit TV station, rainforest, Bellenden Ker Range, 1560m, 17.X–5.XI.1981, yellow pan trap, OSUC 368204 (deposited in QMBA). Paratypes: AUSTRALIA: 10 females, 2 males, OSUC 368195, 368197-368199, 368205-368206 (ANIC); OSUC 462581 (CNCI); OSUC 368196, 368200-368203 (WINC).</p></tp:treatment-sec><tp:treatment-sec><!--Section generated to contain objects referenced in tp:taxon-treatment.--><fn-group><fn id="FN45"><p>45	<ext-link xmlns:xlink="http://www.w3.org/1999/xlink" ext-link-type="uri" xlink:href="http://www.morphbank.net/?id=823026" xlink:type="simple">http://www.morphbank.net/?id=823026</ext-link></p></fn></fn-group></tp:treatment-sec></tp:taxon-treatment>
