# Supplementary material for: Systematics of the parasitic wasp genus Oxyscelio Kieffer (Hymenoptera, Platygastridae s.l.), part II: the Australian and southwest Pacific fauna
Source: Zookeys. 2013 Sep 13;(331):1–266. doi: 10.3897/zookeys.331.5152 (PMC3800818; doi:10.3897/zookeys.331.5152)
Supplement: XML Treatment for Oxyscelio hyalinipennis [file zookeys.331.5152-treatment30.xml]

<!DOCTYPE tp:taxon-treatment
  PUBLIC "-//TaxonX//DTD Taxonomic Treatment Publishing DTD v0 20100105//EN" "tax-treatment-NSO.dtd">
<tp:taxon-treatment xmlns:tp="http://www.plazi.org/taxpub"><tp:treatment-meta><mixed-citation publication-type="journal"><person-group><name><surname>Burks</surname><given-names>Roger A.</given-names></name><name><surname>Masner</surname><given-names>Lubomír</given-names></name><name><surname>Johnson</surname><given-names>Norman F.</given-names></name><name><surname>Austin</surname><given-names>Andrew D.</given-names></name></person-group><article-title>Systematics of the parasitic wasp genus <italic>Oxyscelio</italic> Kieffer (Hymenoptera, Platygastridae s.l.), part II: the Australian and southwest Pacific fauna</article-title><source>Zookeys</source><day>13</day><month>9</month><year>2013</year><volume>2013</volume><issue>331</issue><fpage>1</fpage><lpage>266</lpage><pub-id pub-id-type="doi">10.3897/zookeys.331.5152</pub-id></mixed-citation></tp:treatment-meta><tp:nomenclature><tp:taxon-name>
                        <tp:taxon-name-part taxon-name-part-type="genus">Oxyscelio</tp:taxon-name-part>
                        <tp:taxon-name-part taxon-name-part-type="species">hyalinipennis</tp:taxon-name-part>
                        <object-id xmlns:xlink="http://www.w3.org/1999/xlink" xlink:type="simple">http://zoobank.org/3546AB5F-12B5-4757-A529-95B8492A1455</object-id>
                        <object-id xmlns:xlink="http://www.w3.org/1999/xlink" xlink:type="simple">urn:lsid:biosci.ohio-state.edu:osuc_concepts:5023</object-id>
                        <object-id xmlns:xlink="http://www.w3.org/1999/xlink" xlink:type="simple">http://species-id.net/wiki/Oxyscelio_hyalinipennis</object-id>
                    </tp:taxon-name><tp:taxon-authority>(Dodd)</tp:taxon-authority><xref ref-type="fig" rid="F30">Figures 137–142</xref><xref ref-type="fn" rid="FN54">; Morphbank<sup>54</sup></xref><tp:nomenclature-citation-list><tp:nomenclature-citation><tp:taxon-name>Sceliomorpha hyalinipennis</tp:taxon-name><comment> Dodd, 1913: 165 (original description); <xref ref-type="bibr" rid="B14">Kieffer 1926</xref>: 302, 307 (description, keyed).</comment></tp:nomenclature-citation><tp:nomenclature-citation><tp:taxon-name>Dicroteleia hyalinipennis</tp:taxon-name><comment> (Dodd): <xref ref-type="bibr" rid="B4">Dodd 1914</xref>: 107 (generic transfer).</comment></tp:nomenclature-citation><tp:nomenclature-citation><tp:taxon-name>Oxyscelio hyalinipennis</tp:taxon-name><comment> (Dodd): <xref ref-type="bibr" rid="B7">Dodd 1931</xref>: 75 (generic transfer); <xref ref-type="bibr" rid="B9">Galloway 1976</xref>: 99 (type information).</comment></tp:nomenclature-citation></tp:nomenclature-citation-list></tp:nomenclature><tp:treatment-sec sec-type="Description"><title>Description.</title><p>Female. Body length 2.6–3.85 mm (n=20).</p><p>Radicle color and shade: same as scape, both yellowish or reddish. Pedicel color: same as scape. A3: shorter than pedicel. A4: broader than long. A5: broader than long.</p><p>Ventral clypeal margin: concave. Interantennal process: not elongate. Lower frons at dorsal margin of interantennal process: with transverse ledge, face sharply receding below it. Transverse curved rugae extending from frontal depression to eye: absent. Median longitudinal carina in frontal depression: absent. Ventral portion of frontal depression: smooth. Dorsal portion of frontal depression: without transverse carinae. Submedian carina: absent. Frontal depression dorsally: not hood-like, open dorsally. Upper frons major sculpture: umbilicate foveate. Upper frons microsculpture: absent. Hyperoccipital carina: indicated by a set of irregular elevations. Carina connecting occipital carina to hyperoccipital carina: absent. Occipital carina: uniformly rounded <!--PageBreak-->dorsally. Occiput sculpture: umbilicate foveate medially, becoming smooth laterally. Extra carina ventral to occipital carina: absent. Gena length: shorter than eye. Major sculpture of gena anteroventrally: umbilicate foveate. Major sculpture of gena posteroventrally: umbilicate punctate; absent. Microsculpture of gena anteroventrally: absent. Microsculpture of gena posteroventrally: absent.</p><p>Lateral pronotal area sculpture: with shallow irregular carinae, posterodorsal corner with dense microsculpture. Posterior border of central pronotal area: directed posteriorly, epomial carina absent or meeting transverse pronotal carina at arch on lat<!--PageBreak-->eral surface of pronotum. Mesoscutum anteriorly: very steep and tall, descending at a right angle or protruding anteriorly. Major sculpture of mesoscutal midlobe anteriorly: umbilicate foveate. Mesoscutal midlobe sculpture at midlength: not different from nearby sculpture. Major sculpture of mesoscutal midlobe posteriorly: umbilicate foveate; longitudinally rugose. Microsculpture of mesoscutal midlobe anteriorly: absent. Microsculpture of mesoscutal midlobe posteriorly: absent. Median mesoscutal carina: absent. Major sculpture of mesoscutellum centrally: umbilicate foveate. Major sculpture of mesoscutellum peripherally: umbilicate foveate. Microsculpture of mesoscutellum centrally: absent. Microsculpture of mesoscutellum peripherally: absent. Mesoscutellar rim: not expanded. Mesoscutellar rim medially: without notch. Mesofemoral depression: longitudinally striate dorsally, smooth ventrally. Metascutellum shape: not emarginate, concave but elevated posteriorly. Metascutellar setae: absent. Metascutellum sculpture: with large smooth posterior fovea. Spines along tibiae: absent. Lateral propodeal carinae: broadly separated, not parallel anteriorly. Setae in metasomal depression: absent. Anterior sculpture of metasomal depression: absent. Median propodeal carina: absent. Postmarginal vein: present. Fore wing apex at rest: exceeding metasomal apex; reaching middle of T6. Coxae color brightness: same color as femora.</p><p>T1 horn: absent. Number of longitudinal carinae of T1 midlobe: 5; obscured by other raised sculpture. T1 lateral carina: protruding laterally, visible from ventral view. T2 sculpture: with longitudinal striae or rugae, setiferous puncta present between them. T2 sublateral longitudinal foveae: absent. T3 metasomal flanges: absent. T4 sculpture: longitudinally striate to rugose, setal pits spanning interspaces. T4 metasomal flanges: absent. T5 sculpture: longitudinally striate to rugose, setal pits spanning interspaces. T5 metasomal flanges: absent. T6: broader than long. Major sculpture of T6: umbilicate punctate. Microsculpture of T6: absent. T6 medially: strongly convex, tapering and sloping down to a rounded apex, not separated from apical rim. T6 metasomal flanges: absent. T6 raised peripheral rim: absent. S4 sculpture: densely setose, setal pits between very weak longitudinal rugae. S5 sculpture: densely setose, setal pits between very weak longitudinal rugae. S5 median carina: absent. S6 peripheral carina: absent. S6 apex in relation to T6: not exposed to dorsal view. S6 apex: rounded or acuminate.</p><p><italic>Male</italic>. Body length 2.45–3.85 mm (n=20). A3: longer than pedicel. A5 tyloid shape: narrow, linear. A6: broader than long. A11: broader than long. Major sculpture of mesoscutal midlobe anteriorly: umbilicate foveate. Major sculpture of mesoscutal midlobe posteriorly: umbilicate foveate. Microsculpture of mesoscutal midlobe anteriorly: granulate. Microsculpture of mesoscutal midlobe posteriorly: absent. Major sculpture of mesoscutellum centrally: umbilicate foveate. Major sculpture of mesoscutellum peripherally: umbilicate foveate. Microsculpture of mesoscutellum centrally: absent. Microsculpture of mesoscutellum peripherally: absent. Fore wing apex at rest: exceeding metasomal apex. T1 midlobe longitudinal carinae: 4. T3 metasomal flanges: absent. T4 metasomal flanges: absent. T5 metasomal flanges: absent. T6 metasomal flanges: absent. T7: weakly emarginate.</p><!--PageBreak--><fig id="F30" position="float" orientation="portrait"><label>Figures 137–142.</label><caption><p><italic><tp:taxon-name>Oxyscelio hyalinipennis</tp:taxon-name></italic> (Dodd), female (OSUC 437885) <bold>137</bold> Head and mesosoma, lateral view <bold>138</bold> Head and mesosoma, dorsal view <bold>139</bold> Head, anterior view <bold>140</bold> Metasoma, dorsal view. Male (OSUC 437979) <bold>141</bold> Antenna <bold>142</bold> Metasoma, dorsal view. <xref ref-type="fn" rid="FN54">Morphbank<sup>54</sup></xref></p></caption><graphic xmlns:xlink="http://www.w3.org/1999/xlink" xlink:href="ZooKeys-331-001-g030.jpg" position="float" orientation="portrait" xlink:type="simple"/></fig></tp:treatment-sec><tp:treatment-sec sec-type="Diagnosis"><title>Diagnosis.</title><p>Both sexes: Frontal depression shallow; transverse carinae present ventrally, interrupted; submedian carina indicated by rounded ruga. Hyperoccipital carina indicated by rugae. Occipital carina complete, convex medially. Metascutellum deeply concave, not or hardly emarginate apically, projecting dorsally. Postmarginal vein present but sometimes very short. Coxa not darker than rest of leg. T1 lateral carina expanded laterally. Metasomal flanges absent. Female: A4, A5 broader than long. Mesoscutellum without granulate sculpture. T1 midlobe with 4 longitudinal carinae. Main body of T6 not abruptly separated from apical rim, T6 not concave apically. Fore wing long enough to reach middle of T6 or beyond metasomal apex. Male: Flagellomeres beyond A3 not or hardly longer than broad. T1 midlobe with 4 longitudinal carinae. Fore wing long enough to reach to or beyond metasomal apex. T7 tiny, truncate or very weakly emarginate.</p></tp:treatment-sec><tp:treatment-sec sec-type="Link to distribution map"><title>Link to distribution map.</title><p>[<ext-link xmlns:xlink="http://www.w3.org/1999/xlink" ext-link-type="uri" xlink:href="http://hol.osu.edu/map-full.html?id=5023" xlink:type="simple">http://hol.osu.edu/map-full.html?id=5023</ext-link>]</p></tp:treatment-sec><tp:treatment-sec sec-type="Associations"><title>Associations.</title><p>Inhabits brigalow: [<tp:taxon-name>Fabales</tp:taxon-name>: <tp:taxon-name>Fabaceae</tp:taxon-name>]</p></tp:treatment-sec><tp:treatment-sec sec-type="Material examined"><title>Material examined.</title><p>Holotype, male, S. hyalinipennis: AUSTRALIA: QLD, tree foliage / forest, Gordonvale (Nelson), 30.IV.1913, A. P. Dodd, SAMA DB 32-001584 (deposited in SAMA). Other material: AUSTRALIA: 152 females, 73 males, ANIC DB 32-020077, 32-020078, 32-020119, 32-020120, OSUC 437877, OSUC 437879, OSUC 437882, OSUC 437886, OSUC 437891, OSUC 437971, OSUC 437972, OSUC 437973, OSUC 437974, OSUC 437979, OSUC 437980, OSUC 437981, OSUC 437982, OSUC 437983, OSUC 437986, OSUC 437990, OSUC 437991, OSUC 437994, OSUC 437995, OSUC 437996, OSUC 437997, OSUC 437998, OSUC 437999, OSUC 438002, OSUC 438003, OSUC 438019, OSUC 441298, OSUC 441300, OSUC 441301, OSUC 441308, OSUC 441311 (ANIC); OSUC 462602 (CNCI); OSUC 435938, 437887-437889, 437959, 437975, 437985, 437989, 451341-451345, QDPC 0-165625, QDPC 0-165626, QDPC 0-165629, QDPC 0-165633, QDPC 0-165637, QDPC 0-165640, QDPC 0-165643, QDPC 0-165661, QDPC 0-165664, QDPC 0-165672, QDPC 0-165673, QDPC 0-165759, QDPC 0-165761, QDPC 0-165762 (QDPC); OSUC 148477, 437885, 437978, 437993, 438024, 441309 (QMBA); OSUC 437005, 448605-448606, 448608-448609 (QPIM); UCRC ENT 151374 (UCRC); OSUC 437961-437966, 451361-451366 (UQIC); OSUC 437006-437009, 437880-437881, 437883-437884, 437890, 437892-437958, 437960, 437967-437970, 437976-437977, 437984, 437987-437988, 437992, 438000-438001, 438004-438018, 438020-438023, 438025-438038, 441293-441297, 441299, 441302-441307, 441310, 441312, 451346, 451367 (WINC).</p></tp:treatment-sec><tp:treatment-sec sec-type="Comments"><title>Comments.</title><p><italic><tp:taxon-name>Oxyscelio hyalinipennis</tp:taxon-name></italic> is a small-bodied member of the <italic>atricoxa</italic>-group with few distinctive features. Our concept of this species includes an unpublished Dodd species that he considered separate, differing from <italic><tp:taxon-name>Oxyscelio hyalinipennis</tp:taxon-name></italic> only in having a slightly larger body with a slightly longer metasoma. This variation is hypothesized by us to be the result of an increased body-size when parasitizing a slightly larger host.</p><!--PageBreak--></tp:treatment-sec><tp:treatment-sec><!--Section generated to contain objects referenced in tp:taxon-treatment.--><fn-group><fn id="FN54"><p>54	<ext-link xmlns:xlink="http://www.w3.org/1999/xlink" ext-link-type="uri" xlink:href="http://www.morphbank.net/?id=823035" xlink:type="simple">http://www.morphbank.net/?id=823035</ext-link></p></fn><fn id="FN119"><p>119	<ext-link xmlns:xlink="http://www.w3.org/1999/xlink" ext-link-type="uri" xlink:href="http://lsid.tdwg.org/urn:lsid:biosci.ohio-state.edu:osuc_pubs:310" xlink:type="simple">http://lsid.tdwg.org/urn:lsid:biosci.ohio-state.edu:osuc_pubs:310</ext-link></p></fn><fn id="FN109"><p>109	<ext-link xmlns:xlink="http://www.w3.org/1999/xlink" ext-link-type="uri" xlink:href="http://lsid.tdwg.org/urn:lsid:biosci.ohio-state.edu:osuc_pubs:410" xlink:type="simple">http://lsid.tdwg.org/urn:lsid:biosci.ohio-state.edu:osuc_pubs:410</ext-link></p></fn><fn id="FN112"><p>112	<ext-link xmlns:xlink="http://www.w3.org/1999/xlink" ext-link-type="uri" xlink:href="http://lsid.tdwg.org/urn:lsid:biosci.ohio-state.edu:osuc_pubs:404" xlink:type="simple">http://lsid.tdwg.org/urn:lsid:biosci.ohio-state.edu:osuc_pubs:404</ext-link></p></fn><fn id="FN114"><p>114	<ext-link xmlns:xlink="http://www.w3.org/1999/xlink" ext-link-type="uri" xlink:href="http://lsid.tdwg.org/urn:lsid:biosci.ohio-state.edu:osuc_pubs:353" xlink:type="simple">http://lsid.tdwg.org/urn:lsid:biosci.ohio-state.edu:osuc_pubs:353</ext-link></p></fn></fn-group></tp:treatment-sec><ref-list><ref id="B14"><mixed-citation xmlns:xlink="http://www.w3.org/1999/xlink" xlink:type="simple"><person-group><name name-style="western"><surname>Kieffer</surname><given-names>JJ</given-names></name></person-group> (<year>1926</year>) <article-title>Scelionidae. Das Tierreich. Vol. 48.</article-title><publisher-name>Walter de Gruyter &amp; Co.</publisher-name>, <publisher-loc>Berlin</publisher-loc>, <lpage>885</lpage> pp. <comment><xref ref-type="fn" rid="FN119"><sup>119</sup></xref></comment></mixed-citation></ref><ref id="B4"><mixed-citation xmlns:xlink="http://www.w3.org/1999/xlink" xlink:type="simple"><person-group><name name-style="western"><surname>Dodd</surname><given-names>AP</given-names></name></person-group> (<year>1914</year>) <article-title>Further new genera and species of Australian Proctotrypoidea.</article-title><source>Proceedings of the Royal Society of Queensland</source><volume>26</volume>: <fpage>91</fpage>–<lpage>140</lpage>. <comment><xref ref-type="fn" rid="FN109"><sup>109</sup></xref></comment></mixed-citation></ref><ref id="B7"><mixed-citation xmlns:xlink="http://www.w3.org/1999/xlink" xlink:type="simple"><person-group><name name-style="western"><surname>Dodd</surname><given-names>AP</given-names></name></person-group> (<year>1931</year>) <article-title>The genus <italic>Oxyscelio</italic> Kieffer, its synonymy and species, with a description of one new genus (Hymenoptera: Proctotrypoidea).</article-title><source>Proceedings of the Royal Society of Queensland</source><volume>42</volume>: <fpage>71</fpage>–<lpage>81</lpage>. <comment><xref ref-type="fn" rid="FN112"><sup>112</sup></xref></comment></mixed-citation></ref><ref id="B9"><mixed-citation xmlns:xlink="http://www.w3.org/1999/xlink" xlink:type="simple"><person-group><name name-style="western"><surname>Galloway</surname><given-names>ID</given-names></name></person-group> (<year>1976</year>) <article-title>The types of Australian species of the subfamily Scelioninae (Hymenoptera: Scelionidae).</article-title><source>Queensland Journal of Agricultural and Animal Sciences</source><volume>33</volume>(<issue>1</issue>): <fpage>83</fpage>–<lpage>114</lpage>. <comment><xref ref-type="fn" rid="FN114"><sup>114</sup></xref></comment></mixed-citation></ref></ref-list></tp:taxon-treatment>
