# Supplementary material for: Systematics of the parasitic wasp genus Oxyscelio Kieffer (Hymenoptera, Platygastridae s.l.), part II: the Australian and southwest Pacific fauna
Source: Zookeys. 2013 Sep 13;(331):1–266. doi: 10.3897/zookeys.331.5152 (PMC3800818; doi:10.3897/zookeys.331.5152)
Supplement: XML Treatment for Oxyscelio incisurae [file zookeys.331.5152-treatment31.xml]

<!DOCTYPE tp:taxon-treatment
  PUBLIC "-//TaxonX//DTD Taxonomic Treatment Publishing DTD v0 20100105//EN" "tax-treatment-NSO.dtd">
<tp:taxon-treatment xmlns:tp="http://www.plazi.org/taxpub"><tp:treatment-meta><mixed-citation publication-type="journal"><person-group><name><surname>Burks</surname><given-names>Roger A.</given-names></name><name><surname>Masner</surname><given-names>Lubomír</given-names></name><name><surname>Johnson</surname><given-names>Norman F.</given-names></name><name><surname>Austin</surname><given-names>Andrew D.</given-names></name></person-group><article-title>Systematics of the parasitic wasp genus <italic>Oxyscelio</italic> Kieffer (Hymenoptera, Platygastridae s.l.), part II: the Australian and southwest Pacific fauna</article-title><source>Zookeys</source><day>13</day><month>9</month><year>2013</year><volume>2013</volume><issue>331</issue><fpage>1</fpage><lpage>266</lpage><pub-id pub-id-type="doi">10.3897/zookeys.331.5152</pub-id></mixed-citation></tp:treatment-meta><tp:nomenclature><tp:taxon-name>
                        <tp:taxon-name-part taxon-name-part-type="genus">Oxyscelio</tp:taxon-name-part>
                        <tp:taxon-name-part taxon-name-part-type="species">incisurae</tp:taxon-name-part>
                        <object-id xmlns:xlink="http://www.w3.org/1999/xlink" xlink:type="simple">http://zoobank.org/4270F536-05E9-4F20-873D-CE8F455BD6D2</object-id>
                        <object-id xmlns:xlink="http://www.w3.org/1999/xlink" xlink:type="simple">urn:lsid:biosci.ohio-state.edu:osuc_concepts:307083</object-id>
                        <object-id xmlns:xlink="http://www.w3.org/1999/xlink" xlink:type="simple">http://species-id.net/wiki/Oxyscelio_incisurae</object-id>
                    </tp:taxon-name><tp:taxon-authority>Burks</tp:taxon-authority><tp:taxon-status xmlns:xlink="http://www.w3.org/1999/xlink" xlink:type="simple">sp. n.</tp:taxon-status><xref ref-type="fig" rid="F31">Figures 143–148</xref><xref ref-type="fn" rid="FN55">; Morphbank<sup>55</sup></xref></tp:nomenclature><tp:treatment-sec sec-type="Description"><title>Description.</title><p>Female. Body length 3.65–4.4 mm (n=11).</p><p>Radicle color and shade: darker than scape. Pedicel color: same as scape. A3: longer than pedicel. A4: broader than long. A5: broader than long.</p><p>Ventral clypeal margin: with slightly convex median lobe. Interantennal process: not elongate. Lower frons at dorsal margin of interantennal process: without transverse carina. Transverse curved rugae extending from frontal depression to eye: absent. Median longitudinal carina in frontal depression: absent. Ventral portion of frontal depression: with transverse carinae. Dorsal portion of frontal depression: with some transverse carinae. Submedian carina: present. Frontal depression dorsally: not hood-like, open dorsally. Upper frons major sculpture: umbilicate foveate. Upper frons microsculpture: absent. Hyperoccipital carina: absent. Carina connecting occipital carina to hyperoccipital carina: absent. Occipital carina: weakly arched dorsally, with rounded lateral corners. Occiput sculpture: irregularly sculptured. Extra carina ventral to occipital carina: absent. Gena length: shorter than eye. Major sculpture of gena anteroventrally: umbilicate foveate; rugose. Major sculpture of gena posteroventrally: umbilicate foveate; rugose. Microsculpture of gena anteroventrally: absent. Microsculpture of gena posteroventrally: absent.</p><p>Lateral pronotal area sculpture: irregularly foveate, with smooth area dorsally. Posterior border of central pronotal area: directed anteriorly, protruding at corner of epomial carina and transverse pronotal carina. Mesoscutum anteriorly: very steep and tall, descending at a right angle or protruding anteriorly. Major sculpture of mesoscutal midlobe anteriorly: umbilicate foveate. Mesoscutal midlobe sculpture at midlength: not different from nearby sculpture. Major sculpture of mesoscutal midlobe posteriorly: umbilicate foveate. Microsculpture of mesoscutal midlobe anteriorly: absent. Microsculpture of mesoscutal midlobe posteriorly: absent. Median mesoscutal carina: present as a flattened or rounded elevation. Major sculpture of mesoscutellum centrally: umbilicate foveate. Major sculpture of mesoscutellum peripherally: umbilicate foveate. Microsculpture of mesoscutellum centrally: absent. Microsculpture of mesoscutellum peripherally: absent. Mesoscutellar rim: expanded. Mesoscutellar rim medially: with notch. Mesofemoral depression: longitudinally striate dorsally, smooth ventrally. Metascutellum shape: not emarginate, concave but elevated posteriorly. Metascutellar setae: absent. Metascutellum sculpture: with large smooth posterior fovea. Postmarginal vein: absent. Fore wing apex at rest: reaching base of T5. Coxae color brightness: darker than femora. Spines along tibiae: absent. Lateral propodeal carinae: narrowly separated, angled anteriorly to become parallel. Setae in metasomal depression: absent. Anterior sculpture of metasomal depression: absent. Median propodeal carina: absent.</p><!--PageBreak--><p>T1 horn: absent. Number of longitudinal carinae of T1 midlobe: 4. T1 lateral carina: protruding laterally, visible from ventral view. T2 sculpture: with longitudinal striae or rugae, setiferous puncta present between them. T2 sublateral longitudinal foveae: absent. T3 metasomal flanges: present. T4 sculpture: longitudinally striate to rugose, setal pits spanning interspaces. T4 metasomal flanges: present as slightly protruding sharp corners. T5 sculpture: longitudinally striate to rugose, setal pits spanning interspaces. T5 metasomal flanges: present, blade-like with rounded margins. T6: broader than long. Major sculpture of T6: longitudinally striate; umbilicate fove<!--PageBreak-->ate. Microsculpture of T6: absent. T6 medially: with medially truncate emargination, separated from apical rim. T6 metasomal flanges: present, very broadly rounded but with sharp apices. T6 raised peripheral rim: absent. S4 sculpture: longitudinally striate or rugose, setal pits spanning interspaces. S5 sculpture: longitudinally striate to rugose, setal pits spanning interspaces. S5 median carina: present. S6 peripheral carina: present, posteriorly complete. S6 apex in relation to T6: exposed to dorsal view by T6 emargination. S6 apex: rounded or acuminate.</p><p><italic>Male</italic>. Body length 3.85–3.9 mm (n=2). A3: longer than pedicel. A5 tyloid shape: narrow, linear. A6: longer than broad. A11: longer than broad. Major sculpture of mesoscutal midlobe anteriorly: umbilicate foveate. Major sculpture of mesoscutal midlobe posteriorly: umbilicate foveate. Microsculpture of mesoscutal midlobe anteriorly: absent. Microsculpture of mesoscutal midlobe posteriorly: absent. Major sculpture of mesoscutellum centrally: umbilicate foveate. Major sculpture of mesoscutellum peripherally: umbilicate foveate. Microsculpture of mesoscutellum centrally: absent. Microsculpture of mesoscutellum peripherally: absent. Fore wing apex at rest: reaching middle of T5. T1 midlobe longitudinal carinae: obscured by other raised sculpture. T3 metasomal flanges: present. T4 metasomal flanges: present. T5 metasomal flanges: present, rounded and lobe-like. T6 metasomal flanges: present, rounded and lobe-like. T7: M-shaped, with a triangular median emargination.</p><fig id="F31" position="float" orientation="portrait"><label>Figures 143–148.</label><caption><p><italic><tp:taxon-name>Oxyscelio incisurae</tp:taxon-name></italic> sp. n., holotype female (OSUC 435942) <bold>143</bold> Head and mesosoma, lateral view <bold>144</bold> Head and mesosoma, dorsal view <bold>145</bold> Head, anterior view <bold>146</bold> Metasoma, dorsal view. Paratype male (OSUC 435949) <bold>147</bold> Antenna <bold>148</bold> Metasoma, dorsal view. <xref ref-type="fn" rid="FN55">Morphbank<sup>55</sup></xref></p></caption><graphic xmlns:xlink="http://www.w3.org/1999/xlink" xlink:href="ZooKeys-331-001-g031.jpg" position="float" orientation="portrait" xlink:type="simple"/></fig></tp:treatment-sec><tp:treatment-sec sec-type="Diagnosis"><title>Diagnosis.</title><p>Both sexes: Frontal depression deep, all carinae except dorsal separator interrupted medially, carinae present above dorsal separator; submedian carina distinct but irregular medially. Hyperoccipital carina absent. Occipital carina complete, medially sinuate. Mesoscutal midlobe densely foveate. Mesoscutellar rim not expanded, with median notch. Metascutellum scoop-like, projecting dorsally. Coxa darker than rest of leg. Postmarginal vein absent. Female: A3 longer than pedicel. A4, A5 broader than long. T4 with weak metasomal flanges. T5 with lobe-like metasomal flanges. T6 with broad, wavy lateral metasomal flanges. T6 broadly and deeply emarginate, truncate medially. S6 exposed to dorsal view, rounded apically. Male: A3, A4, A11 longer than broad. Mesoscutellum and mesoscutal midlobe posteriorly with small and densely set foveae, mesoscutellum without smooth area medially. T5 with weak metasomal flanges, T6 with lobe-like metasomal flanges. T7 with broad postero-lateral lobes, deeply emarginate medially, posterior margin broadly M-shaped. <italic><tp:taxon-name>Oxyscelio incisurae</tp:taxon-name></italic> is very similar to <italic><tp:taxon-name>Oxyscelio funis</tp:taxon-name></italic> and <italic><tp:taxon-name>Oxyscelio bellariorum</tp:taxon-name></italic>, but differs in the short antenna and small and close-set mesoscutal midlobe foveae of females. Males may be more difficult to distinguish from similar species, but the long, dark flagellum in the only examined male was distinctive.</p></tp:treatment-sec><tp:treatment-sec sec-type="Etymology"><title>Etymology.</title><p>Latin noun, genitive case, meaning “incision.”</p></tp:treatment-sec><tp:treatment-sec sec-type="Link to distribution map"><title>Link to distribution map.</title><p>[<ext-link xmlns:xlink="http://www.w3.org/1999/xlink" ext-link-type="uri" xlink:href="http://hol.osu.edu/map-full.html?id=307083" xlink:type="simple">http://hol.osu.edu/map-full.html?id=307083</ext-link>]</p></tp:treatment-sec><tp:treatment-sec sec-type="Material examined"><title>Material examined.</title><p>Holotype, female: AUSTRALIA: SA, 14km WNW Renmark, Calperum Station, Bookmark Biosphere Reserve, <named-content xmlns:xlink="http://www.w3.org/1999/xlink" content-type="dwc:verbatimCoordinates" xlink:type="simple">34°07'S, 140°37'E</named-content>, 7.XI–13.XII.1995, flight intercept trap/gutter trap, K. R. Pullen, OSUC 435942 (deposited in ANIC). Paratypes: AUSTRALIA: 10 females, 2 males, OSUC 435939-435941, 435943-435949, 453998 (ANIC); OSUC 462737 (CNCI).</p><!--PageBreak--></tp:treatment-sec><tp:treatment-sec><!--Section generated to contain objects referenced in tp:taxon-treatment.--><fn-group><fn id="FN55"><p>55	<ext-link xmlns:xlink="http://www.w3.org/1999/xlink" ext-link-type="uri" xlink:href="http://www.morphbank.net/?id=823036" xlink:type="simple">http://www.morphbank.net/?id=823036</ext-link></p></fn></fn-group></tp:treatment-sec></tp:taxon-treatment>
