# Supplementary material for: Systematics of the parasitic wasp genus Oxyscelio Kieffer (Hymenoptera, Platygastridae s.l.), part II: the Australian and southwest Pacific fauna
Source: Zookeys. 2013 Sep 13;(331):1–266. doi: 10.3897/zookeys.331.5152 (PMC3800818; doi:10.3897/zookeys.331.5152)
Supplement: XML Treatment for Oxyscelio lenitatis [file zookeys.331.5152-treatment32.xml]

<!DOCTYPE tp:taxon-treatment
  PUBLIC "-//TaxonX//DTD Taxonomic Treatment Publishing DTD v0 20100105//EN" "tax-treatment-NSO.dtd">
<tp:taxon-treatment xmlns:tp="http://www.plazi.org/taxpub"><tp:treatment-meta><mixed-citation publication-type="journal"><person-group><name><surname>Burks</surname><given-names>Roger A.</given-names></name><name><surname>Masner</surname><given-names>Lubomír</given-names></name><name><surname>Johnson</surname><given-names>Norman F.</given-names></name><name><surname>Austin</surname><given-names>Andrew D.</given-names></name></person-group><article-title>Systematics of the parasitic wasp genus <italic>Oxyscelio</italic> Kieffer (Hymenoptera, Platygastridae s.l.), part II: the Australian and southwest Pacific fauna</article-title><source>Zookeys</source><day>13</day><month>9</month><year>2013</year><volume>2013</volume><issue>331</issue><fpage>1</fpage><lpage>266</lpage><pub-id pub-id-type="doi">10.3897/zookeys.331.5152</pub-id></mixed-citation></tp:treatment-meta><tp:nomenclature><tp:taxon-name>
                        <tp:taxon-name-part taxon-name-part-type="genus">Oxyscelio</tp:taxon-name-part>
                        <tp:taxon-name-part taxon-name-part-type="species">lenitatis</tp:taxon-name-part>
                        <object-id xmlns:xlink="http://www.w3.org/1999/xlink" xlink:type="simple">http://zoobank.org/7C5EFA9C-F6E5-4FC3-8162-1E815F93A45E</object-id>
                        <object-id xmlns:xlink="http://www.w3.org/1999/xlink" xlink:type="simple">urn:lsid:biosci.ohio-state.edu:osuc_concepts:307084</object-id>
                        <object-id xmlns:xlink="http://www.w3.org/1999/xlink" xlink:type="simple">http://species-id.net/wiki/Oxyscelio_lenitatis</object-id>
                    </tp:taxon-name><tp:taxon-authority>Burks</tp:taxon-authority><tp:taxon-status xmlns:xlink="http://www.w3.org/1999/xlink" xlink:type="simple">sp. n.</tp:taxon-status><xref ref-type="fig" rid="F32">Figures 149–152</xref><xref ref-type="fn" rid="FN56">; Morphbank<sup>56</sup></xref></tp:nomenclature><tp:treatment-sec sec-type="Description"><title>Description.</title><p>Female. Body length 4 mm (n=1).</p><p>Radicle color and shade: same as scape, both dark brown. Pedicel color: same as scape. A3: longer than pedicel. A4: longer than broad. A5: broader than long.</p><p>Ventral clypeal margin: uniformly convex. Interantennal process: not elongate. Lower frons at dorsal margin of interantennal process: without transverse carina. Transverse curved rugae extending from frontal depression to eye: absent. Median longitudinal carina in frontal depression: absent. Ventral portion of frontal depression: with medially interrupted transverse carinae. Dorsal portion of frontal depression: without transverse carinae. Submedian carina: present only as a weak shift in elevation. Frontal depression dorsally: not hood-like, open dorsally. Upper frons major sculpture: umbilicate foveate; transversely rugose. Upper frons microsculpture: absent. Hyperoccipital carina: present as a single carina. Carina connecting occipital carina to hyperoccipital carina: absent. Occipital carina: present laterally, absent medially. Occiput sculpture: umbilicate punctate. Extra carina ventral to occipital carina: present, medially incomplete. Gena length: shorter than eye. Major sculpture of gena anteroventrally: umbilicate foveate; absent. Major sculpture of gena posteroventrally: umbilicate foveate; absent. Microsculpture of gena anteroventrally: absent. Microsculpture of gena posteroventrally: absent.</p><p>Lateral pronotal area sculpture: anteriorly smooth, posterodorsal corner with dense microsculpture, ventral corner with irregular carinae. Posterior border of central pronotal area: directed posteriorly, epomial carina absent or meeting transverse pronotal carina at arch on lateral surface of pronotum. Mesoscutum anteriorly: not steep, forming less than a right angle. Major sculpture of mesoscutal midlobe anteriorly: umbilicate punctate. Mesoscutal midlobe sculpture at midlength: not different from nearby sculpture. Major sculpture of mesoscutal midlobe posteriorly: umbilicate punctate. Microsculpture of mesoscutal midlobe anteriorly: granulate. Microsculpture of mesoscutal midlobe posteriorly: absent. Median mesoscutal carina: present as a vague, occasionally interrupted elevation. Major sculpture of mesoscutellum centrally: absent. Major sculpture of mesoscutellum peripherally: umbilicate punctate. Microsculpture of mesoscutellum centrally: absent. Microsculpture of mesoscutellum peripherally: absent. Mesoscutellar rim: not expanded. Mesoscutellar rim medially: without notch. Mesofemoral depression: with slight, indistinct sculpture dorsally, smooth ventrally. Metascutellum shape: slightly emarginate posteriorly, concave but elevated posteriorly. Metascutellar setae: absent. Metascutellum sculpture: with large smooth posterior fovea. Postmarginal vein: present. Fore wing apex at rest: reaching middle of T6. Coxae color brightness: same color as femora. Spines along tibiae: absent. Lateral propodeal carinae: narrowly separated, angled anteriorly to become parallel. Setae in metasomal <!--PageBreak-->depression: present. Anterior sculpture of metasomal depression: absent. Median propodeal carina: absent.</p><p>T1 horn: absent. Number of longitudinal carinae of T1 midlobe: unknown. T1 lateral carina: straight. T2 sculpture: with longitudinal striae or rugae, setiferous puncta present between them. T2 sublateral longitudinal foveae: absent. T3 metasomal flanges: absent. T4 sculpture: longitudinally striate to rugose, setal pits spanning interspaces. T4 metasomal flanges: absent. T5 sculpture: longitudinally striate to rugose, setal pits spanning interspaces. T5 metasomal flanges: absent. T6: broader than long. Major sculpture of T6: umbilicate punctate. Microsculpture of T6: absent. T6 medially: truncate, separated from apical rim. T6 metasomal flanges: absent. T6 raised peripheral rim: absent. S4 sculpture: longitudinally striate or rugose, setal pits spanning interspaces. S5 sculpture: longitudinally striate to rugose, setal pits spanning interspaces. S5 median carina: present. S6 peripheral carina: absent. S6 apex in relation to T6: not exposed to dorsal view. S6 apex: rounded or acuminate.</p><p><italic>Male</italic>. unknown.</p><fig id="F32" position="float" orientation="portrait"><label>Figures 149–152.</label><caption><p><italic><tp:taxon-name>Oxyscelio lenitatis</tp:taxon-name></italic> sp. n., holotype female (OSUC 368232) <bold>149</bold> Head and mesosoma, lateral view <bold>150</bold> Head and mesosoma, dorsal oblique view <bold>151</bold> Head, anterior view <bold>152</bold> Metasoma, dorsal view. <xref ref-type="fn" rid="FN56">Morphbank<sup>56</sup></xref></p></caption><graphic xmlns:xlink="http://www.w3.org/1999/xlink" xlink:href="ZooKeys-331-001-g032.jpg" position="float" orientation="portrait" xlink:type="simple"/></fig></tp:treatment-sec><tp:treatment-sec sec-type="Diagnosis"><title>Diagnosis.</title><p>Both sexes: Frontal depression nearly flat, transverse carinae absent; submedian carina indicated by a weak ruga. Hyperoccipital carina indicated by rugae. Occipital carina absent medially, lateral corners not protruding. Metascutellum broad <!--PageBreak-->and short, concave. Postmarginal vein present. Coxa not darker than rest of leg. Metasomal depression setose. T1 lateral carina not expanded laterally. Metasomal flanges absent. Female: A3 much longer than pedicel. A4 about as long as broad, A5 broader than long. Mesoscutellum without granulate sculpture. Fore wing long enough to reach middle of T6. T6 broader than long, blunt apically with main body of tergum raised above apical rim.</p></tp:treatment-sec><tp:treatment-sec sec-type="Etymology"><title>Etymology.</title><p>Latin noun, genitive case, meaning “smoothness.”</p></tp:treatment-sec><tp:treatment-sec sec-type="Link to distribution map"><title>Link to distribution map.</title><p>[<ext-link xmlns:xlink="http://www.w3.org/1999/xlink" ext-link-type="uri" xlink:href="http://hol.osu.edu/map-full.html?id=307084" xlink:type="simple">http://hol.osu.edu/map-full.html?id=307084</ext-link>]</p></tp:treatment-sec><tp:treatment-sec sec-type="Material examined"><title>Material examined.</title><p>Holotype, female: AUSTRALIA: QLD, 3km ENE Mount Tozer, <named-content xmlns:xlink="http://www.w3.org/1999/xlink" content-type="dwc:verbatimCoordinates" xlink:type="simple">12°44'S, 143°14'E</named-content>, 28.VI–4.VII.1986, malaise trap, J. C. Cardale, OSUC 368232 (deposited in ANIC).</p></tp:treatment-sec><tp:treatment-sec sec-type="Comments"><title>Comments.</title><p><italic><tp:taxon-name>Oxyscelio lenitatis</tp:taxon-name></italic> is the only known Australian member of the otherwise Indonesian and Philippine <italic>dasymesos</italic>-group, characterized by a setose metasomal depression. It differs from other members of this group in having an apically rounded T6 in females in combination with a bare metascutellum.</p></tp:treatment-sec><tp:treatment-sec><!--Section generated to contain objects referenced in tp:taxon-treatment.--><fn-group><fn id="FN56"><p>56	<ext-link xmlns:xlink="http://www.w3.org/1999/xlink" ext-link-type="uri" xlink:href="http://www.morphbank.net/?id=823037" xlink:type="simple">http://www.morphbank.net/?id=823037</ext-link></p></fn></fn-group></tp:treatment-sec></tp:taxon-treatment>
