# Supplementary material for: Systematics of the parasitic wasp genus Oxyscelio Kieffer (Hymenoptera, Platygastridae s.l.), part II: the Australian and southwest Pacific fauna
Source: Zookeys. 2013 Sep 13;(331):1–266. doi: 10.3897/zookeys.331.5152 (PMC3800818; doi:10.3897/zookeys.331.5152)
Supplement: XML Treatment for Oxyscelio liminis [file zookeys.331.5152-treatment35.xml]

<!DOCTYPE tp:taxon-treatment
  PUBLIC "-//TaxonX//DTD Taxonomic Treatment Publishing DTD v0 20100105//EN" "tax-treatment-NSO.dtd">
<tp:taxon-treatment xmlns:tp="http://www.plazi.org/taxpub"><tp:treatment-meta><mixed-citation publication-type="journal"><person-group><name><surname>Burks</surname><given-names>Roger A.</given-names></name><name><surname>Masner</surname><given-names>Lubomír</given-names></name><name><surname>Johnson</surname><given-names>Norman F.</given-names></name><name><surname>Austin</surname><given-names>Andrew D.</given-names></name></person-group><article-title>Systematics of the parasitic wasp genus <italic>Oxyscelio</italic> Kieffer (Hymenoptera, Platygastridae s.l.), part II: the Australian and southwest Pacific fauna</article-title><source>Zookeys</source><day>13</day><month>9</month><year>2013</year><volume>2013</volume><issue>331</issue><fpage>1</fpage><lpage>266</lpage><pub-id pub-id-type="doi">10.3897/zookeys.331.5152</pub-id></mixed-citation></tp:treatment-meta><tp:nomenclature><tp:taxon-name>
                        <tp:taxon-name-part taxon-name-part-type="genus">Oxyscelio</tp:taxon-name-part>
                        <tp:taxon-name-part taxon-name-part-type="species">liminis</tp:taxon-name-part>
                        <object-id xmlns:xlink="http://www.w3.org/1999/xlink" xlink:type="simple">http://zoobank.org/0DDF6836-8EED-4A60-ADEA-D708720CD508</object-id>
                        <object-id xmlns:xlink="http://www.w3.org/1999/xlink" xlink:type="simple">urn:lsid:biosci.ohio-state.edu:osuc_concepts:307087</object-id>
                        <object-id xmlns:xlink="http://www.w3.org/1999/xlink" xlink:type="simple">http://species-id.net/wiki/Oxyscelio_liminis</object-id>
                    </tp:taxon-name><tp:taxon-authority>Burks</tp:taxon-authority><tp:taxon-status xmlns:xlink="http://www.w3.org/1999/xlink" xlink:type="simple">sp. n.</tp:taxon-status><xref ref-type="fig" rid="F35">Figures 165–168</xref><xref ref-type="fn" rid="FN59">; Morphbank<sup>59</sup></xref></tp:nomenclature><tp:treatment-sec sec-type="Description"><title>Description.</title><p>Female. Body length 3.75–5.65 mm (n=20).</p><p>Radicle color and shade: darker than scape. Pedicel color: same as scape. A3: longer than pedicel; as long as pedicel. A4: broader than long. A5: broader than long.</p><p>Ventral clypeal margin: uniformly convex. Interantennal process: not elongate. Lower frons at dorsal margin of interantennal process: without transverse carina. Transverse curved rugae extending from frontal depression to eye: absent. Median longitudinal carina in frontal depression: absent. Ventral portion of frontal depression: with transverse carinae. Dorsal portion of frontal depression: without transverse carinae. Submedian carina: present. Frontal depression dorsally: not hood-like, open dorsally. Upper frons major sculpture: umbilicate foveate. Upper frons microsculpture: absent. Hyperoccipital carina: absent. Carina connecting occipital carina to hyperoccipital carina: absent. Occipital carina: weakly arched dorsally, with rounded lateral corners. Occiput sculpture: irregularly sculptured. Extra carina ventral to occipital carina: absent. Gena length: shorter than eye. Major sculpture of gena anteroventrally: umbilicate foveate. Major sculpture of gena posteroventrally: umbilicate foveate; rugose. Microsculpture of gena anteroventrally: absent. Microsculpture of gena posteroventrally: absent.</p><!--PageBreak--><p>Lateral pronotal area sculpture: with a series of arched carinae, posterodorsal corner with weak longitudinal rugae. Posterior border of central pronotal area: directed anteriorly, protruding at corner of epomial carina and transverse pronotal carina. Mesoscutum anteriorly: very steep and tall, descending at a right angle or protruding anteriorly. Major sculpture of mesoscutal midlobe anteriorly: umbilicate foveate. Mesoscutal midlobe sculpture at midlength: with large smooth areas. Major sculpture of mesoscutal midlobe posteriorly: umbilicate foveate. Microsculpture of mesoscutal midlobe anteriorly: absent; granulate. Microsculpture of mesoscutal midlobe posteriorly: absent; punctate. Median mesoscutal carina: present as a ruga. Major sculpture of mesoscutellum centrally: umbilicate foveate. Major sculpture of mesoscutellum peripherally: umbilicate foveate. Microsculpture of mesoscutellum centrally: punctate. Microsculpture of mesoscutellum peripherally: punctate. Mesoscutellar rim: not expanded. Mesoscutellar rim medially: without notch. Mesofemoral depression: longitudinally striate dorsally and ventrally. Metascutellum shape: not emarginate, concave but elevated posteriorly. Metascutellar setae: absent. Metascutellum sculpture: with large smooth posterior fovea. Postmarginal vein: absent. Fore wing apex at rest: not reaching base of T5. Coxae color brightness: same color as femora. Spines along tibiae: absent. Lateral propodeal carinae: broadly separated, not parallel anteriorly. Setae in <!--PageBreak-->metasomal depression: absent. Anterior sculpture of metasomal depression: absent. Median propodeal carina: absent.</p><p>T1 horn: absent. Number of longitudinal carinae of T1 midlobe: 6. T1 lateral carina: protruding laterally, visible from ventral view. T2 sculpture: with longitudinal striae or rugae, setiferous puncta present between them. T2 sublateral longitudinal foveae: absent. T3 metasomal flanges: present. T4 sculpture: longitudinally striate to rugose, setal pits spanning interspaces. T4 metasomal flanges: present and strongly protruding. T5 sculpture: longitudinally striate to rugose, setal pits spanning interspaces. T5 metasomal flanges: present as strongly protruding acuminate flanges. T6: broader than long. Major sculpture of T6: umbilicate punctate; longitudinally striate. Microsculpture of T6: absent. T6 medially: with deep emargination that is V-shaped medially, separated from apical rim. T6 metasomal flanges: present, very broadly rounded, with rounded apices. T6 raised peripheral rim: absent. S4 sculpture: longitudinally striate or rugose, setal pits spanning interspaces. S5 sculpture: longitudinally striate to rugose, setal pits spanning interspaces. S5 median carina: present. S6 peripheral carina: present, posteriorly complete. S6 apex in relation to T6: exposed to dorsal view by T6 emargination. S6 apex: truncate.</p><p><italic>Male</italic>. Unknown.</p><fig id="F35" position="float" orientation="portrait"><label>Figures 165–168.</label><caption><p><italic><tp:taxon-name>Oxyscelio liminis</tp:taxon-name></italic> sp. n., holotype female (OSUC 376712) <bold>165</bold> Head and mesosoma, lateral view <bold>166</bold> Head and mesosoma, dorsal view <bold>167</bold> Head, anterior view <bold>168</bold> Metasoma, dorsal view. <xref ref-type="fn" rid="FN59">Morphbank<sup>59</sup></xref></p></caption><graphic xmlns:xlink="http://www.w3.org/1999/xlink" xlink:href="ZooKeys-331-001-g035.jpg" position="float" orientation="portrait" xlink:type="simple"/></fig></tp:treatment-sec><tp:treatment-sec sec-type="Diagnosis"><title>Diagnosis.</title><p>Both sexes: Frontal depression deep, all carinae complete medially; no carinae present above dorsal separator, submedian carina sharp. Hyperoccipital carina absent. Occipital carina complete, medially weakly convex. Mesoscutellar rim not expanded, but sometimes rugose, without median notch. Metascutellum scoop-like, projecting dorsally. Coxa same color as rest of leg. Postmarginal vein absent. Female: A3 longer than pedicel. A4, A5, A6 broader than long. T4, T5, with sharp metasomal flanges. T6 with flat, expanded lateral margins. T6 apically shallowly emarginate, with a short incision medially. S6 exposed to dorsal view, truncate apically. <italic><tp:taxon-name>Oxyscelio liminis</tp:taxon-name></italic> is very similar to <italic><tp:taxon-name>Oxyscelio limbi</tp:taxon-name></italic>, but differs in having smaller, less rounded T6 metasomal flanges and a very shallowly and weakly emarginate T6. The mesoscutellar rim in <italic><tp:taxon-name>Oxyscelio liminis</tp:taxon-name></italic> is not expanded as in <italic><tp:taxon-name>Oxyscelio limbi</tp:taxon-name></italic>, but can have strong sculpture.</p></tp:treatment-sec><tp:treatment-sec sec-type="Etymology"><title>Etymology.</title><p>Latin noun, genitive case, meaning “apex.”</p></tp:treatment-sec><tp:treatment-sec sec-type="Link to distribution map"><title>Link to distribution map.</title><p>[<ext-link xmlns:xlink="http://www.w3.org/1999/xlink" ext-link-type="uri" xlink:href="http://hol.osu.edu/map-full.html?id=307087" xlink:type="simple">http://hol.osu.edu/map-full.html?id=307087</ext-link>]</p></tp:treatment-sec><tp:treatment-sec sec-type="Associations"><title>Associations.</title><p>On flowering <italic><tp:taxon-name>Eucalyptus</tp:taxon-name></italic> L’Hér.: [<tp:taxon-name>Myrtales</tp:taxon-name>: <tp:taxon-name>Myrtaceae</tp:taxon-name>]; collected on <italic><tp:taxon-name>Eucalyptus populnea</tp:taxon-name></italic> F. Muell.: [<tp:taxon-name>Myrtales</tp:taxon-name>: <tp:taxon-name>Myrtaceae</tp:taxon-name>]; collected on <italic><tp:taxon-name>Eucalyptus redunca</tp:taxon-name></italic> Schauer: [<tp:taxon-name>Myrtales</tp:taxon-name>: <tp:taxon-name>Myrtaceae</tp:taxon-name>]</p></tp:treatment-sec><tp:treatment-sec sec-type="Material examined"><title>Material examined.</title><p>Holotype, female: AUSTRALIA: WA, Carnarvon Shire, Gascoyne Research Station, 3.X–7.X.1969, H. E. Evans &amp; R. W. Matthews, OSUC 376712 (deposited in MCZC). Paratypes: AUSTRALIA: 66 females, OSUC 436006, 436010, 436041-436048, 436050, 436053, 437855, 437858-437859 (ANIC); OSUC 462738-462745 (CNCI); OSUC 376684, 376704-376705, 376707, 376710-376711, 376713-376715, 376722, 376733-376734 (MCZC); OSUC 436040 (MVMA); OSUC 148486 (QMBA); OSUC 448603 (QPIM); OSUC 148613-148614, 148616 (SAMA); OSUC 436039 (UQIC); OSUC 436038, 436049, 436051-436052, 437856, 449063-449080, 453990 (WINC).</p><!--PageBreak--></tp:treatment-sec><tp:treatment-sec><!--Section generated to contain objects referenced in tp:taxon-treatment.--><fn-group><fn id="FN59"><p>59	<ext-link xmlns:xlink="http://www.w3.org/1999/xlink" ext-link-type="uri" xlink:href="http://www.morphbank.net/?id=823040" xlink:type="simple">http://www.morphbank.net/?id=823040</ext-link></p></fn></fn-group></tp:treatment-sec></tp:taxon-treatment>
