# Supplementary material for: Systematics of the parasitic wasp genus Oxyscelio Kieffer (Hymenoptera, Platygastridae s.l.), part II: the Australian and southwest Pacific fauna
Source: Zookeys. 2013 Sep 13;(331):1–266. doi: 10.3897/zookeys.331.5152 (PMC3800818; doi:10.3897/zookeys.331.5152)
Supplement: XML Treatment for Oxyscelio magniclava [file zookeys.331.5152-treatment39.xml]

<!DOCTYPE tp:taxon-treatment
  PUBLIC "-//TaxonX//DTD Taxonomic Treatment Publishing DTD v0 20100105//EN" "tax-treatment-NSO.dtd">
<tp:taxon-treatment xmlns:tp="http://www.plazi.org/taxpub"><tp:treatment-meta><mixed-citation publication-type="journal"><person-group><name><surname>Burks</surname><given-names>Roger A.</given-names></name><name><surname>Masner</surname><given-names>Lubomír</given-names></name><name><surname>Johnson</surname><given-names>Norman F.</given-names></name><name><surname>Austin</surname><given-names>Andrew D.</given-names></name></person-group><article-title>Systematics of the parasitic wasp genus <italic>Oxyscelio</italic> Kieffer (Hymenoptera, Platygastridae s.l.), part II: the Australian and southwest Pacific fauna</article-title><source>Zookeys</source><day>13</day><month>9</month><year>2013</year><volume>2013</volume><issue>331</issue><fpage>1</fpage><lpage>266</lpage><pub-id pub-id-type="doi">10.3897/zookeys.331.5152</pub-id></mixed-citation></tp:treatment-meta><tp:nomenclature><tp:taxon-name>
                        <tp:taxon-name-part taxon-name-part-type="genus">Oxyscelio</tp:taxon-name-part>
                        <tp:taxon-name-part taxon-name-part-type="species">magniclava</tp:taxon-name-part>
                        <object-id xmlns:xlink="http://www.w3.org/1999/xlink" xlink:type="simple">http://zoobank.org/A64FDA26-ED19-4E54-94EA-0ACDEF3C29EE</object-id>
                        <object-id xmlns:xlink="http://www.w3.org/1999/xlink" xlink:type="simple">urn:lsid:biosci.ohio-state.edu:osuc_concepts:302870</object-id>
                        <object-id xmlns:xlink="http://www.w3.org/1999/xlink" xlink:type="simple">http://species-id.net/wiki/Oxyscelio_magniclava</object-id>
                    </tp:taxon-name><tp:taxon-authority>(Dodd)</tp:taxon-authority><xref ref-type="fig" rid="F39">Figures 183–186</xref><xref ref-type="fn" rid="FN63">; Morphbank<sup>63</sup></xref><tp:nomenclature-citation-list><tp:nomenclature-citation><tp:taxon-name>Sceliomorpha magniclava</tp:taxon-name><comment> Dodd, 1914: 103 (original description); <xref ref-type="bibr" rid="B14">Kieffer 1926</xref>: 303, 307 (description, keyed); <xref ref-type="bibr" rid="B18">Naumann et al. 1994</xref>: 71 (holotype transferred to ANIC).</comment></tp:nomenclature-citation><tp:nomenclature-citation><tp:taxon-name>Oxyscelio magniclavus</tp:taxon-name><comment> (Dodd): <xref ref-type="bibr" rid="B7">Dodd 1931</xref>: 76 (generic transfer); <xref ref-type="bibr" rid="B9">Galloway 1976</xref>: 99 (type information).</comment></tp:nomenclature-citation></tp:nomenclature-citation-list></tp:nomenclature><tp:treatment-sec sec-type="Description"><title>Description.</title><p>Female. Body length 3.15–3.4 mm (n=3).</p><!--PageBreak--><p>Radicle color and shade: same as scape, both dark brown. Pedicel color: same as scape. A3: shorter than pedicel; as long as pedicel. A4: broader than long. A5: broader than long.</p><p>Ventral clypeal margin: with slightly convex median lobe. Interantennal process: not elongate. Lower frons at dorsal margin of interantennal process: without transverse carina. Transverse curved rugae extending from frontal depression to eye: absent. Median longitudinal carina in frontal depression: absent. Ventral portion of frontal depression: with medially interrupted transverse carinae. Dorsal portion of frontal depression: without transverse carinae. Submedian carina: present. Frontal depression dorsally: not hood-like, open dorsally. Upper frons major sculpture: umbilicate foveate; transversely rugose. Upper frons microsculpture: absent. Hyperoccipital carina: indicated by a set of irregular elevations. Carina connecting occipital carina to hyperoccipital carina: absent. Occipital carina: weakly arched dorsally, with rounded lateral corners. Occiput sculpture: irregularly sculptured. Extra carina ventral to occipital carina: present, complete. Gena length: shorter than eye. Major sculpture of gena anteroventrally: umbilicate foveate. Major sculpture of gena posteroventrally: umbilicate foveate; absent. Microsculpture of gena anteroventrally: absent. Microsculpture of gena posteroventrally: granulate.</p><p>Lateral pronotal area sculpture: anteriorly smooth, posterodorsal corner with dense microsculpture, ventral corner with irregular carinae. Posterior border of central pronotal area: directed anteriorly, protruding at corner of epomial carina and transverse pronotal carina. Mesoscutum anteriorly: very steep and tall, descending at a right angle or protruding anteriorly. Major sculpture of mesoscutal midlobe anteriorly: umbilicate foveate. Mesoscutal midlobe sculpture at midlength: not different from nearby sculpture. Major sculpture of mesoscutal midlobe posteriorly: umbilicate foveate; irregularly rugose. Microsculpture of mesoscutal midlobe anteriorly: granulate. Microsculpture of mesoscutal midlobe posteriorly: absent. Median mesoscutal carina: present as a flattened or rounded elevation. Major sculpture of mesoscutellum centrally: umbilicate foveate. Major sculpture of mesoscutellum peripherally: umbilicate foveate. Microsculpture of mesoscutellum centrally: absent. Microsculpture of mesoscutellum peripherally: absent. Mesoscutellar rim: not expanded. Mesoscutellar rim medially: without notch. Mesofemoral depression: longitudinally striate dorsally, smooth ventrally. Metascutellum shape: slightly emarginate posteriorly, concave but elevated posteriorly. Metascutellar setae: absent. Metascutellum sculpture: with large smooth posterior fovea. Spines along tibiae: absent. Lateral propodeal carinae: broadly separated, but parallel for a short distance anteriorly. Setae in metasomal depression: absent. Anterior sculpture of metasomal depression: with median areole or pair of pits. Median propodeal carina: absent. Postmarginal vein: present. Fore wing apex at rest: reaching middle of T6. Coxae color brightness: darker than femora.</p><p>T1 horn: absent. Number of longitudinal carinae of T1 midlobe: 4. T1 lateral carina: protruding laterally, visible from ventral view. T2 sculpture: with longitudinal striae or rugae, setiferous puncta present between them. T2 sublateral longitudinal foveae: absent. T3 metasomal flanges: absent. T4 sculpture: longitudinally striate to <!--PageBreak-->rugose, setal pits spanning interspaces. T4 metasomal flanges: absent. T5 sculpture: longitudinally striate to rugose, setal pits spanning interspaces. T5 metasomal flanges: absent. T6: broader than long. Major sculpture of T6: umbilicate punctate. Microsculpture of T6: absent. T6 medially: flat and tapering to a rounded apex, not separated from apical rim. T6 metasomal flanges: absent. T6 raised peripheral rim: absent. S4 sculpture: longitudinally striate or rugose, setal pits spanning interspaces. S5 sculpture: longitudinally striate to rugose, setal pits spanning interspaces. S5 median carina: present. S6 peripheral carina: absent. S6 apex in relation to T6: not exposed to dorsal view. S6 apex: rounded or acuminate.</p><fig id="F39" position="float" orientation="portrait"><label>Figures 183–186.</label><caption><p><italic><tp:taxon-name>Oxyscelio magniclava</tp:taxon-name></italic> (Dodd), female (OSUC 441388) <bold>183</bold> Head and mesosoma, lateral view <bold>184</bold> Head and mesosoma, dorsal view <bold>185</bold> Head, anterior view <bold>186</bold> Metasoma, dorsal view. <xref ref-type="fn" rid="FN63">Morphbank<sup>63</sup></xref></p></caption><graphic xmlns:xlink="http://www.w3.org/1999/xlink" xlink:href="ZooKeys-331-001-g039.jpg" position="float" orientation="portrait" xlink:type="simple"/></fig></tp:treatment-sec><tp:treatment-sec sec-type="Diagnosis"><title>Diagnosis.</title><p>Both sexes: Frontal depression shallow and broad, not crossed by carinae; submedian carina very weak. Hyperoccipital carina indicated by rugae. Occipital carina complete, convex medially. Metascutellum deeply concave, truncate or slightly emarginate apically, projecting dorsally. Coxa darker than rest of leg. Postmarginal vein absent. T1 lateral carina expanded laterally. Metasomal flanges absent. Female: A3 not longer than pedicel. A4, A5, A6 broader than long. Mesoscutellum sparsely foveate, with broad smooth areas between foveae. Fore wing long enough to reach or exceed metasomal apex. T1 midlobe with 4 longitudinal carinae anteriorly. T6 broader than long, blunt or slightly concave apically. <!--PageBreak--><italic><tp:taxon-name>Oxyscelio magniclava</tp:taxon-name></italic> is similar to <italic><tp:taxon-name>Oxyscelio nigricoxa</tp:taxon-name></italic>, but differs in its nearly smooth mesoscutellum. Males are unknown, but may be difficult to distinguish from those of <italic><tp:taxon-name>Oxyscelio nigricoxa</tp:taxon-name></italic>.</p></tp:treatment-sec><tp:treatment-sec sec-type="Link to distribution map"><title>Link to distribution map.</title><p>[<ext-link xmlns:xlink="http://www.w3.org/1999/xlink" ext-link-type="uri" xlink:href="http://hol.osu.edu/map-full.html?id=302870" xlink:type="simple">http://hol.osu.edu/map-full.html?id=302870</ext-link>]</p></tp:treatment-sec><tp:treatment-sec sec-type="Material examined"><title>Material examined.</title><p>Holotype, female, S. magniclava: AUSTRALIA: NSW, no date, ANIC DB 32-012479 (deposited in ANIC). Other material: AUSTRALIA: 3 females, 1 male, ANIC DB 32-020118, OSUC 439674, OSUC 441387, OSUC 441388 (ANIC).</p></tp:treatment-sec><tp:treatment-sec><!--Section generated to contain objects referenced in tp:taxon-treatment.--><fn-group><fn id="FN63"><p>63	<ext-link xmlns:xlink="http://www.w3.org/1999/xlink" ext-link-type="uri" xlink:href="http://www.morphbank.net/?id=823044" xlink:type="simple">http://www.morphbank.net/?id=823044</ext-link></p></fn><fn id="FN119"><p>119	<ext-link xmlns:xlink="http://www.w3.org/1999/xlink" ext-link-type="uri" xlink:href="http://lsid.tdwg.org/urn:lsid:biosci.ohio-state.edu:osuc_pubs:310" xlink:type="simple">http://lsid.tdwg.org/urn:lsid:biosci.ohio-state.edu:osuc_pubs:310</ext-link></p></fn><fn id="FN123"><p>123	<ext-link xmlns:xlink="http://www.w3.org/1999/xlink" ext-link-type="uri" xlink:href="http://lsid.tdwg.org/urn:lsid:biosci.ohio-state.edu:osuc_pubs:1746" xlink:type="simple">http://lsid.tdwg.org/urn:lsid:biosci.ohio-state.edu:osuc_pubs:1746</ext-link></p></fn><fn id="FN112"><p>112	<ext-link xmlns:xlink="http://www.w3.org/1999/xlink" ext-link-type="uri" xlink:href="http://lsid.tdwg.org/urn:lsid:biosci.ohio-state.edu:osuc_pubs:404" xlink:type="simple">http://lsid.tdwg.org/urn:lsid:biosci.ohio-state.edu:osuc_pubs:404</ext-link></p></fn><fn id="FN114"><p>114	<ext-link xmlns:xlink="http://www.w3.org/1999/xlink" ext-link-type="uri" xlink:href="http://lsid.tdwg.org/urn:lsid:biosci.ohio-state.edu:osuc_pubs:353" xlink:type="simple">http://lsid.tdwg.org/urn:lsid:biosci.ohio-state.edu:osuc_pubs:353</ext-link></p></fn></fn-group></tp:treatment-sec><ref-list><ref id="B14"><mixed-citation xmlns:xlink="http://www.w3.org/1999/xlink" xlink:type="simple"><person-group><name name-style="western"><surname>Kieffer</surname><given-names>JJ</given-names></name></person-group> (<year>1926</year>) <article-title>Scelionidae. Das Tierreich. Vol. 48.</article-title><publisher-name>Walter de Gruyter &amp; Co.</publisher-name>, <publisher-loc>Berlin</publisher-loc>, <lpage>885</lpage> pp. <comment><xref ref-type="fn" rid="FN119"><sup>119</sup></xref></comment></mixed-citation></ref><ref id="B18"><mixed-citation xmlns:xlink="http://www.w3.org/1999/xlink" xlink:type="simple"><person-group><name name-style="western"><surname>Naumann</surname><given-names>ID</given-names></name><name name-style="western"><surname>Cardale</surname><given-names>JC</given-names></name><name name-style="western"><surname>Taylor</surname><given-names>RW</given-names></name><name name-style="western"><surname>MacDonald</surname><given-names>J</given-names></name></person-group> (<year>1994</year>) <article-title>Type specimens of Australian Hymenoptera (Insecta) transferred from the Macleay Museum, University of Sydney, to the Australian National Insect Collection, Canberra.</article-title><source>Proceedings of the Linnean Society of New South Wales</source><volume>114</volume>: <fpage>69</fpage>–<lpage>72</lpage>. <comment><xref ref-type="fn" rid="FN123"><sup>123</sup></xref></comment></mixed-citation></ref><ref id="B7"><mixed-citation xmlns:xlink="http://www.w3.org/1999/xlink" xlink:type="simple"><person-group><name name-style="western"><surname>Dodd</surname><given-names>AP</given-names></name></person-group> (<year>1931</year>) <article-title>The genus <italic>Oxyscelio</italic> Kieffer, its synonymy and species, with a description of one new genus (Hymenoptera: Proctotrypoidea).</article-title><source>Proceedings of the Royal Society of Queensland</source><volume>42</volume>: <fpage>71</fpage>–<lpage>81</lpage>. <comment><xref ref-type="fn" rid="FN112"><sup>112</sup></xref></comment></mixed-citation></ref><ref id="B9"><mixed-citation xmlns:xlink="http://www.w3.org/1999/xlink" xlink:type="simple"><person-group><name name-style="western"><surname>Galloway</surname><given-names>ID</given-names></name></person-group> (<year>1976</year>) <article-title>The types of Australian species of the subfamily Scelioninae (Hymenoptera: Scelionidae).</article-title><source>Queensland Journal of Agricultural and Animal Sciences</source><volume>33</volume>(<issue>1</issue>): <fpage>83</fpage>–<lpage>114</lpage>. <comment><xref ref-type="fn" rid="FN114"><sup>114</sup></xref></comment></mixed-citation></ref></ref-list></tp:taxon-treatment>
