# Supplementary material for: Systematics of the parasitic wasp genus Oxyscelio Kieffer (Hymenoptera, Platygastridae s.l.), part II: the Australian and southwest Pacific fauna
Source: Zookeys. 2013 Sep 13;(331):1–266. doi: 10.3897/zookeys.331.5152 (PMC3800818; doi:10.3897/zookeys.331.5152)
Supplement: XML Treatment for Oxyscelio palati [file zookeys.331.5152-treatment51.xml]

<!DOCTYPE tp:taxon-treatment
  PUBLIC "-//TaxonX//DTD Taxonomic Treatment Publishing DTD v0 20100105//EN" "tax-treatment-NSO.dtd">
<tp:taxon-treatment xmlns:tp="http://www.plazi.org/taxpub"><tp:treatment-meta><mixed-citation publication-type="journal"><person-group><name><surname>Burks</surname><given-names>Roger A.</given-names></name><name><surname>Masner</surname><given-names>Lubomír</given-names></name><name><surname>Johnson</surname><given-names>Norman F.</given-names></name><name><surname>Austin</surname><given-names>Andrew D.</given-names></name></person-group><article-title>Systematics of the parasitic wasp genus <italic>Oxyscelio</italic> Kieffer (Hymenoptera, Platygastridae s.l.), part II: the Australian and southwest Pacific fauna</article-title><source>Zookeys</source><day>13</day><month>9</month><year>2013</year><volume>2013</volume><issue>331</issue><fpage>1</fpage><lpage>266</lpage><pub-id pub-id-type="doi">10.3897/zookeys.331.5152</pub-id></mixed-citation></tp:treatment-meta><tp:nomenclature><tp:taxon-name>
                        <tp:taxon-name-part taxon-name-part-type="genus">Oxyscelio</tp:taxon-name-part>
                        <tp:taxon-name-part taxon-name-part-type="species">palati</tp:taxon-name-part>
                        <object-id xmlns:xlink="http://www.w3.org/1999/xlink" xlink:type="simple">http://zoobank.org/55FF021F-1929-4505-BA9E-5DD92CB9DD9C</object-id>
                        <object-id xmlns:xlink="http://www.w3.org/1999/xlink" xlink:type="simple">urn:lsid:biosci.ohio-state.edu:osuc_concepts:307096</object-id>
                        <object-id xmlns:xlink="http://www.w3.org/1999/xlink" xlink:type="simple">http://species-id.net/wiki/Oxyscelio_palati</object-id>
                    </tp:taxon-name><tp:taxon-authority>Burks</tp:taxon-authority><tp:taxon-status xmlns:xlink="http://www.w3.org/1999/xlink" xlink:type="simple">sp. n.</tp:taxon-status><xref ref-type="fig" rid="F51">Figures 247–252</xref><xref ref-type="fn" rid="FN75">; Morphbank<sup>75</sup></xref></tp:nomenclature><tp:treatment-sec sec-type="Description"><title>Description.</title><p>Female. Body length 2.5–3.4 mm (n=18).</p><p>Radicle color and shade: same as scape, both yellowish or reddish. Pedicel color: same as scape. A3: longer than pedicel. A4: longer than broad. A5: broader than long.</p><p>Ventral clypeal margin: with slightly convex median lobe. Interantennal process: not elongate. Lower frons at dorsal margin of interantennal process: without transverse carina. Transverse curved rugae extending from frontal depression to eye: absent. Median longitudinal carina in frontal depression: absent. Ventral portion of frontal depression: smooth. Dorsal portion of frontal depression: without transverse carinae. Submedian carina: present only as a weak shift in elevation. Frontal depression dorsally: not hood-like, open dorsally. Upper frons major sculpture: umbilicate foveate; transversely rugose. Upper frons microsculpture: absent. Hyperoccipital carina: indicated by a set of irregular elevations. Carina connecting occipital carina to hyperoccipital carina: absent. Occipital carina: weakly arched dorsally, with sharp lateral corners; omicron-shaped, with sharp corners where median portion meets lateral portions. Occiput sculpture: transversely rugose. Extra carina ventral to occipital carina: absent. Gena length: shorter than eye. Major sculpture of gena anteroventrally: umbilicate foveate. Major sculpture of gena posteroventrally: umbilicate foveate; rugose; absent. Microsculpture of gena anteroventrally: absent. Microsculpture of gena posteroventrally: absent.</p><p>Lateral pronotal area sculpture: densely covered with setiferous puncta. Posterior border of central pronotal area: directed anteriorly, protruding at corner of epomial carina and transverse pronotal carina. Mesoscutum anteriorly: very steep and tall, descending at a right angle or protruding anteriorly. Major sculpture of mesoscutal midlobe anteriorly: umbilicate foveate; irregularly rugose. Mesoscutal midlobe sculpture at midlength: not different from nearby sculpture. Major sculpture of mesoscutal midlobe posteriorly: umbilicate foveate; irregularly rugose. Microsculpture of mesoscutal midlobe anteriorly: absent. Microsculpture of mesoscutal midlobe posteriorly: absent. Median mesoscutal carina: present as a vague, occasionally interrupted elevation. Major sculpture of mesoscutellum centrally: umbilicate foveate; irregularly rugose. Major sculpture of mesoscutellum peripherally: umbilicate foveate; irregularly rugose. Microsculpture of mesoscutellum centrally: absent; punctate. Microsculpture of mesoscutellum peripherally: absent. Mesoscutellar rim: not expanded. Mesoscutellar rim medially: without notch. Mesofemoral depression: with slight, indistinct sculpture dorsally, smooth ventrally. Metascutellum shape: deeply emarginate, with the resulting pair of posterior processes subtriangular and directed dorsally. Metascutellar setae: absent. Metascutellum sculpture: with large smooth posterior fovea. Postmarginal vein: absent. Fore wing apex at rest: exceeding <!--PageBreak-->metasomal apex. Coxae color brightness: same color as femora. Spines along tibiae: absent. Lateral propodeal carinae: broadly separated, not parallel anteriorly. Setae in metasomal depression: absent. Anterior sculpture of metasomal depression: absent. Median propodeal carina: absent.</p><p>T1 horn: absent. Number of longitudinal carinae of T1 midlobe: 5. T1 lateral carina: protruding laterally, visible from ventral view. T2 sculpture: densely foveolate, longitudinal sculpture irregular. T2 sublateral longitudinal foveae: absent. T3 metaso<!--PageBreak-->mal flanges: absent. T4 sculpture: longitudinally striate to rugose, setal pits spanning interspaces. T4 metasomal flanges: absent. T5 sculpture: longitudinally striate to rugose, setal pits spanning interspaces. T5 metasomal flanges: absent. T6: broader than long. Major sculpture of T6: umbilicate punctate. Microsculpture of T6: absent. T6 medially: slightly emarginate, not separated from apical rim. T6 metasomal flanges: absent. T6 raised peripheral rim: absent. S4 sculpture: longitudinally striate or rugose, setal pits spanning interspaces. S5 sculpture: longitudinally striate to rugose, setal pits spanning interspaces. S5 median carina: absent. S6 peripheral carina: absent. S6 apex in relation to T6: not exposed to dorsal view. S6 apex: rounded or acuminate.</p><p><italic>Male</italic>. Body length 2.45–3.25 mm (n=19). A3: longer than pedicel. A5 tyloid shape: narrow, linear. A6: broader than long. A11: longer than broad. Major sculpture of mesoscutal midlobe anteriorly: umbilicate foveate. Major sculpture of mesoscutal midlobe posteriorly: umbilicate foveate; irregularly rugose. Microsculpture of mesoscutal midlobe anteriorly: absent; granulate. Microsculpture of mesoscutal midlobe posteriorly: absent. Major sculpture of mesoscutellum centrally: umbilicate foveate; irregularly rugose. Major sculpture of mesoscutellum peripherally: umbilicate foveate; irregularly rugose. Microsculpture of mesoscutellum centrally: absent. Microsculpture of mesoscutellum peripherally: absent. Fore wing apex at rest: exceeding metasomal apex. T1 midlobe longitudinal carinae: 4. T3 metasomal flanges: absent. T4 metasomal flanges: absent. T5 metasomal flanges: absent. T6 metasomal flanges: absent. T7: weakly emarginate.</p><fig id="F51" position="float" orientation="portrait"><label>Figures 247–252.</label><caption><p><italic><tp:taxon-name>Oxyscelio palati</tp:taxon-name></italic> sp. n., paratype female (OSUC 359587) <bold>247</bold> Head and mesosoma, lateral view <bold>248</bold> Head and mesosoma, dorsal view <bold>249</bold> Head, anterior view. Paratype female (ANIC DB 32-020100) <bold>250</bold> Metasoma, dorsal view. Paratype male (OSUC 359596) <bold>251</bold> Antenna <bold>252</bold> Metasoma, dorsal view. <xref ref-type="fn" rid="FN75">Morphbank<sup>75</sup></xref></p></caption><graphic xmlns:xlink="http://www.w3.org/1999/xlink" xlink:href="ZooKeys-331-001-g051.jpg" position="float" orientation="portrait" xlink:type="simple"/></fig></tp:treatment-sec><tp:treatment-sec sec-type="Diagnosis"><title>Diagnosis.</title><p>Both sexes: Frontal depression shallow; transverse carinae present ventrally, interrupted; submedian carina very weak or absent medially. Hyperoccipital carina indicated by rugae. Occipital carina complete, broadly omicron-shaped medially. Metascutellum deeply concave, emarginate apically, projecting dorsally. Postmarginal vein absent. Coxa not darker than rest of leg. T1 lateral carina expanded laterally. Metasomal flanges absent. Female: A4 longer than broad, A5 almost as long as broad. Mesoscutellum without granulate sculpture. T1 midlobe with 4 longitudinal carinae. Main body of T6 not abruptly separated from apical rim, T6 slightly concave apically. Fore wing long enough to reach beyond metasomal apex. Male: All flagellomeres longer than broad. T1 midlobe with 4 longitudinal carinae. Fore wing long enough to reach beyond metasomal apex. T7 tiny, truncate. <italic><tp:taxon-name>Oxyscelio palati</tp:taxon-name></italic> is very similar to <italic><tp:taxon-name>Oxyscelio hyalinipennis</tp:taxon-name></italic>, but differs in having an omicron-shaped occipital carina that has straight connections between the median and lateral portions. It also differs in having a longer antenna, especially in males, and in completely lacking a postmarginal vein. In <italic><tp:taxon-name>Oxyscelio hyalinipennis</tp:taxon-name></italic>, the venation reaches the wing margin and has a more or less distinct posterior bend indicating the postmarginal vein, but in <italic><tp:taxon-name>Oxyscelio palati</tp:taxon-name></italic> the venation does not quite reach the anterior wing margin. In known specimens of <italic><tp:taxon-name>Oxyscelio palati</tp:taxon-name></italic>, the metanotum and posterior rim of the mesoscutellum are amber-colored, in stark contrast to the darker surrounding areas.</p></tp:treatment-sec><tp:treatment-sec sec-type="Etymology"><title>Etymology.</title><p>Latin noun, genitive case, meaning “vault.”</p></tp:treatment-sec><tp:treatment-sec sec-type="Link to distribution map"><title>Link to distribution map.</title><p>[<ext-link xmlns:xlink="http://www.w3.org/1999/xlink" ext-link-type="uri" xlink:href="http://hol.osu.edu/map-full.html?id=307096" xlink:type="simple">http://hol.osu.edu/map-full.html?id=307096</ext-link>]</p></tp:treatment-sec><tp:treatment-sec sec-type="Material examined"><title>Material examined.</title><p>Holotype, female: AUSTRALIA: QLD, cableway base station, Bellenden Ker Range, 100m, 17.X–9.XI.1981, window trap, OSUC 359578 <!--PageBreak-->(deposited in QMBA). Paratypes: AUSTRALIA: 17 females, 19 males, ANIC DB 32-020100, 32-020145, OSUC 359583, OSUC 359584, OSUC 359585, OSUC 359586, OSUC 359587, OSUC 359602, OSUC 359603, OSUC 359604, OSUC 436939 (ANIC); QDPC 0-165695 (QDPC); OSUC 148367, 359582, 359588, 359600-359601 (QMBA); OSUC 359605 (UQIC); OSUC 359575-359577, 359579-359581, 359589-359599, 451356 (WINC).</p></tp:treatment-sec><tp:treatment-sec><!--Section generated to contain objects referenced in tp:taxon-treatment.--><fn-group><fn id="FN75"><p>75	<ext-link xmlns:xlink="http://www.w3.org/1999/xlink" ext-link-type="uri" xlink:href="http://www.morphbank.net/?id=823056" xlink:type="simple">http://www.morphbank.net/?id=823056</ext-link></p></fn></fn-group></tp:treatment-sec></tp:taxon-treatment>
