# Supplementary material for: Systematics of the parasitic wasp genus Oxyscelio Kieffer (Hymenoptera, Platygastridae s.l.), part II: the Australian and southwest Pacific fauna
Source: Zookeys. 2013 Sep 13;(331):1–266. doi: 10.3897/zookeys.331.5152 (PMC3800818; doi:10.3897/zookeys.331.5152)
Supplement: XML Treatment for Oxyscelio scutorum [file zookeys.331.5152-treatment63.xml]

<!DOCTYPE tp:taxon-treatment
  PUBLIC "-//TaxonX//DTD Taxonomic Treatment Publishing DTD v0 20100105//EN" "tax-treatment-NSO.dtd">
<tp:taxon-treatment xmlns:tp="http://www.plazi.org/taxpub"><tp:treatment-meta><mixed-citation publication-type="journal"><person-group><name><surname>Burks</surname><given-names>Roger A.</given-names></name><name><surname>Masner</surname><given-names>Lubomír</given-names></name><name><surname>Johnson</surname><given-names>Norman F.</given-names></name><name><surname>Austin</surname><given-names>Andrew D.</given-names></name></person-group><article-title>Systematics of the parasitic wasp genus <italic>Oxyscelio</italic> Kieffer (Hymenoptera, Platygastridae s.l.), part II: the Australian and southwest Pacific fauna</article-title><source>Zookeys</source><day>13</day><month>9</month><year>2013</year><volume>2013</volume><issue>331</issue><fpage>1</fpage><lpage>266</lpage><pub-id pub-id-type="doi">10.3897/zookeys.331.5152</pub-id></mixed-citation></tp:treatment-meta><tp:nomenclature><tp:taxon-name>
                        <tp:taxon-name-part taxon-name-part-type="genus">Oxyscelio</tp:taxon-name-part>
                        <tp:taxon-name-part taxon-name-part-type="species">scutorum</tp:taxon-name-part>
                        <object-id xmlns:xlink="http://www.w3.org/1999/xlink" xlink:type="simple">http://zoobank.org/00FC118E-552B-4F38-ACDC-410AB49F05EB</object-id>
                        <object-id xmlns:xlink="http://www.w3.org/1999/xlink" xlink:type="simple">urn:lsid:biosci.ohio-state.edu:osuc_concepts:307107</object-id>
                        <object-id xmlns:xlink="http://www.w3.org/1999/xlink" xlink:type="simple">http://species-id.net/wiki/Oxyscelio_scutorum</object-id>
                    </tp:taxon-name><tp:taxon-authority>Burks</tp:taxon-authority><tp:taxon-status xmlns:xlink="http://www.w3.org/1999/xlink" xlink:type="simple">sp. n.</tp:taxon-status><xref ref-type="fig" rid="F63">Figures 313–318</xref><xref ref-type="fn" rid="FN87">; Morphbank<sup>87</sup></xref></tp:nomenclature><tp:treatment-sec sec-type="Description"><title>Description.</title><p>Female. Body length 2.45–3.4 mm (n=20).</p><p>Radicle color and shade: darker than scape. Pedicel color: same as scape. A3: shorter than pedicel; as long as pedicel. A4: broader than long. A5: broader than long.</p><p>Ventral clypeal margin: with slightly convex median lobe. Interantennal process: not elongate. Lower frons at dorsal margin of interantennal process: without transverse carina. Transverse curved rugae extending from frontal depression to eye: absent. Median longitudinal carina in frontal depression: absent. Ventral portion of frontal depression: with medially interrupted transverse carinae. Dorsal portion of frontal depression: without transverse carinae. Submedian carina: present. Frontal depression <!--PageBreak-->dorsally: not hood-like, open dorsally. Upper frons major sculpture: umbilicate foveate; irregularly rugose. Upper frons microsculpture: absent. Hyperoccipital carina: present as a single carina. Carina connecting occipital carina to hyperoccipital carina: absent. Occipital carina: present laterally, absent medially. Occiput sculpture: transversely rugose. Extra carina ventral to occipital carina: absent. Gena length: shorter than eye. Major sculpture of gena anteroventrally: umbilicate foveate. Major sculpture of gena posteroventrally: umbilicate foveate; rugose. Microsculpture of gena anteroventrally: absent. Microsculpture of gena posteroventrally: absent.</p><!--PageBreak--><p>Lateral pronotal area sculpture: anteriorly smooth, posterodorsal corner with dense microsculpture, ventral corner with irregular carinae. Posterior border of central pronotal area: directed posteriorly, epomial carina absent or meeting transverse pronotal carina at arch on lateral surface of pronotum. Mesoscutum anteriorly: very steep and tall, descending at a right angle or protruding anteriorly. Major sculpture of mesoscutal midlobe anteriorly: umbilicate foveate. Mesoscutal midlobe sculpture at midlength: not different from nearby sculpture. Major sculpture of mesoscutal midlobe posteriorly: umbilicate foveate; longitudinally rugose. Microsculpture of mesoscutal midlobe anteriorly: granulate. Microsculpture of mesoscutal midlobe posteriorly: absent. Median mesoscutal carina: present as a ruga. Major sculpture of mesoscutellum centrally: umbilicate foveate; obliquely rugose. Major sculpture of mesoscutellum peripherally: umbilicate foveate; obliquely rugose. Microsculpture of mesoscutellum centrally: absent. Microsculpture of mesoscutellum peripherally: absent. Mesoscutellar rim: not expanded. Mesoscutellar rim medially: without notch. Mesofemoral depression: longitudinally striate dorsally, smooth ventrally. Metascutellum shape: deeply emarginate, with the resulting pair of posterior processes subtriangular and directed dorsally. Metascutellar setae: absent. Metascutellum sculpture: with large smooth posterior fovea. Postmarginal vein: present. Fore wing apex at rest: exceeding metasomal apex. Coxae color brightness: same color as femora. Spines along tibiae: absent. Lateral propodeal carinae: broadly separated, not parallel anteriorly. Setae in metasomal depression: absent. Anterior sculpture of metasomal depression: absent. Median propodeal carina: absent.</p><p>T1 horn: absent. Number of longitudinal carinae of T1 midlobe: obscured by other raised sculpture. T1 lateral carina: protruding laterally, visible from ventral view. T2 sculpture: with longitudinal striae or rugae, setiferous puncta present between them. T2 sublateral longitudinal foveae: absent. T3 metasomal flanges: absent. T4 sculpture: longitudinally striate to rugose, setal pits spanning interspaces. T4 metasomal flanges: absent. T5 sculpture: longitudinally striate to rugose, setal pits spanning interspaces. T5 metasomal flanges: absent. T6: broader than long. Major sculpture of T6: umbilicate punctate. Microsculpture of T6: absent. T6 medially: flat and tapering to a rounded apex, not separated from apical rim. T6 metasomal flanges: absent. T6 raised peripheral rim: absent. S4 sculpture: longitudinally striate or rugose, setal pits spanning interspaces. S5 sculpture: longitudinally striate to rugose, setal pits spanning interspaces. S5 median carina: present. S6 peripheral carina: absent. S6 apex in relation to T6: not exposed to dorsal view. S6 apex: rounded or acuminate.</p><!--PageBreak--><p><italic>Male</italic>. Body length 2.35–3.35 mm (n=13). A3: longer than pedicel. A5 tyloid shape: narrow, linear. A6: broader than long. A11: longer than broad. Major sculpture of mesoscutal midlobe anteriorly: umbilicate foveate. Major sculpture of mesoscutal midlobe posteriorly: umbilicate foveate; irregularly rugose. Microsculpture of mesoscutal midlobe anteriorly: granulate. Microsculpture of mesoscutal midlobe posteriorly: absent. Major sculpture of mesoscutellum centrally: umbilicate foveate. Major sculpture of mesoscutellum peripherally: umbilicate foveate. Microsculpture of mesoscutellum centrally: absent. Microsculpture of mesoscutellum peripherally: absent. Fore wing apex at rest: exceeding metasomal apex. T1 midlobe longitudinal carinae: 4. T3 metasomal flanges: absent. T4 metasomal flanges: absent. T5 metasomal flanges: absent. T6 metasomal flanges: absent. T7: weakly emarginate.</p><fig id="F63" position="float" orientation="portrait"><label>Figures 313–318.</label><caption><p><italic><tp:taxon-name>Oxyscelio scutorum</tp:taxon-name></italic> sp. n., holotype female (OSUC 359721) <bold>313</bold> Head and mesosoma, lateral view <bold>314</bold> Head and mesosoma, dorsal view <bold>315</bold> Head, anterior view <bold>316</bold> Metasoma, dorsal view. Paratype male (OSUC 359730) <bold>317</bold> Antenna <bold>318</bold> Metasoma, dorsal view. <xref ref-type="fn" rid="FN87">Morphbank<sup>87</sup></xref></p></caption><graphic xmlns:xlink="http://www.w3.org/1999/xlink" xlink:href="ZooKeys-331-001-g063.jpg" position="float" orientation="portrait" xlink:type="simple"/></fig></tp:treatment-sec><tp:treatment-sec sec-type="Diagnosis"><title>Diagnosis.</title><p>Both sexes: Mesoscutum and mesoscutellum black. Frontal depression shallow, transverse carinae absent; submedian carina indicated by a set of irregular elevations or weak carinae. Hyperoccipital carina indicated by sharp carina. Occipital carina with a faintly indicated convex medial portion. Metascutellum concave, broad and short, projecting dorsally. Coxa not darker than rest of leg. T1 lateral carina expanded laterally. Metasomal flanges absent. Female: A3 shorter than pedicel. A4, A5 much broader than long. Mesoscutellum with obliquely raised sculpture. T1 midlobe with 4 longitudinal carinae. T6 without metasomal flanges. Fore wing long enough to reach or exceed metasomal apex. Male: A4 broader than long, A11 longer than broad. T1 midlobe with 4 longitudinal carinae. Fore wing long enough to exceed metasomal apex. T7 much broader than long, blunt apically, without posterior projections. <italic><tp:taxon-name>Oxyscelio scutorum</tp:taxon-name></italic> is very similar to <italic><tp:taxon-name>Oxyscelio brevitas</tp:taxon-name></italic> in having a roughly sculptured occiput and strong hyperoccipital carina. It differs having a stronger hyperoccipital carina and an indicated submedian carina. The raised oblique mesoscutellar sculpture is also distinctive, but it may be difficult to distinguish in some specimens. It sometimes accompanies a flat, broad median mesoscutellar carina.</p></tp:treatment-sec><tp:treatment-sec sec-type="Etymology"><title>Etymology.</title><p>Latin noun, genitive case, meaning “shields.”</p></tp:treatment-sec><tp:treatment-sec sec-type="Link to distribution map"><title>Link to distribution map.</title><p>[<ext-link xmlns:xlink="http://www.w3.org/1999/xlink" ext-link-type="uri" xlink:href="http://hol.osu.edu/map-full.html?id=307107" xlink:type="simple">http://hol.osu.edu/map-full.html?id=307107</ext-link>]</p></tp:treatment-sec><tp:treatment-sec sec-type="Material examined"><title>Material examined.</title><p>Holotype, female: AUSTRALIA: QLD, 3.5km SSW Mount Baird, <named-content xmlns:xlink="http://www.w3.org/1999/xlink" content-type="dwc:verbatimCoordinates" xlink:type="simple">15°10'S, 145°07'E</named-content>, 3.V–5.V.1981, malaise trap, I. D. Naumann, OSUC 359721 (deposited in ANIC). Paratypes: AUSTRALIA: 22 females, 13 males, ANIC DB 32-020146, OSUC 359716, OSUC 359717, OSUC 359718, OSUC 359719, OSUC 359722, OSUC 359724, OSUC 359730, OSUC 359732, OSUC 359733, OSUC 359734, OSUC 359739, OSUC 359743 (ANIC); OSUC 451368 (BMNH); OSUC 227634, 462754 (CNCI); OSUC 359725 (MVMA); OSUC 451320, QDPC 0-165674 (QDPC); OSUC 359720 (QMBA); OSUC 359713-359715, 359723, 359726, 359728-359729, 359731, 359735, 445346, 448925-448927, 451321-451322 (WINC). Other material: AUSTRALIA: 1 female, OSUC 359727 (WINC).</p></tp:treatment-sec><tp:treatment-sec><!--Section generated to contain objects referenced in tp:taxon-treatment.--><fn-group><fn id="FN87"><p>87	<ext-link xmlns:xlink="http://www.w3.org/1999/xlink" ext-link-type="uri" xlink:href="http://www.morphbank.net/?id=823069" xlink:type="simple">http://www.morphbank.net/?id=823069</ext-link></p></fn></fn-group></tp:treatment-sec></tp:taxon-treatment>
