# Supplementary material for: Systematics of the parasitic wasp genus Oxyscelio Kieffer (Hymenoptera, Platygastridae s.l.), part II: the Australian and southwest Pacific fauna
Source: Zookeys. 2013 Sep 13;(331):1–266. doi: 10.3897/zookeys.331.5152 (PMC3800818; doi:10.3897/zookeys.331.5152)
Supplement: XML Treatment for Oxyscelio solitarius [file zookeys.331.5152-treatment67.xml]

<!DOCTYPE tp:taxon-treatment
  PUBLIC "-//TaxonX//DTD Taxonomic Treatment Publishing DTD v0 20100105//EN" "tax-treatment-NSO.dtd">
<tp:taxon-treatment xmlns:tp="http://www.plazi.org/taxpub"><tp:treatment-meta><mixed-citation publication-type="journal"><person-group><name><surname>Burks</surname><given-names>Roger A.</given-names></name><name><surname>Masner</surname><given-names>Lubomír</given-names></name><name><surname>Johnson</surname><given-names>Norman F.</given-names></name><name><surname>Austin</surname><given-names>Andrew D.</given-names></name></person-group><article-title>Systematics of the parasitic wasp genus <italic>Oxyscelio</italic> Kieffer (Hymenoptera, Platygastridae s.l.), part II: the Australian and southwest Pacific fauna</article-title><source>Zookeys</source><day>13</day><month>9</month><year>2013</year><volume>2013</volume><issue>331</issue><fpage>1</fpage><lpage>266</lpage><pub-id pub-id-type="doi">10.3897/zookeys.331.5152</pub-id></mixed-citation></tp:treatment-meta><tp:nomenclature><tp:taxon-name>
                        <tp:taxon-name-part taxon-name-part-type="genus">Oxyscelio</tp:taxon-name-part>
                        <tp:taxon-name-part taxon-name-part-type="species">solitarius</tp:taxon-name-part>
                        <object-id xmlns:xlink="http://www.w3.org/1999/xlink" xlink:type="simple">http://zoobank.org/9D21D17A-7AE4-4803-A722-6D0BF7419E8C</object-id>
                        <object-id xmlns:xlink="http://www.w3.org/1999/xlink" xlink:type="simple">urn:lsid:biosci.ohio-state.edu:osuc_concepts:5035</object-id>
                        <object-id xmlns:xlink="http://www.w3.org/1999/xlink" xlink:type="simple">http://species-id.net/wiki/Oxyscelio_solitarius</object-id>
                    </tp:taxon-name><tp:taxon-authority>(Dodd)</tp:taxon-authority><xref ref-type="fig" rid="F67">Figures 335–340</xref><xref ref-type="fn" rid="FN91">; Morphbank<sup>91</sup></xref><tp:nomenclature-citation-list><tp:nomenclature-citation><tp:taxon-name>Dicroteleia solitaria</tp:taxon-name><comment> Dodd, 1914: 105 (original description); <xref ref-type="bibr" rid="B14">Kieffer 1926</xref>: 387, 390 (description, keyed).</comment></tp:nomenclature-citation><tp:nomenclature-citation><tp:taxon-name>Oxyscelio solitarius</tp:taxon-name><comment> (Dodd): <xref ref-type="bibr" rid="B7">Dodd 1931</xref>: 76 (generic transfer); <xref ref-type="bibr" rid="B9">Galloway 1976</xref>: 100 (type information).</comment></tp:nomenclature-citation></tp:nomenclature-citation-list></tp:nomenclature><tp:treatment-sec sec-type="Description"><title>Description.</title><p>Female. Body length 4.1–4.95 mm (n=20).</p><p>Radicle color and shade: same as scape, both yellowish or reddish. Pedicel color: at least partially darker than scape. A3: longer than pedicel. A4: longer than broad. A5: longer than broad.</p><p>Ventral clypeal margin: with slightly convex median lobe. Interantennal process: not elongate. Lower frons at dorsal margin of interantennal process: without transverse carina. Transverse curved rugae extending from frontal depression to eye: absent. Median longitudinal carina in frontal depression: absent. Ventral portion of frontal depression: smooth. Dorsal portion of frontal depression: with some transverse carinae. Submedian carina: present only as a weak shift in elevation. Frontal depression dorsally: not hood-like, open dorsally. Upper frons major sculpture: umbilicate foveate; transversely rugose. Upper frons microsculpture: absent. Hyperoccipital carina: indicated by a set of irregular elevations. Carina connecting occipital carina to hyperoccipital carina: present. Occipital carina: present laterally, absent medially. Occiput sculpture: umbilicate foveate. Extra carina ventral to occipital carina: absent. Gena length: shorter than eye. Major sculpture of gena anteroventrally: umbilicate foveate. Major sculpture of gena posteroventrally: umbilicate foveate. Microsculpture of gena anteroventrally: punctate. Microsculpture of gena posteroventrally: punctate.</p><p>Lateral pronotal area sculpture: anteriorly smooth, posterodorsal corner with dense microsculpture, ventral corner with irregular carinae. Posterior border of central pronotal area: directed anteriorly, protruding at corner of epomial carina and transverse pronotal carina. Mesoscutum anteriorly: not steep, forming less than a right angle. Major sculpture of mesoscutal midlobe anteriorly: umbilicate foveate; transversely rugose. Mesoscutal midlobe sculpture at midlength: not different from nearby sculpture. <!--PageBreak-->Major sculpture of mesoscutal midlobe posteriorly: umbilicate foveate. Microsculpture of mesoscutal midlobe anteriorly: absent. Microsculpture of mesoscutal midlobe posteriorly: absent. Median mesoscutal carina: present as a flattened or rounded elevation. Major sculpture of mesoscutellum centrally: umbilicate foveate. Major sculpture of mesoscutellum peripherally: umbilicate foveate; umbilicate punctate. Microsculpture of mesoscutellum centrally: absent. Microsculpture of mesoscutellum peripherally: absent. Mesoscutellar rim: not expanded. Mesoscutellar rim medially: without notch. Mesofemoral depression: longitudinally striate dorsally and ventrally. Metascutel<!--PageBreak-->lum shape: not emarginate, forming a flat, concave shelf. Metascutellar setae: absent. Metascutellum sculpture: with a median carina ending in a broad granulate patch posteriorly. Spines along tibiae: absent. Lateral propodeal carinae: broadly separated, not parallel anteriorly. Setae in metasomal depression: absent. Anterior sculpture of metasomal depression: absent. Median propodeal carina: absent. Postmarginal vein: present. Fore wing apex at rest: reaching middle of T5. Coxae color brightness: same color as femora.</p><p>T1 horn: present. Number of longitudinal carinae of T1 midlobe: obscured by other raised sculpture. T1 lateral carina: straight. T2 sculpture: densely foveolate with granulate microsculpture, longitudinal sculpture irregular. T2 sublateral longitudinal foveae: present. T3 metasomal flanges: absent. T4 sculpture: longitudinally striate to rugose, setal pits spanning interspaces. T4 metasomal flanges: absent. T5 sculpture: longitudinally striate to rugose, setal pits spanning interspaces. T5 metasomal flanges: absent. T6: longer than broad. Major sculpture of T6: umbilicate punctate. Microsculpture of T6: granulate. T6 medially: flat and tapering to a rounded apex, not separated from apical rim. T6 metasomal flanges: absent. T6 raised peripheral rim: absent. S4 sculpture: longitudinally striate or rugose, setal pits spanning interspaces. S5 sculpture: longitudinally striate to rugose, setal pits spanning interspaces. S5 median carina: absent. S6 peripheral carina: absent. S6 apex in relation to T6: not exposed to dorsal view. S6 apex: rounded or acuminate.</p><p><italic>Male</italic>. Body length 8.1–9.2 mm (n=11). A3: longer than pedicel. A5 tyloid shape: narrow, linear. A6: longer than broad. A11: longer than broad. Major sculpture of mesoscutal midlobe anteriorly: umbilicate foveate; transversely rugose. Major sculpture of mesoscutal midlobe posteriorly: umbilicate foveate; transversely rugose. Microsculpture of mesoscutal midlobe anteriorly: absent. Microsculpture of mesoscutal midlobe posteriorly: absent. Major sculpture of mesoscutellum centrally: umbilicate foveate. Major sculpture of mesoscutellum peripherally: umbilicate foveate. Microsculpture of mesoscutellum centrally: absent. Microsculpture of mesoscutellum peripherally: absent. Fore wing apex at rest: reaching middle of T5. T1 midlobe longitudinal carinae: 5. T3 metasomal flanges: absent. T4 metasomal flanges: absent. T5 metasomal flanges: absent. T6 metasomal flanges: absent. T7: M-shaped, with a triangular median emargination.</p><fig id="F67" position="float" orientation="portrait"><label>Figures 335–340.</label><caption><p><italic><tp:taxon-name>Oxyscelio solitarius</tp:taxon-name></italic> (Dodd), female (OSUC 368084) <bold>335</bold> Head and mesosoma, lateral view <bold>336</bold> Head and mesosoma, dorsal view <bold>337</bold> Head, anterior view <bold>338</bold> Metasoma, dorsal view. Paratype male (OSUC 368104) <bold>339</bold> Antenna <bold>340</bold> Metasoma, dorsal view. <xref ref-type="fn" rid="FN91">Morphbank<sup>91</sup></xref></p></caption><graphic xmlns:xlink="http://www.w3.org/1999/xlink" xlink:href="ZooKeys-331-001-g067.jpg" position="float" orientation="portrait" xlink:type="simple"/></fig></tp:treatment-sec><tp:treatment-sec sec-type="Diagnosis"><title>Diagnosis.</title><p>Both sexes: Frontal depression nearly flat, dorsally crossed by some weak arched carinae. Mesoscutum and mesoscutellum without granulate sculpture. Metascutellum flat with concave areas anteriorly and granulate sculpture posteriorly. Postmarginal vein present. Female: A4 longer than broad. T1 midlobe with broad horn, without longitudinal carinae. T2, T3 with sublateral longitudinal depressions. T6 not sharply pointed apically. Male: All flagellomeres longer than broad. Metasomal depression with antero-medial sculpture. T1 midlobe with 5 longitudinal carinae. T2 with slight longitudinal sublateral depressions. T7 with rounded posterior lobes.</p></tp:treatment-sec><tp:treatment-sec sec-type="Link to distribution map"><title>Link to distribution map.</title><p>[<ext-link xmlns:xlink="http://www.w3.org/1999/xlink" ext-link-type="uri" xlink:href="http://hol.osu.edu/map-full.html?id=5035" xlink:type="simple">http://hol.osu.edu/map-full.html?id=5035</ext-link>]</p></tp:treatment-sec><tp:treatment-sec sec-type="Material examined"><title>Material examined.</title><p>Holotype, female, D. solitaria: AUSTRALIA: QLD, nr. Cairns, forest, Gordonvale (Nelson), 20.VI.1914, sweeping, A. A. Girault, SAMA <!--PageBreak-->DB 32-001591 (deposited in SAMA). Other material: AUSTRALIA: 30 females, 12 males, ANIC DB 32-020103, 32-020155, OSUC 367990, OSUC 367992, OSUC 368088, OSUC 368089, OSUC 368092, OSUC 368093, OSUC 368094, OSUC 368095, OSUC 368096, OSUC 368099, OSUC 368100, OSUC 368101, OSUC 368102, OSUC 368103, OSUC 368105 (ANIC); OSUC 227618-227619 (CNCI); OSUC 368106 (MVMA); OSUC 367991 (QDPC); OSUC 148481, 367989, 368104 (QMBA); UCRC ENT 121056 (UCRC); OSUC 368084-368087, 368097-368098, 451307-451317 (WINC).</p></tp:treatment-sec><tp:treatment-sec sec-type="Comments"><title>Comments.</title><p><italic><tp:taxon-name>Oxyscelio solitarius</tp:taxon-name></italic> belongs to the <italic>fossarum</italic>-group, which is much more speciose in Asia. This species group is characterized by the elongate sublateral depressions on T2-T3, which correspond with the lateral lobes of T1. Asian species of the <italic>fossarum</italic>-group differ from <italic><tp:taxon-name>Oxyscelio solitarius</tp:taxon-name></italic> in having either extensive granulate mesoscutal and mesoscutellar sculpture, a sharply pointed T6, or in lacking the T1 anterior horn.</p></tp:treatment-sec><tp:treatment-sec><!--Section generated to contain objects referenced in tp:taxon-treatment.--><fn-group><fn id="FN91"><p>91	<ext-link xmlns:xlink="http://www.w3.org/1999/xlink" ext-link-type="uri" xlink:href="http://www.morphbank.net/?id=823073" xlink:type="simple">http://www.morphbank.net/?id=823073</ext-link></p></fn><fn id="FN119"><p>119	<ext-link xmlns:xlink="http://www.w3.org/1999/xlink" ext-link-type="uri" xlink:href="http://lsid.tdwg.org/urn:lsid:biosci.ohio-state.edu:osuc_pubs:310" xlink:type="simple">http://lsid.tdwg.org/urn:lsid:biosci.ohio-state.edu:osuc_pubs:310</ext-link></p></fn><fn id="FN112"><p>112	<ext-link xmlns:xlink="http://www.w3.org/1999/xlink" ext-link-type="uri" xlink:href="http://lsid.tdwg.org/urn:lsid:biosci.ohio-state.edu:osuc_pubs:404" xlink:type="simple">http://lsid.tdwg.org/urn:lsid:biosci.ohio-state.edu:osuc_pubs:404</ext-link></p></fn><fn id="FN114"><p>114	<ext-link xmlns:xlink="http://www.w3.org/1999/xlink" ext-link-type="uri" xlink:href="http://lsid.tdwg.org/urn:lsid:biosci.ohio-state.edu:osuc_pubs:353" xlink:type="simple">http://lsid.tdwg.org/urn:lsid:biosci.ohio-state.edu:osuc_pubs:353</ext-link></p></fn></fn-group></tp:treatment-sec><ref-list><ref id="B14"><mixed-citation xmlns:xlink="http://www.w3.org/1999/xlink" xlink:type="simple"><person-group><name name-style="western"><surname>Kieffer</surname><given-names>JJ</given-names></name></person-group> (<year>1926</year>) <article-title>Scelionidae. Das Tierreich. Vol. 48.</article-title><publisher-name>Walter de Gruyter &amp; Co.</publisher-name>, <publisher-loc>Berlin</publisher-loc>, <lpage>885</lpage> pp. <comment><xref ref-type="fn" rid="FN119"><sup>119</sup></xref></comment></mixed-citation></ref><ref id="B7"><mixed-citation xmlns:xlink="http://www.w3.org/1999/xlink" xlink:type="simple"><person-group><name name-style="western"><surname>Dodd</surname><given-names>AP</given-names></name></person-group> (<year>1931</year>) <article-title>The genus <italic>Oxyscelio</italic> Kieffer, its synonymy and species, with a description of one new genus (Hymenoptera: Proctotrypoidea).</article-title><source>Proceedings of the Royal Society of Queensland</source><volume>42</volume>: <fpage>71</fpage>–<lpage>81</lpage>. <comment><xref ref-type="fn" rid="FN112"><sup>112</sup></xref></comment></mixed-citation></ref><ref id="B9"><mixed-citation xmlns:xlink="http://www.w3.org/1999/xlink" xlink:type="simple"><person-group><name name-style="western"><surname>Galloway</surname><given-names>ID</given-names></name></person-group> (<year>1976</year>) <article-title>The types of Australian species of the subfamily Scelioninae (Hymenoptera: Scelionidae).</article-title><source>Queensland Journal of Agricultural and Animal Sciences</source><volume>33</volume>(<issue>1</issue>): <fpage>83</fpage>–<lpage>114</lpage>. <comment><xref ref-type="fn" rid="FN114"><sup>114</sup></xref></comment></mixed-citation></ref></ref-list></tp:taxon-treatment>
