# Supplementary material for: Systematics of the parasitic wasp genus Oxyscelio Kieffer (Hymenoptera, Platygastridae s.l.), part II: the Australian and southwest Pacific fauna
Source: Zookeys. 2013 Sep 13;(331):1–266. doi: 10.3897/zookeys.331.5152 (PMC3800818; doi:10.3897/zookeys.331.5152)
Supplement: XML Treatment for Oxyscelio spatulae [file zookeys.331.5152-treatment69.xml]

<!DOCTYPE tp:taxon-treatment
  PUBLIC "-//TaxonX//DTD Taxonomic Treatment Publishing DTD v0 20100105//EN" "tax-treatment-NSO.dtd">
<tp:taxon-treatment xmlns:tp="http://www.plazi.org/taxpub"><tp:treatment-meta><mixed-citation publication-type="journal"><person-group><name><surname>Burks</surname><given-names>Roger A.</given-names></name><name><surname>Masner</surname><given-names>Lubomír</given-names></name><name><surname>Johnson</surname><given-names>Norman F.</given-names></name><name><surname>Austin</surname><given-names>Andrew D.</given-names></name></person-group><article-title>Systematics of the parasitic wasp genus <italic>Oxyscelio</italic> Kieffer (Hymenoptera, Platygastridae s.l.), part II: the Australian and southwest Pacific fauna</article-title><source>Zookeys</source><day>13</day><month>9</month><year>2013</year><volume>2013</volume><issue>331</issue><fpage>1</fpage><lpage>266</lpage><pub-id pub-id-type="doi">10.3897/zookeys.331.5152</pub-id></mixed-citation></tp:treatment-meta><tp:nomenclature><tp:taxon-name>
                        <tp:taxon-name-part taxon-name-part-type="genus">Oxyscelio</tp:taxon-name-part>
                        <tp:taxon-name-part taxon-name-part-type="species">spatulae</tp:taxon-name-part>
                        <object-id xmlns:xlink="http://www.w3.org/1999/xlink" xlink:type="simple">http://zoobank.org/23C83172-E17D-4ABC-B42E-7345D43DE483</object-id>
                        <object-id xmlns:xlink="http://www.w3.org/1999/xlink" xlink:type="simple">urn:lsid:biosci.ohio-state.edu:osuc_concepts:275540</object-id>
                        <object-id xmlns:xlink="http://www.w3.org/1999/xlink" xlink:type="simple">http://species-id.net/wiki/Oxyscelio_spatulae</object-id>
                    </tp:taxon-name><tp:taxon-authority>Burks</tp:taxon-authority><tp:taxon-status xmlns:xlink="http://www.w3.org/1999/xlink" xlink:type="simple">sp. n.</tp:taxon-status><xref ref-type="fig" rid="F69">Figures 347–350</xref><xref ref-type="fn" rid="FN93">; Morphbank<sup>93</sup></xref></tp:nomenclature><tp:treatment-sec sec-type="Description"><title>Description.</title><p>Female. Body length 4.2 mm (n=1).</p><p>Radicle color and shade: same as scape, both dark brown. Pedicel color: same as scape. A3: longer than pedicel. A4: longer than broad. A5: broader than long.</p><p>Ventral clypeal margin: with slightly convex median lobe. Interantennal process: not elongate. Lower frons at dorsal margin of interantennal process: without transverse carina. Transverse curved rugae extending from frontal depression to eye: absent. Median longitudinal carina in frontal depression: absent. Ventral portion of frontal depression: with medially interrupted transverse carinae. Dorsal portion of frontal depression: with medially interrupted transverse carinae. Submedian carina: present only as a weak shift in elevation. Frontal depression dorsally: not hood-like, open dorsally. Upper frons major sculpture: umbilicate foveate; transversely rugose. Upper frons microsculpture: absent. Hyperoccipital carina: indicated by a set of irregular elevations. Carina connecting occipital carina to hyperoccipital carina: absent. Occipital carina: present laterally, absent medially. Occiput sculpture: umbilicate foveate. Extra carina ventral to occipital carina: absent. Gena length: shorter than eye. Major sculpture of gena anteroventrally: umbilicate foveate. Major sculpture of gena posteroventrally: umbilicate foveate; rugose. Microsculpture of gena anteroventrally: absent. Microsculpture of gena posteroventrally: absent.</p><!--PageBreak--><p>Lateral pronotal area sculpture: with shallow irregular carinae, posterodorsal corner with dense microsculpture. Posterior border of central pronotal area: directed posteriorly, epomial carina absent or meeting transverse pronotal carina at arch on lateral surface of pronotum. Mesoscutum anteriorly: not steep, forming less than a right angle. Major sculpture of mesoscutal midlobe anteriorly: umbilicate foveate; transversely rugose. Mesoscutal midlobe sculpture at midlength: not different from nearby sculpture. Major sculpture of mesoscutal midlobe posteriorly: umbilicate foveate. Microsculpture of mesoscutal midlobe anteriorly: granulate. Microsculpture of mesoscutal midlobe posteriorly: absent. Median mesoscutal carina: present as a flattened or rounded elevation. Major sculpture of mesoscutellum centrally: umbilicate foveate; irregularly rugose. Major sculpture of mesoscutellum peripherally: umbilicate foveate. Microsculpture of mesoscutellum centrally: granulate. Microsculpture of mesoscutellum peripherally: granulate. Mesoscutellar rim: not expanded. Mesoscutellar rim medially: without notch. Mesofemoral depression: longitudinally striate dorsally, smooth ventrally. Metascutellum shape: not emarginate, forming a flat, concave shelf. Metascutellar setae: absent. Metascutellum sculpture: with a median carina ending in a broad granulate patch posteriorly. Postmarginal vein: present. Fore wing apex at rest: reaching middle of T5. Coxae color brightness: same color as femora. Spines along <!--PageBreak-->tibiae: absent. Lateral propodeal carinae: broadly separated, not parallel anteriorly. Setae in metasomal depression: unknown. Anterior sculpture of metasomal depression: unknown. Median propodeal carina: unknown.</p><p>T1 horn: present. Number of longitudinal carinae of T1 midlobe: obscured by other raised sculpture. T1 lateral carina: straight. T2 sculpture: with longitudinal striae or rugae, setiferous puncta present between them. T2 sublateral longitudinal foveae: absent. T3 metasomal flanges: absent. T4 sculpture: longitudinally striate to rugose, setal pits spanning interspaces. T4 metasomal flanges: absent. T5 sculpture: longitudinally striate to rugose, setal pits spanning interspaces. T5 metasomal flanges: absent. T6: longer than broad. Major sculpture of T6: umbilicate punctate. Microsculpture of T6: granulate. T6 medially: flat and tapering to a rounded apex, not separated from apical rim. T6 metasomal flanges: absent. T6 raised peripheral rim: absent. S4 sculpture: longitudinally striate or rugose, setal pits spanning interspaces. S5 sculpture: longitudinally striate to rugose, setal pits spanning interspaces. S5 median carina: present. S6 peripheral carina: absent. S6 apex in relation to T6: not exposed to dorsal view. S6 apex: rounded or acuminate.</p><p><italic>Male</italic>. unknown.</p><fig id="F69" position="float" orientation="portrait"><label>Figures 347–350.</label><caption><p><italic><tp:taxon-name>Oxyscelio spatulae</tp:taxon-name></italic> sp. n., holotype female (OSUC 368914) <bold>347</bold> Head and mesosoma, lateral view <bold>348</bold> Head and mesosoma, dorsal view <bold>349</bold> Head, anterior view <bold>350</bold> Metasoma, dorsal view. <xref ref-type="fn" rid="FN93">Morphbank<sup>93</sup></xref></p></caption><graphic xmlns:xlink="http://www.w3.org/1999/xlink" xlink:href="ZooKeys-331-001-g069.jpg" position="float" orientation="portrait" xlink:type="simple"/></fig></tp:treatment-sec><tp:treatment-sec sec-type="Diagnosis"><title>Diagnosis.</title><p>Female: A3 longer than pedicel. Submedian carina weakly indicated by a rounded carina. Hyperoccipital carina indicated by rugae; occipital carina incomplete medially. Mesoscutellum with weak granulate sculpture. Metascutellum spatulate, with a median carina that ends in a broad granulate patch. T1 with moderate anterior horn. T2 without longitudinal foveae or dense striae. T6 longer than broad.</p></tp:treatment-sec><tp:treatment-sec sec-type="Etymology"><title>Etymology.</title><p>Latin noun, genitive case, meaning “broad flat structure.”</p></tp:treatment-sec><tp:treatment-sec sec-type="Link to distribution map"><title>Link to distribution map.</title><p>[<ext-link xmlns:xlink="http://www.w3.org/1999/xlink" ext-link-type="uri" xlink:href="http://hol.osu.edu/map-full.html?id=275540" xlink:type="simple">http://hol.osu.edu/map-full.html?id=275540</ext-link>]</p></tp:treatment-sec><tp:treatment-sec sec-type="Material examined"><title>Material examined.</title><p>Holotype, female: PAPUA NEW GUINEA: West New Britain Prov., New Britain Isl., primary forest edge, Cape Hoskins, 21.VI-27.VI.1973, malaise trap, Stibick, OSUC 368914 (deposited in CNCI).</p></tp:treatment-sec><tp:treatment-sec sec-type="Comments"><title>Comments.</title><p><italic><tp:taxon-name>Oxyscelio spatulae</tp:taxon-name></italic> is unusual in having a mildly spatulate metascutellum with a faint median carina that ends in a granulate area. It otherwise has few distinctive features, but is very different from <italic><tp:taxon-name>Oxyscelio nasi</tp:taxon-name></italic>, the other known species of <italic><tp:taxon-name>Oxyscelio</tp:taxon-name></italic> from New Britain.</p></tp:treatment-sec><tp:treatment-sec><!--Section generated to contain objects referenced in tp:taxon-treatment.--><fn-group><fn id="FN93"><p>93	<ext-link xmlns:xlink="http://www.w3.org/1999/xlink" ext-link-type="uri" xlink:href="http://www.morphbank.net/?id=823075" xlink:type="simple">http://www.morphbank.net/?id=823075</ext-link></p></fn></fn-group></tp:treatment-sec></tp:taxon-treatment>
