# Supplementary material for: Systematics of the parasitic wasp genus Oxyscelio Kieffer (Hymenoptera, Platygastridae s.l.), part II: the Australian and southwest Pacific fauna
Source: Zookeys. 2013 Sep 13;(331):1–266. doi: 10.3897/zookeys.331.5152 (PMC3800818; doi:10.3897/zookeys.331.5152)
Supplement: XML Treatment for Oxyscelio stipulae [file zookeys.331.5152-treatment70.xml]

<!DOCTYPE tp:taxon-treatment
  PUBLIC "-//TaxonX//DTD Taxonomic Treatment Publishing DTD v0 20100105//EN" "tax-treatment-NSO.dtd">
<tp:taxon-treatment xmlns:tp="http://www.plazi.org/taxpub"><tp:treatment-meta><mixed-citation publication-type="journal"><person-group><name><surname>Burks</surname><given-names>Roger A.</given-names></name><name><surname>Masner</surname><given-names>Lubomír</given-names></name><name><surname>Johnson</surname><given-names>Norman F.</given-names></name><name><surname>Austin</surname><given-names>Andrew D.</given-names></name></person-group><article-title>Systematics of the parasitic wasp genus <italic>Oxyscelio</italic> Kieffer (Hymenoptera, Platygastridae s.l.), part II: the Australian and southwest Pacific fauna</article-title><source>Zookeys</source><day>13</day><month>9</month><year>2013</year><volume>2013</volume><issue>331</issue><fpage>1</fpage><lpage>266</lpage><pub-id pub-id-type="doi">10.3897/zookeys.331.5152</pub-id></mixed-citation></tp:treatment-meta><tp:nomenclature><tp:taxon-name>
                        <tp:taxon-name-part taxon-name-part-type="genus">Oxyscelio</tp:taxon-name-part>
                        <tp:taxon-name-part taxon-name-part-type="species">stipulae</tp:taxon-name-part>
                        <object-id xmlns:xlink="http://www.w3.org/1999/xlink" xlink:type="simple">http://zoobank.org/9129186A-29EB-425B-AB3F-1C3F6AEAD367</object-id>
                        <object-id xmlns:xlink="http://www.w3.org/1999/xlink" xlink:type="simple">urn:lsid:biosci.ohio-state.edu:osuc_concepts:307111</object-id>
                        <object-id xmlns:xlink="http://www.w3.org/1999/xlink" xlink:type="simple">http://species-id.net/wiki/Oxyscelio_stipulae</object-id>
                    </tp:taxon-name><tp:taxon-authority>Burks</tp:taxon-authority><tp:taxon-status xmlns:xlink="http://www.w3.org/1999/xlink" xlink:type="simple">sp. n.</tp:taxon-status><xref ref-type="fig" rid="F70">Figures 351–354</xref><xref ref-type="fn" rid="FN94">; Morphbank<sup>94</sup></xref></tp:nomenclature><tp:treatment-sec sec-type="Description"><title>Description.</title><p>Female. Body length 4.05–4.2 mm (n=2).</p><p>Radicle color and shade: darker than scape. Pedicel color: at least partially darker than scape. A3: longer than pedicel. A4: broader than long. A5: broader than long.</p><p>Ventral clypeal margin: with slightly convex median lobe. Interantennal process: not elongate. Lower frons at dorsal margin of interantennal process: without trans<!--PageBreak-->verse carina. Transverse curved rugae extending from frontal depression to eye: absent. Median longitudinal carina in frontal depression: absent. Ventral portion of frontal depression: smooth. Dorsal portion of frontal depression: with medially interrupted transverse carinae. Submedian carina: present only as a weak shift in elevation. Frontal depression dorsally: not hood-like, open dorsally. Upper frons major sculpture: umbilicate foveate; irregularly rugose. Upper frons microsculpture: granulate. Hyperoccipital carina: absent. Carina connecting occipital carina to hyperoccipital carina: absent. Occipital carina: broadly angular, with rounded median peak. Occiput sculpture: umbilicate foveate. Extra carina ventral to occipital carina: present, medially incomplete. Gena length: shorter than eye. Major sculpture of gena anteroventrally: umbilicate foveate; rugose. Major sculpture of gena posteroventrally: umbilicate foveate; rugose. Microsculpture of gena anteroventrally: absent. Microsculpture of gena posteroventrally: absent.</p><p>Lateral pronotal area sculpture: anteriorly smooth, posterodorsal corner with dense microsculpture, ventral corner with irregular carinae. Posterior border of central pronotal area: directed anteriorly, protruding at corner of epomial carina and transverse pronotal carina. Mesoscutum anteriorly: very steep and tall, descending at a right angle or protruding anteriorly. Major sculpture of mesoscutal midlobe anteriorly: umbili<!--PageBreak-->cate foveate. Mesoscutal midlobe sculpture at midlength: not different from nearby sculpture. Major sculpture of mesoscutal midlobe posteriorly: umbilicate foveate; longitudinally rugose. Microsculpture of mesoscutal midlobe anteriorly: granulate. Microsculpture of mesoscutal midlobe posteriorly: granulate. Median mesoscutal carina: absent. Major sculpture of mesoscutellum centrally: absent. Major sculpture of mesoscutellum peripherally: umbilicate foveate. Microsculpture of mesoscutellum centrally: absent. Microsculpture of mesoscutellum peripherally: absent. Mesoscutellar rim: not expanded. Mesoscutellar rim medially: with notch. Mesofemoral depression: longitudinally striate dorsally, smooth ventrally. Metascutellum shape: slightly emarginate posteriorly, concave but elevated posteriorly. Metascutellar setae: absent. Metascutellum sculpture: with large smooth posterior fovea. Postmarginal vein: absent. Fore wing apex at rest: reaching middle of T5. Coxae color brightness: darker than femora. Spines along tibiae: absent. Lateral propodeal carinae: broadly separated, not parallel anteriorly. Setae in metasomal depression: absent. Anterior sculpture of metasomal depression: absent. Median propodeal carina: absent.</p><p>T1 horn: absent. Number of longitudinal carinae of T1 midlobe: 4. T1 lateral carina: protruding laterally, visible from ventral view. T2 sculpture: with longitudinal striae or rugae, setiferous puncta present between them. T2 sublateral longitudinal foveae: absent. T3 metasomal flanges: absent. T4 sculpture: longitudinally striate to rugose, setal pits spanning interspaces. T4 metasomal flanges: absent. T5 sculpture: longitudinally striate to rugose, setal pits spanning interspaces. T5 metasomal flanges: absent. T6: broader than long. Major sculpture of T6: longitudinally striate; umbilicate foveate. Microsculpture of T6: absent. T6 medially: with medially truncate emargination, sloping down to apical rim. T6 metasomal flanges: present as slightly expanded lateral rims, truncate posteriorly. T6 raised peripheral rim: absent. S4 sculpture: longitudinally striate or rugose, setal pits spanning interspaces. S5 sculpture: longitudinally striate to rugose, setal pits spanning interspaces. S5 median carina: present. S6 peripheral carina: absent. S6 apex in relation to T6: not exposed to dorsal view. S6 apex: rounded or acuminate.</p><p><italic>Male</italic>. unknown.</p><fig id="F70" position="float" orientation="portrait"><label>Figures 351–354.</label><caption><p><italic><tp:taxon-name>Oxyscelio stipulae</tp:taxon-name></italic> sp. n., holotype female (OSUC 439590) <bold>351</bold> Head and mesosoma, lateral view <bold>352</bold> Head and mesosoma, dorsal view <bold>353</bold> Head, anterior view <bold>354</bold> Metasoma, dorsal view. <xref ref-type="fn" rid="FN94">Morphbank<sup>94</sup></xref></p></caption><graphic xmlns:xlink="http://www.w3.org/1999/xlink" xlink:href="ZooKeys-331-001-g070.jpg" position="float" orientation="portrait" xlink:type="simple"/></fig></tp:treatment-sec><tp:treatment-sec sec-type="Diagnosis"><title>Diagnosis.</title><p>Both sexes: Frontal depression deep, without carinae ventrally, dorsal separator complete, some complete carinae present above dorsal separator; submedian carina very weak. Hyperoccipital carina absent. Occipital carina complete, medially sinuate. Mesoscutellar rim not expanded, with median notch. Metascutellum broad, weakly emarginate apically, projecting dorsally. Coxa darker than rest of leg. Postmarginal vein absent. Female: A4, A5 broader than long. T4, T5 without metasomal flanges. T6 with narrowly expanded lateral margins. Main surface of T6 weakly emarginate medially, not sloping down to apical rim. S6 not exposed to dorsal view.</p></tp:treatment-sec><tp:treatment-sec sec-type="Etymology"><title>Etymology.</title><p>Latin noun, genitive case, meaning “stubble.”</p></tp:treatment-sec><tp:treatment-sec sec-type="Link to distribution map"><title>Link to distribution map.</title><p>[<ext-link xmlns:xlink="http://www.w3.org/1999/xlink" ext-link-type="uri" xlink:href="http://hol.osu.edu/map-full.html?id=307111" xlink:type="simple">http://hol.osu.edu/map-full.html?id=307111</ext-link>]</p></tp:treatment-sec><tp:treatment-sec sec-type="Material examined"><title>Material examined.</title><p>Holotype, female: AUSTRALIA: SA, Belair National Park, 4.II–11.II.1996, malaise trap, J. T. Jennings, OSUC 439590 (deposited in SAMA). Paratype: AUSTRALIA: 1 female, OSUC 148617 (SAMA).</p><!--PageBreak--></tp:treatment-sec><tp:treatment-sec><!--Section generated to contain objects referenced in tp:taxon-treatment.--><fn-group><fn id="FN94"><p>94	<ext-link xmlns:xlink="http://www.w3.org/1999/xlink" ext-link-type="uri" xlink:href="http://www.morphbank.net/?id=823076" xlink:type="simple">http://www.morphbank.net/?id=823076</ext-link></p></fn></fn-group></tp:treatment-sec></tp:taxon-treatment>
