# Supplementary material for: Systematics of the parasitic wasp genus Oxyscelio Kieffer (Hymenoptera, Platygastridae s.l.), part II: the Australian and southwest Pacific fauna
Source: Zookeys. 2013 Sep 13;(331):1–266. doi: 10.3897/zookeys.331.5152 (PMC3800818; doi:10.3897/zookeys.331.5152)
Supplement: XML Treatment for Oxyscelio stringerae [file zookeys.331.5152-treatment71.xml]

<!DOCTYPE tp:taxon-treatment
  PUBLIC "-//TaxonX//DTD Taxonomic Treatment Publishing DTD v0 20100105//EN" "tax-treatment-NSO.dtd">
<tp:taxon-treatment xmlns:tp="http://www.plazi.org/taxpub"><tp:treatment-meta><mixed-citation publication-type="journal"><person-group><name><surname>Burks</surname><given-names>Roger A.</given-names></name><name><surname>Masner</surname><given-names>Lubomír</given-names></name><name><surname>Johnson</surname><given-names>Norman F.</given-names></name><name><surname>Austin</surname><given-names>Andrew D.</given-names></name></person-group><article-title>Systematics of the parasitic wasp genus <italic>Oxyscelio</italic> Kieffer (Hymenoptera, Platygastridae s.l.), part II: the Australian and southwest Pacific fauna</article-title><source>Zookeys</source><day>13</day><month>9</month><year>2013</year><volume>2013</volume><issue>331</issue><fpage>1</fpage><lpage>266</lpage><pub-id pub-id-type="doi">10.3897/zookeys.331.5152</pub-id></mixed-citation></tp:treatment-meta><tp:nomenclature><tp:taxon-name>
                        <tp:taxon-name-part taxon-name-part-type="genus">Oxyscelio</tp:taxon-name-part>
                        <tp:taxon-name-part taxon-name-part-type="species">stringerae</tp:taxon-name-part>
                        <object-id xmlns:xlink="http://www.w3.org/1999/xlink" xlink:type="simple">http://zoobank.org/F5C89E8C-6C5A-4D32-95E2-CF33CA4C804B</object-id>
                        <object-id xmlns:xlink="http://www.w3.org/1999/xlink" xlink:type="simple">urn:lsid:biosci.ohio-state.edu:osuc_concepts:307112</object-id>
                        <object-id xmlns:xlink="http://www.w3.org/1999/xlink" xlink:type="simple">http://species-id.net/wiki/Oxyscelio_stringerae</object-id>
                    </tp:taxon-name><tp:taxon-authority>Burks</tp:taxon-authority><tp:taxon-status xmlns:xlink="http://www.w3.org/1999/xlink" xlink:type="simple">sp. n.</tp:taxon-status><xref ref-type="fig" rid="F71">Figures 355–358</xref><xref ref-type="fn" rid="FN95">; Morphbank<sup>95</sup></xref></tp:nomenclature><tp:treatment-sec sec-type="Description"><title>Description.</title><p>Female. Body length 3.25–3.9 mm (n=6).</p><p>Radicle color and shade: darker than scape. Pedicel color: same as scape. A3: longer than pedicel. A4: broader than long. A5: broader than long.</p><p>Ventral clypeal margin: concave. Interantennal process: not elongate. Lower frons at dorsal margin of interantennal process: without transverse carina. Transverse curved rugae extending from frontal depression to eye: absent. Median longitudinal carina in frontal depression: absent. Ventral portion of frontal depression: with medially interrupted transverse carinae. Dorsal portion of frontal depression: without transverse carinae. Submedian carina: present. Frontal depression dorsally: not hood-like, open dorsally. Upper frons major sculpture: umbilicate foveate; irregularly rugose. Upper frons microsculpture: absent. Hyperoccipital carina: indicated by a set of irregular elevations. Carina connecting occipital carina to hyperoccipital carina: present. Occipital carina: omicron-shaped, with sharp corners where median portion meets lateral portions. Occiput sculpture: irregularly sculptured. Extra carina ventral to occipital carina: present, medially incomplete. Gena length: shorter than eye. Major sculpture of gena anteroventrally: umbilicate foveate. Major sculpture of gena posteroventrally: umbilicate punctate. Microsculpture of gena anteroventrally: absent. Microsculpture of gena posteroventrally: absent; granulate.</p><p>Lateral pronotal area sculpture: anteriorly smooth, posterodorsal corner with dense microsculpture, ventral corner with irregular carinae. Posterior border of central pronotal area: directed posteriorly, epomial carina absent or meeting transverse pronotal carina at arch on lateral surface of pronotum. Mesoscutum anteriorly: not steep, forming less than a right angle. Major sculpture of mesoscutal midlobe anteriorly: umbilicate foveate. Mesoscutal midlobe sculpture at midlength: not different from nearby sculpture. Major sculpture of mesoscutal midlobe posteriorly: umbilicate foveate. Microsculpture of mesoscutal midlobe anteriorly: granulate. Microsculpture of mesoscutal midlobe posteriorly: absent. Median mesoscutal carina: present as a vague, occasionally interrupted elevation. Major sculpture of mesoscutellum centrally: umbilicate foveate. Major sculpture of mesoscutellum peripherally: umbilicate foveate. Microsculpture of mesoscutellum centrally: absent. Microsculpture of mesoscutellum peripherally: absent. Mesoscutellar rim: not expanded. Mesoscutellar rim medially: without notch. Mesofemoral depression: longitudinally striate dorsally and ventrally. Metascutellum shape: not emarginate, concave but elevated posteriorly. Metascutellar setae: absent. Metascutellum sculpture: with large smooth posterior fovea. Postmarginal vein: present. Fore wing apex at rest: reaching middle of T6. Coxae color brightness: same color as femora. Spines along tibiae: absent. Lateral propodeal carinae: narrowly separated, angled anteriorly to become parallel. Setae in metasomal depression: <!--PageBreak-->absent. Anterior sculpture of metasomal depression: with median areole or pair of pits. Median propodeal carina: present.</p><p>T1 horn: absent. Number of longitudinal carinae of T1 midlobe: 4. T1 lateral carina: straight. T2 sculpture: densely foveolate, longitudinal sculpture irregular. T2 sublateral longitudinal foveae: absent. T3 metasomal flanges: absent. T4 sculpture: densely foveate, longitudinal sculpture irregular. T4 metasomal flanges: absent. T5 sculpture: longitudinally striate to rugose, setal pits spanning interspaces. T5 metasomal flanges: absent. T6: broader than long. Major sculpture of T6: umbilicate punctate. Microsculpture of T6: granulate. T6 medially: flat and tapering to a rounded apex, not separated from apical rim. T6 metasomal flanges: absent. T6 raised peripheral rim: absent. S4 sculpture: longitudinally striate or rugose, setal pits spanning interspaces. S5 sculpture: longitudinally striate to rugose, setal pits spanning interspaces. S5 median carina: present. S6 peripheral carina: absent. S6 apex in relation to T6: not exposed to dorsal view. S6 apex: rounded or acuminate.</p><p><italic>Male</italic>. unknown.</p><fig id="F71" position="float" orientation="portrait"><label>Figures 355–358.</label><caption><p><italic><tp:taxon-name>Oxyscelio stringerae</tp:taxon-name></italic> sp. n., holotype female (OSUC 148369) <bold>355</bold> Head and mesosoma, lateral view <bold>356</bold> Head and mesosoma, dorsal view. Paratype female (368219) <bold>357</bold> Propodeum, posterodorsal view <bold>358</bold> Metasoma, dorsal view. <xref ref-type="fn" rid="FN95">Morphbank<sup>95</sup></xref></p></caption><graphic xmlns:xlink="http://www.w3.org/1999/xlink" xlink:href="ZooKeys-331-001-g071.jpg" position="float" orientation="portrait" xlink:type="simple"/></fig></tp:treatment-sec><tp:treatment-sec sec-type="Diagnosis"><title>Diagnosis.</title><p>Both sexes: Frontal depression deep, transverse carinae absent; submedian carina strong. Hyperoccipital carina indicated by rugae. Occipital carina complete, laterally with strong corners and medially broadly sinuate. Metascutellum short, <!--PageBreak-->concave, rugose. Postmarginal vein present. Coxa not darker than rest of leg. Metasomal depression with a pair of submedian foveae. T1 lateral carina not expanded laterally. Metasomal flanges absent. Female only: A4 about as long as broad, A5 broader than long. Mesoscutellum without granulate sculpture. T1 midlobe with 4 longitudinal carinae. Fore wing long enough to reach T6. T6 broader than long. <italic><tp:taxon-name>Oxyscelio stringerae</tp:taxon-name></italic> is similar to <italic><tp:taxon-name>Oxyscelio sinuationis</tp:taxon-name></italic>, but has a shorter and more broadly curved occipital carina, a broader metascutellum, only a pair of submedian foveae in the metasomal depression anteriorly, a slightly shorter flagellum, and 4 T1 midlobe carinae.</p></tp:treatment-sec><tp:treatment-sec sec-type="Etymology"><title>Etymology.</title><p>Named in honor of Danielle Stringer, for the large amount of excellent work that she contributed in packing and shipping specimens for this project.</p></tp:treatment-sec><tp:treatment-sec sec-type="Link to distribution map"><title>Link to distribution map.</title><p>[<ext-link xmlns:xlink="http://www.w3.org/1999/xlink" ext-link-type="uri" xlink:href="http://hol.osu.edu/map-full.html?id=307112" xlink:type="simple">http://hol.osu.edu/map-full.html?id=307112</ext-link>]</p></tp:treatment-sec><tp:treatment-sec sec-type="Material examined"><title>Material examined.</title><p>Holotype, female: AUSTRALIA: QLD, Mount Moffatt Section, Carnarvon National Park, creek bed, Peawaddy Gorge, <named-content xmlns:xlink="http://www.w3.org/1999/xlink" content-type="dwc:verbatimCoordinates" xlink:type="simple">24°55’S, 148°04’E</named-content>, 27.II.1996, Pyrethrum knockdown, G. Monteith, OSUC 148369 (deposited in QMBA). Paratypes: AUSTRALIA: 5 females, OSUC 368219-368220, 437010-437011, 448632 (WINC).</p></tp:treatment-sec><tp:treatment-sec><!--Section generated to contain objects referenced in tp:taxon-treatment.--><fn-group><fn id="FN95"><p>95	<ext-link xmlns:xlink="http://www.w3.org/1999/xlink" ext-link-type="uri" xlink:href="http://www.morphbank.net/?id=823077" xlink:type="simple">http://www.morphbank.net/?id=823077</ext-link></p></fn></fn-group></tp:treatment-sec></tp:taxon-treatment>
