# Supplementary material for: Systematics of the parasitic wasp genus Oxyscelio Kieffer (Hymenoptera, Platygastridae s.l.), part II: the Australian and southwest Pacific fauna
Source: Zookeys. 2013 Sep 13;(331):1–266. doi: 10.3897/zookeys.331.5152 (PMC3800818; doi:10.3897/zookeys.331.5152)
Supplement: XML Treatment for Oxyscelio tubi [file zookeys.331.5152-treatment74.xml]

<!DOCTYPE tp:taxon-treatment
  PUBLIC "-//TaxonX//DTD Taxonomic Treatment Publishing DTD v0 20100105//EN" "tax-treatment-NSO.dtd">
<tp:taxon-treatment xmlns:tp="http://www.plazi.org/taxpub"><tp:treatment-meta><mixed-citation publication-type="journal"><person-group><name><surname>Burks</surname><given-names>Roger A.</given-names></name><name><surname>Masner</surname><given-names>Lubomír</given-names></name><name><surname>Johnson</surname><given-names>Norman F.</given-names></name><name><surname>Austin</surname><given-names>Andrew D.</given-names></name></person-group><article-title>Systematics of the parasitic wasp genus <italic>Oxyscelio</italic> Kieffer (Hymenoptera, Platygastridae s.l.), part II: the Australian and southwest Pacific fauna</article-title><source>Zookeys</source><day>13</day><month>9</month><year>2013</year><volume>2013</volume><issue>331</issue><fpage>1</fpage><lpage>266</lpage><pub-id pub-id-type="doi">10.3897/zookeys.331.5152</pub-id></mixed-citation></tp:treatment-meta><tp:nomenclature><tp:taxon-name>
                        <tp:taxon-name-part taxon-name-part-type="genus">Oxyscelio</tp:taxon-name-part>
                        <tp:taxon-name-part taxon-name-part-type="species">tubi</tp:taxon-name-part>
                        <object-id xmlns:xlink="http://www.w3.org/1999/xlink" xlink:type="simple">http://zoobank.org/9B46017D-19DE-433E-AE7C-29A43F7094E9</object-id>
                        <object-id xmlns:xlink="http://www.w3.org/1999/xlink" xlink:type="simple">urn:lsid:biosci.ohio-state.edu:osuc_concepts:307121</object-id>
                        <object-id xmlns:xlink="http://www.w3.org/1999/xlink" xlink:type="simple">http://species-id.net/wiki/Oxyscelio_tubi</object-id>
                    </tp:taxon-name><tp:taxon-authority>Burks</tp:taxon-authority><tp:taxon-status xmlns:xlink="http://www.w3.org/1999/xlink" xlink:type="simple">sp. n.</tp:taxon-status><xref ref-type="fig" rid="F74">Figures 369–374</xref><xref ref-type="fn" rid="FN98">; Morphbank<sup>98</sup></xref></tp:nomenclature><tp:treatment-sec sec-type="Description"><title>Description.</title><p>Female. Body length 4.35–4.8 mm (n=2).</p><p>Radicle color and shade: darker than scape. Pedicel color: same as scape. A3: longer than pedicel. A4: longer than broad. A5: longer than broad.</p><p>Ventral clypeal margin: concave. Interantennal process: not elongate. Lower frons at dorsal margin of interantennal process: with transverse ledge, face sharply receding below it. Transverse curved rugae extending from frontal depression to eye: present. Median longitudinal carina in frontal depression: absent. Ventral portion of frontal depression: with medially interrupted transverse carinae. Dorsal portion of frontal depression: without transverse carinae. Submedian carina: present. Frontal depression dorsally: not hood-like, open dorsally. Upper frons major sculpture: umbilicate foveate; transversely rugose. Upper frons microsculpture: absent. Hyperoccipital carina: present as multiple regular elevations. Carina connecting occipital carina to hyperoccipital carina: absent. Occipital carina: present laterally, absent medially. Occiput sculpture: smooth; transversely rugose; umbilicate punctate. Extra carina ventral to occipital carina: absent. Gena length: shorter than eye. Major sculpture of gena anteroventrally: umbilicate punctate. Major sculpture of gena posteroventrally: umbilicate punctate. Microsculpture of gena anteroventrally: absent. Microsculpture of gena posteroventrally: absent.</p><p>Lateral pronotal area sculpture: anteriorly smooth, posterodorsal corner with dense microsculpture, ventral corner with irregular carinae. Posterior border of central pronotal area: directed posteriorly, epomial carina absent or meeting transverse pronotal carina at arch on lateral surface of pronotum. Mesoscutum anteriorly: very steep and tall, descending at a right angle or protruding anteriorly. Major sculpture of mesoscutal midlobe anteriorly: umbilicate punctate. Mesoscutal midlobe sculpture at midlength: not different from nearby sculpture. Major sculpture of mesoscutal midlobe posteriorly: umbilicate foveate; irregularly rugose. Microsculpture of mesoscutal midlobe anteriorly: absent; granulate. Microsculpture of mesoscutal midlobe posteriorly: absent. Median mesoscutal carina: absent. Major sculpture of mesoscutellum centrally: umbilicate punctate. Major sculpture of mesoscutellum peripherally: umbili<!--PageBreak-->cate punctate. Microsculpture of mesoscutellum centrally: absent. Microsculpture of mesoscutellum peripherally: absent. Mesoscutellar rim: not expanded. Mesoscutellar rim medially: without notch. Mesofemoral depression: longitudinally striate dorsally, smooth ventrally. Metascutellum shape: slightly emarginate posteriorly, concave but elevated posteriorly. Metascutellar setae: absent. Metascutellum sculpture: with a median carina, otherwise weakly sculptured. Postmarginal vein: present. Fore wing apex at rest: reaching middle of T5. Coxae color brightness: same color as femora. Spines <!--PageBreak-->along tibiae: absent. Lateral propodeal carinae: broadly separated, not parallel anteriorly. Setae in metasomal depression: absent. Anterior sculpture of metasomal depression: absent. Median propodeal carina: absent.</p><p>T1 horn: present. Number of longitudinal carinae of T1 midlobe: obscured by other raised sculpture. T1 lateral carina: straight. T2 sculpture: densely foveolate, longitudinal sculpture irregular. T2 sublateral longitudinal foveae: absent. T3 metasomal flanges: absent. T4 sculpture: longitudinally striate to rugose, setal pits spanning interspaces. T4 metasomal flanges: absent. T5 sculpture: longitudinally striate to rugose, setal pits spanning interspaces. T5 metasomal flanges: absent. T6: longer than broad. Major sculpture of T6: umbilicate punctate; longitudinally striate. Microsculpture of T6: absent. T6 medially: flat and tapering to a rounded apex, not separated from apical rim. T6 metasomal flanges: absent. T6 raised peripheral rim: absent. S4 sculpture: longitudinally striate or rugose, setal pits spanning interspaces. S5 sculpture: longitudinally striate to rugose, setal pits spanning interspaces. S5 median carina: absent. S6 peripheral carina: absent. S6 apex in relation to T6: not exposed to dorsal view. S6 apex: rounded or acuminate.</p><p><italic>Male</italic>. Body length 3.65–3.9 mm (n=2). A3: longer than pedicel. A5 tyloid shape: narrow, linear. A6: broader than long. A11: longer than broad. Major sculpture of mesoscutal midlobe anteriorly: umbilicate foveate. Major sculpture of mesoscutal midlobe posteriorly: umbilicate foveate; irregularly rugose. Microsculpture of mesoscutal midlobe anteriorly: granulate. Microsculpture of mesoscutal midlobe posteriorly: granulate. Major sculpture of mesoscutellum centrally: umbilicate foveate. Major sculpture of mesoscutellum peripherally: umbilicate foveate. Microsculpture of mesoscutellum centrally: absent. Microsculpture of mesoscutellum peripherally: granulate. Fore wing apex at rest: reaching apex of T5. T1 midlobe longitudinal carinae: obscured by other raised sculpture. T3 metasomal flanges: absent. T4 metasomal flanges: absent. T5 metasomal flanges: absent. T6 metasomal flanges: absent. T7: weakly emarginate; truncate.</p><fig id="F74" position="float" orientation="portrait"><label>Figures 369–374.</label><caption><p><italic><tp:taxon-name>Oxyscelio tubi</tp:taxon-name></italic> sp. n., holotype female (OSUC 225607) <bold>369</bold> Head and mesosoma, lateral view <bold>370</bold> Head and mesosoma, dorsal view <bold>371</bold> Head, anterior view <bold>372</bold> Metasoma, dorsal view. Paratype male (OSUC 221668) <bold>373</bold> Antenna. Paratype male (OSUC 221669) <bold>374</bold> Metasoma, dorsal view. <xref ref-type="fn" rid="FN98">Morphbank<sup>98</sup></xref></p></caption><graphic xmlns:xlink="http://www.w3.org/1999/xlink" xlink:href="ZooKeys-331-001-g074.jpg" position="float" orientation="portrait" xlink:type="simple"/></fig></tp:treatment-sec><tp:treatment-sec sec-type="Diagnosis"><title>Diagnosis.</title><p>Both sexes: Frontal depression nearly flat, surrounded by many transverse curved rugae; submedian carina indicated by a set of rugae. Hyperoccipital carina indicated by many transverse carinae. Occipital carina incomplete, lateral portions approaching hyperoccipital carina. Occiput mostly smooth, with many rugae dorsally, otherwise smooth and with setiferous puncta. Metascutellum broad and very short, concave. Postmarginal vein present. Coxa and rest of leg bicolored. T1 lateral carina not expanded laterally. Metasomal flanges absent. Female: A3 longer than pedicel. A4, A5 longer than broad. Mesoscutellum with setiferous puncta. T1 midlobe with strong anterior horn, no complete longitudinal carinae. Fore wing long enough to reach to middle of T5. T6 longer than broad. Male: A4, A11 longer than broad. Mesoscutellum without extensive granulate sculpture. Fore wing long enough to reach apex of T5. T7 tiny, truncate or very weakly emarginate.</p></tp:treatment-sec><tp:treatment-sec sec-type="Etymology"><title>Etymology.</title><p>Latin noun, genitive case, meaning “tube.”</p></tp:treatment-sec><tp:treatment-sec sec-type="Link to distribution map"><title>Link to distribution map.</title><p>[<ext-link xmlns:xlink="http://www.w3.org/1999/xlink" ext-link-type="uri" xlink:href="http://hol.osu.edu/map-full.html?id=307121" xlink:type="simple">http://hol.osu.edu/map-full.html?id=307121</ext-link>]</p></tp:treatment-sec><tp:treatment-sec sec-type="Material examined"><title>Material examined.</title><p>Holotype, female: NEW CALEDONIA: Nord Prov., 5km WSW Pouebo, Mount Mandjelia, <named-content xmlns:xlink="http://www.w3.org/1999/xlink" content-type="dwc:verbatimCoordinates" xlink:type="simple">20.397°S, 164.528°E</named-content>, 780m, 9.XII–15.XII.2000, <!--PageBreak-->malaise trap, M. E. Irwin, OSUC 225607 (deposited in MNHN). Paratypes: NEW CALEDONIA: 1 female, 2 males, OSUC 185889, 221668-221669 (OSUC).</p></tp:treatment-sec><tp:treatment-sec sec-type="Comments"><title>Comments.</title><p><italic><tp:taxon-name>Oxyscelio tubi</tp:taxon-name></italic> is unique within the <italic>flavipes</italic>-group in having a very strong anterior T1 horn in females.</p></tp:treatment-sec><tp:treatment-sec><!--Section generated to contain objects referenced in tp:taxon-treatment.--><fn-group><fn id="FN98"><p>98	<ext-link xmlns:xlink="http://www.w3.org/1999/xlink" ext-link-type="uri" xlink:href="http://www.morphbank.net/?id=823080" xlink:type="simple">http://www.morphbank.net/?id=823080</ext-link></p></fn></fn-group></tp:treatment-sec></tp:taxon-treatment>
