# Supplementary material for: Systematics of the parasitic wasp genus Oxyscelio Kieffer (Hymenoptera, Platygastridae s.l.), part II: the Australian and southwest Pacific fauna
Source: Zookeys. 2013 Sep 13;(331):1–266. doi: 10.3897/zookeys.331.5152 (PMC3800818; doi:10.3897/zookeys.331.5152)
Supplement: XML Treatment for Oxyscelio umbonis [file zookeys.331.5152-treatment75.xml]

<!DOCTYPE tp:taxon-treatment
  PUBLIC "-//TaxonX//DTD Taxonomic Treatment Publishing DTD v0 20100105//EN" "tax-treatment-NSO.dtd">
<tp:taxon-treatment xmlns:tp="http://www.plazi.org/taxpub"><tp:treatment-meta><mixed-citation publication-type="journal"><person-group><name><surname>Burks</surname><given-names>Roger A.</given-names></name><name><surname>Masner</surname><given-names>Lubomír</given-names></name><name><surname>Johnson</surname><given-names>Norman F.</given-names></name><name><surname>Austin</surname><given-names>Andrew D.</given-names></name></person-group><article-title>Systematics of the parasitic wasp genus <italic>Oxyscelio</italic> Kieffer (Hymenoptera, Platygastridae s.l.), part II: the Australian and southwest Pacific fauna</article-title><source>Zookeys</source><day>13</day><month>9</month><year>2013</year><volume>2013</volume><issue>331</issue><fpage>1</fpage><lpage>266</lpage><pub-id pub-id-type="doi">10.3897/zookeys.331.5152</pub-id></mixed-citation></tp:treatment-meta><tp:nomenclature><tp:taxon-name>
                        <tp:taxon-name-part taxon-name-part-type="genus">Oxyscelio</tp:taxon-name-part>
                        <tp:taxon-name-part taxon-name-part-type="species">umbonis</tp:taxon-name-part>
                        <object-id xmlns:xlink="http://www.w3.org/1999/xlink" xlink:type="simple">http://zoobank.org/DA93B45D-9768-497F-BB65-A95DCC1706B6</object-id>
                        <object-id xmlns:xlink="http://www.w3.org/1999/xlink" xlink:type="simple">urn:lsid:biosci.ohio-state.edu:osuc_concepts:307115</object-id>
                        <object-id xmlns:xlink="http://www.w3.org/1999/xlink" xlink:type="simple">http://species-id.net/wiki/Oxyscelio_umbonis</object-id>
                    </tp:taxon-name><tp:taxon-authority>Burks</tp:taxon-authority><tp:taxon-status xmlns:xlink="http://www.w3.org/1999/xlink" xlink:type="simple">sp. n.</tp:taxon-status><xref ref-type="fig" rid="F75">Figures 375–380</xref><xref ref-type="fn" rid="FN99">; Morphbank<sup>99</sup></xref></tp:nomenclature><tp:treatment-sec sec-type="Description"><title>Description.</title><p>Female. Body length 2.4–3.4 mm (n=20).</p><p>Radicle color and shade: same as scape, both yellowish or reddish. Pedicel color: same as scape; at least partially darker than scape. A3: shorter than pedicel. A4: broader than long. A5: broader than long.</p><p>Ventral clypeal margin: with slightly convex median lobe. Interantennal process: not elongate. Lower frons at dorsal margin of interantennal process: without transverse carina. Transverse curved rugae extending from frontal depression to eye: absent. Median longitudinal carina in frontal depression: absent. Ventral portion of frontal depression: smooth. Dorsal portion of frontal depression: without transverse carinae. Submedian carina: present only as a weak shift in elevation. Frontal depression dorsally: not hood-like, open dorsally. Upper frons major sculpture: umbilicate foveate; transversely rugose. Upper frons microsculpture: absent. Hyperoccipital carina: indicated by a set of irregular elevations. Carina connecting occipital carina to hyperoccipital carina: absent. Occipital carina: uniformly rounded dorsally. Occiput sculpture: umbilicate foveate. Extra carina ventral to occipital carina: absent. Gena length: shorter than eye. Major sculpture of gena anteroventrally: umbilicate foveate. Major sculpture of gena posteroventrally: umbilicate punctate; absent. Microsculpture of gena anteroventrally: absent. Microsculpture of gena posteroventrally: granulate.</p><p>Lateral pronotal area sculpture: with shallow irregular carinae, posterodorsal corner with dense microsculpture. Posterior border of central pronotal area: directed anteriorly, protruding at corner of epomial carina and transverse pronotal carina. Mesoscutum anteriorly: very steep and tall, descending at a right angle or protruding anteriorly. Major sculpture of mesoscutal midlobe anteriorly: umbilicate foveate. Mesoscutal midlobe sculpture at midlength: not different from nearby sculpture. Major sculpture of mesoscutal midlobe posteriorly: umbilicate foveate. Microsculpture of mesoscutal midlobe anteriorly: absent. Microsculpture of mesoscutal midlobe posteriorly: absent. Median mesoscutal carina: present as a vague, occasionally interrupted elevation. Major sculpture of mesoscutellum centrally: umbilicate foveate. Major sculpture of mesoscutellum peripherally: umbilicate foveate. Microsculpture of mesoscutellum centrally: absent. Microsculpture of mesoscutellum peripherally: absent. Mesoscutellar rim: not expanded. Mesoscutellar rim medially: without notch. Mesofemoral depres<!--PageBreak-->sion: longitudinally striate dorsally, smooth ventrally. Metascutellum shape: deeply emarginate, with the resulting pair of posterior processes subtriangular and directed dorsally. Metascutellar setae: absent. Metascutellum sculpture: with large smooth posterior fovea. Postmarginal vein: present. Fore wing apex at rest: exceeding metasomal apex; reaching middle of T6. Coxae color brightness: same color as femora. Spines along tibiae: absent. Lateral propodeal carinae: broadly separated, not parallel anteriorly. Setae in metasomal depression: absent. Anterior sculpture of metasomal depression: absent. Median propodeal carina: absent.</p><!--PageBreak--><p>T1 horn: absent. Number of longitudinal carinae of T1 midlobe: 6. T1 lateral carina: protruding laterally, visible from ventral view. T2 sculpture: with longitudinal striae or rugae, setiferous puncta present between them. T2 sublateral longitudinal foveae: absent. T3 metasomal flanges: absent. T4 sculpture: longitudinally striate to rugose, setal pits spanning interspaces. T4 metasomal flanges: absent. T5 sculpture: longitudinally striate to rugose, setal pits spanning interspaces. T5 metasomal flanges: present as strong posterior corners. T6: broader than long. Major sculpture of T6: umbilicate punctate. Microsculpture of T6: absent. T6 medially: with broad emargination between protruding posterolateral corners, separated from apical rim. T6 metasomal flanges: present as spine-like structures posterolaterally. T6 raised peripheral rim: absent. S4 sculpture: densely setose, setal pits between very weak longitudinal rugae. S5 sculpture: densely setose, setal pits between very weak longitudinal rugae. S5 median carina: absent. S6 peripheral carina: absent. S6 apex in relation to T6: exposed to dorsal view by T6 emargination. S6 apex: rounded or acuminate.</p><p><italic>Male</italic>. Body length 2.45–3.3 mm (n=20). A3: longer than pedicel. A5 tyloid shape: narrow, linear. A6: broader than long. A11: broader than long. Major sculpture of mesoscutal midlobe anteriorly: umbilicate foveate. Major sculpture of mesoscutal midlobe posteriorly: umbilicate foveate. Microsculpture of mesoscutal midlobe anteriorly: granulate. Microsculpture of mesoscutal midlobe posteriorly: absent; granulate. Major sculpture of mesoscutellum centrally: umbilicate foveate. Major sculpture of mesoscutellum peripherally: umbilicate foveate. Microsculpture of mesoscutellum centrally: absent. Microsculpture of mesoscutellum peripherally: absent. Fore wing apex at rest: exceeding metasomal apex. T1 midlobe longitudinal carinae: 4. T3 metasomal flanges: absent. T4 metasomal flanges: absent. T5 metasomal flanges: absent. T6 metasomal flanges: present as sharp corners that do not protrude. T7: with a pair of sharply defined spine-like posterolateral projections.</p><fig id="F75" position="float" orientation="portrait"><label>Figures 375–380.</label><caption><p><italic><tp:taxon-name>Oxyscelio umbonis</tp:taxon-name></italic> sp. n., holotype female (OSUC 438236) <bold>375</bold> Head and mesosoma, lateral view <bold>376</bold> Head and mesosoma, dorsal view <bold>377</bold> Head, anterior view <bold>378</bold> Metasoma, dorsal view. Paratype male (OSUC 438271) <bold>379</bold> Antenna <bold>380</bold> Metasoma, dorsal view. <xref ref-type="fn" rid="FN99">Morphbank<sup>99</sup></xref></p></caption><graphic xmlns:xlink="http://www.w3.org/1999/xlink" xlink:href="ZooKeys-331-001-g075.jpg" position="float" orientation="portrait" xlink:type="simple"/></fig></tp:treatment-sec><tp:treatment-sec sec-type="Diagnosis"><title>Diagnosis.</title><p>Mesoscutum and mesoscutellum black. Frontal depression shallow, transverse carinae absent; submedian carina absent or incomplete. Hyperoccipital carina indicated by strong rugae. Occipital carina complete, convex medially. Metascutellum deeply concave, projecting dorsally. T1 lateral carina expanded laterally. Female: A4, A5 broader than long. T1 midlobe with 6 or more longitudinal carinae, or these obscured by a smooth elevation. T5 with strong but rounded posterior corners. T6 abruptly narrower than T5, with sharp protruding posterior corners and a steep median slope leading to apical rim. Fore wing long enough to reach middle of T6 or beyond metasomal apex. Main body of T6 not abruptly separated from apical rim. Male: A3 not longer than pedicel. All flagellomeres between A4 and A12 broader than long. T1 midlobe with 4 longitudinal carinae. Fore wing long enough to exceed metasomal apex. T6 with strong posterior corners. T7 abruptly narrower than T6, with sharp, protruding posterior corners.</p></tp:treatment-sec><tp:treatment-sec sec-type="Etymology"><title>Etymology.</title><p>Latin noun, genitive case, meaning “a bump.”</p></tp:treatment-sec><tp:treatment-sec sec-type="Link to distribution map"><title>Link to distribution map.</title><p>[<ext-link xmlns:xlink="http://www.w3.org/1999/xlink" ext-link-type="uri" xlink:href="http://hol.osu.edu/map-full.html?id=307115" xlink:type="simple">http://hol.osu.edu/map-full.html?id=307115</ext-link>]</p></tp:treatment-sec><tp:treatment-sec sec-type="Material examined"><title>Material examined.</title><p>Holotype, female: AUSTRALIA: QLD, Heathlands, <named-content xmlns:xlink="http://www.w3.org/1999/xlink" content-type="dwc:verbatimCoordinates" xlink:type="simple">11°45'S, 142°35'E</named-content>, 25.VII–18.VIII.1992, malaise trap, P. Zborowski &amp; J. Cardale, OSUC <!--PageBreak-->438236 (deposited in ANIC). Paratypes: AUSTRALIA: 25 females, 77 males, ANIC DB 32-020147, 32-020150, OSUC 438187, OSUC 438188, OSUC 438189, OSUC 438190, OSUC 438191, OSUC 438192, OSUC 438193, OSUC 438194, OSUC 438195, OSUC 438196, OSUC 438197, OSUC 438198, OSUC 438199, OSUC 438200, OSUC 438201, OSUC 438202, OSUC 438203, OSUC 438204, OSUC 438205, OSUC 438206, OSUC 438207, OSUC 438208, OSUC 438209, OSUC 438210, OSUC 438211, OSUC 438212, OSUC 438213, OSUC 438214, OSUC 438215, OSUC 438216, OSUC 438217, OSUC 438218, OSUC 438219, OSUC 438220, OSUC 438221, OSUC 438222, OSUC 438223, OSUC 438224, OSUC 438225, OSUC 438226, OSUC 438227, OSUC 438229, OSUC 438231, OSUC 438232, OSUC 438233, OSUC 438234, OSUC 438235, OSUC 438237, OSUC 438238, OSUC 438239, OSUC 438240, OSUC 438241, OSUC 438242, OSUC 438243, OSUC 438244, OSUC 438245, OSUC 438246, OSUC 438247, OSUC 438248, OSUC 438249, OSUC 438250, OSUC 438251, OSUC 438252, OSUC 438253, OSUC 438254, OSUC 438256, OSUC 438257, OSUC 438258, OSUC 438259, OSUC 438260, OSUC 438261, OSUC 438262, OSUC 438263, OSUC 438264, OSUC 438265, OSUC 438266, OSUC 438267, OSUC 438268, OSUC 438269, OSUC 438270, OSUC 438271, OSUC 438272, OSUC 438273, OSUC 438274, OSUC 438275, OSUC 438277, OSUC 438278, OSUC 438279, OSUC 438280, OSUC 438281 (ANIC); OSUC 448983 (BMNH); OSUC 438276, 448981-448982, 448984-448985 (UQIC); OSUC 438228, 438255, 445349-445350 (WINC).</p></tp:treatment-sec><tp:treatment-sec><!--Section generated to contain objects referenced in tp:taxon-treatment.--><fn-group><fn id="FN99"><p>99	<ext-link xmlns:xlink="http://www.w3.org/1999/xlink" ext-link-type="uri" xlink:href="http://www.morphbank.net/?id=823081" xlink:type="simple">http://www.morphbank.net/?id=823081</ext-link></p></fn></fn-group></tp:treatment-sec></tp:taxon-treatment>
