# Supplementary material for: Systematics of the parasitic wasp genus Oxyscelio Kieffer (Hymenoptera, Platygastridae s.l.), part II: the Australian and southwest Pacific fauna
Source: Zookeys. 2013 Sep 13;(331):1–266. doi: 10.3897/zookeys.331.5152 (PMC3800818; doi:10.3897/zookeys.331.5152)
Supplement: XML Treatment for Oxyscelio verrucae [file zookeys.331.5152-treatment79.xml]

<!DOCTYPE tp:taxon-treatment
  PUBLIC "-//TaxonX//DTD Taxonomic Treatment Publishing DTD v0 20100105//EN" "tax-treatment-NSO.dtd">
<tp:taxon-treatment xmlns:tp="http://www.plazi.org/taxpub"><tp:treatment-meta><mixed-citation publication-type="journal"><person-group><name><surname>Burks</surname><given-names>Roger A.</given-names></name><name><surname>Masner</surname><given-names>Lubomír</given-names></name><name><surname>Johnson</surname><given-names>Norman F.</given-names></name><name><surname>Austin</surname><given-names>Andrew D.</given-names></name></person-group><article-title>Systematics of the parasitic wasp genus <italic>Oxyscelio</italic> Kieffer (Hymenoptera, Platygastridae s.l.), part II: the Australian and southwest Pacific fauna</article-title><source>Zookeys</source><day>13</day><month>9</month><year>2013</year><volume>2013</volume><issue>331</issue><fpage>1</fpage><lpage>266</lpage><pub-id pub-id-type="doi">10.3897/zookeys.331.5152</pub-id></mixed-citation></tp:treatment-meta><tp:nomenclature><tp:taxon-name>
                        <tp:taxon-name-part taxon-name-part-type="genus">Oxyscelio</tp:taxon-name-part>
                        <tp:taxon-name-part taxon-name-part-type="species">verrucae</tp:taxon-name-part>
                        <object-id xmlns:xlink="http://www.w3.org/1999/xlink" xlink:type="simple">http://zoobank.org/2C1C5441-6310-4DC7-8651-0B8BD2C8C3AB</object-id>
                        <object-id xmlns:xlink="http://www.w3.org/1999/xlink" xlink:type="simple">urn:lsid:biosci.ohio-state.edu:osuc_concepts:307118</object-id>
                        <object-id xmlns:xlink="http://www.w3.org/1999/xlink" xlink:type="simple">http://species-id.net/wiki/Oxyscelio_verrucae</object-id>
                    </tp:taxon-name><tp:taxon-authority>Burks</tp:taxon-authority><tp:taxon-status xmlns:xlink="http://www.w3.org/1999/xlink" xlink:type="simple">sp. n.</tp:taxon-status><xref ref-type="fig" rid="F79">Figures 397–402</xref><xref ref-type="fn" rid="FN103">; Morphbank<sup>103</sup></xref></tp:nomenclature><tp:treatment-sec sec-type="Description"><title>Description.</title><p>Female. Body length 3.5–4 mm (n=11).</p><p>Radicle color and shade: same as scape, both dark brown. Pedicel color: at least partially darker than scape. A3: longer than pedicel. A4: longer than broad; as long as broad. A5: broader than long.</p><p>Ventral clypeal margin: with slightly convex median lobe. Interantennal process: not elongate. Lower frons at dorsal margin of interantennal process: without transverse carina. Transverse curved rugae extending from frontal depression to eye: absent. Median longitudinal carina in frontal depression: absent. Ventral portion of frontal depression: smooth. Dorsal portion of frontal depression: with some transverse carinae. Submedian carina: present. Frontal depression dorsally: not hood-like, open dorsally. Upper frons major sculpture: umbilicate foveate; irregularly rugose. Upper frons microsculpture: absent. Hyperoccipital carina: present as a single carina. Carina connect<!--PageBreak-->ing occipital carina to hyperoccipital carina: absent. Occipital carina: present laterally, absent medially. Occiput sculpture: irregularly sculptured. Extra carina ventral to occipital carina: present, complete. Gena length: shorter than eye. Major sculpture of gena anteroventrally: umbilicate foveate; umbilicate punctate. Major sculpture of gena posteroventrally: umbilicate foveate; umbilicate punctate. Microsculpture of gena anteroventrally: absent. Microsculpture of gena posteroventrally: absent.</p><p>Lateral pronotal area sculpture: smooth anteriorly, densely setose posteriorly. Posterior border of central pronotal area: directed posteriorly, epomial carina absent or meeting transverse pronotal carina at arch on lateral surface of pronotum. Mesoscutum anteriorly: very steep and tall, descending at a right angle or protruding anteriorly. Major sculpture of mesoscutal midlobe anteriorly: transversely rugose; umbilicate punctate. Mesoscutal midlobe sculpture at midlength: not different from nearby sculpture. Major sculpture of mesoscutal midlobe posteriorly: umbilicate foveate; longitudinally rugose. Microsculpture of mesoscutal midlobe anteriorly: absent. Microsculpture of mesoscutal midlobe posteriorly: absent. Median mesoscutal carina: absent. Major sculpture of mesoscutellum centrally: umbilicate foveate; obliquely rugose. Major sculpture of mesoscutellum peripherally: umbilicate punctate. Microsculpture of mesoscutellum centrally: absent. Microsculpture of mesoscutellum peripherally: absent. <!--PageBreak-->Mesoscutellar rim: not expanded. Mesoscutellar rim medially: without notch. Mesofemoral depression: longitudinally striate dorsally, smooth ventrally. Metascutellum shape: deeply emarginate, with the resulting pair of posterior processes subtriangular and directed dorsally. Metascutellar setae: absent. Metascutellum sculpture: with large smooth posterior fovea. Postmarginal vein: absent. Fore wing apex at rest: exceeding metasomal apex. Coxae color brightness: darker than femora. Spines along tibiae: absent. Lateral propodeal carinae: broadly separated, but parallel for a short distance anteriorly. Setae in metasomal depression: absent. Anterior sculpture of metasomal depression: absent. Median propodeal carina: absent.</p><p>T1 horn: absent. Number of longitudinal carinae of T1 midlobe: 4. T1 lateral carina: protruding laterally, visible from ventral view. T2 sculpture: anteriorly longitudinally rugose with setal pits spanning interspaces, posteromedially sparsely foveate. T2 sublateral longitudinal foveae: absent. T3 metasomal flanges: absent. T4 sculpture: densely foveate, longitudinal sculpture irregular. T4 metasomal flanges: absent. T5 sculpture: densely foveate, longitudinal sculpture irregular. T5 metasomal flanges: absent. T6: broader than long. Major sculpture of T6: umbilicate punctate. Microsculpture of T6: absent. T6 medially: flat and tapering to a rounded apex, not separated from apical rim. T6 metasomal flanges: absent. T6 raised peripheral rim: absent. S4 sculpture: smooth, with tiny umbilicate foveae. S5 sculpture: smooth, with tiny umbilicate foveae. S5 median carina: absent. S6 peripheral carina: absent. S6 apex in relation to T6: not exposed to dorsal view. S6 apex: rounded or acuminate.</p><p><italic>Male</italic>. Body length 3.15–3.8 mm (n=17). A3: longer than pedicel. A5 tyloid shape: narrow, linear. A6: broader than long. A11: longer than broad. Major sculpture of mesoscutal midlobe anteriorly: transversely rugose; umbilicate punctate. Major sculpture of mesoscutal midlobe posteriorly: umbilicate foveate; longitudinally rugose. Microsculpture of mesoscutal midlobe anteriorly: absent; granulate. Microsculpture of mesoscutal midlobe posteriorly: absent. Major sculpture of mesoscutellum centrally: umbilicate foveate; umbilicate punctate. Major sculpture of mesoscutellum peripherally: umbilicate punctate. Microsculpture of mesoscutellum centrally: absent. Microsculpture of mesoscutellum peripherally: absent. Fore wing apex at rest: exceeding metasomal apex. T1 midlobe longitudinal carinae: 5. T3 metasomal flanges: absent. T4 metasomal flanges: absent. T5 metasomal flanges: absent. T6 metasomal flanges: absent. T7: truncate.</p><fig id="F79" position="float" orientation="portrait"><label>Figures 397–402.</label><caption><p><italic><tp:taxon-name>Oxyscelio verrucae</tp:taxon-name></italic> sp. n., paratype female (OSUC 438819) <bold>397</bold> Head and mesosoma, lateral view <bold>398</bold> Head and mesosoma, dorsal view <bold>399</bold> Head, anterior view <bold>400</bold> Metasoma, dorsal view. Paratype male (OSUC 438825) <bold>401</bold> Antenna <bold>402</bold> Metasoma, dorsal view. <xref ref-type="fn" rid="FN103">Morphbank<sup>103</sup></xref></p></caption><graphic xmlns:xlink="http://www.w3.org/1999/xlink" xlink:href="ZooKeys-331-001-g079.jpg" position="float" orientation="portrait" xlink:type="simple"/></fig></tp:treatment-sec><tp:treatment-sec sec-type="Diagnosis"><title>Diagnosis.</title><p>Both sexes: Frontal depression small and shallow, transverse carinae absent; submedian carina sharp. Hyperoccipital carina indicated by a set of sharp carinae. Occipital carina complete or incomplete, sometimes gradually becoming indistinguishable medially; occiput with many transverse rugae. Mesoscutum and sometimes mesoscutellum with deeply sunken midline, causing surrounding areas to apparently protrude. Metascutellum broad and deeply concave, laterally with only a narrow longitudinally striate area, weakly emarginate or truncate apically, projecting dorsally. Postmarginal vein absent or extremely short. T1 lateral carina not expanded laterally. Female: A3 longer than pedicel. A4 longer than broad, A5 nearly as long as broad. T1 midlobe with 4 longitudinal carinae that may be obscured by a smooth raised area. Fore wing long enough to reach middle of T6. T6 broader than long. Male: All <!--PageBreak-->flagellomeres past A3 about as long as broad. T1 midlobe with 5 longitudinal carinae (submedian pair weak). Fore wing long enough to reach beyond T7. T7 tiny, truncate or weakly convex.</p></tp:treatment-sec><tp:treatment-sec sec-type="Etymology"><title>Etymology.</title><p>Latin noun, genitive case, meaning “wart.”</p></tp:treatment-sec><tp:treatment-sec sec-type="Link to distribution map"><title>Link to distribution map.</title><p>[<ext-link xmlns:xlink="http://www.w3.org/1999/xlink" ext-link-type="uri" xlink:href="http://hol.osu.edu/map-full.html?id=307118" xlink:type="simple">http://hol.osu.edu/map-full.html?id=307118</ext-link>]</p></tp:treatment-sec><tp:treatment-sec sec-type="Material examined"><title>Material examined.</title><p>Holotype, female: AUSTRALIA: NSW, Point Lookout, New England National Park, <named-content xmlns:xlink="http://www.w3.org/1999/xlink" content-type="dwc:verbatimCoordinates" xlink:type="simple">30°29'S, 152°25'E</named-content>, 12.II–22.II.1984, malaise trap, I. D. Naumann, OSUC 442343 (deposited in ANIC). Paratypes: AUSTRALIA: 11 females, 17 males, Australian Museum K245261 (AMSA); OSUC 438815-438817, 438820-438824, 442342, 442345-442354 (ANIC); OSUC 227558, 462571, 462573-462574 (CNCI); OSUC 438818-438819, 438825, 442344 (WINC).</p></tp:treatment-sec><tp:treatment-sec sec-type="Comments"><title>Comments.</title><p><italic><tp:taxon-name>Oxyscelio verrucae</tp:taxon-name></italic> is unusual in having a deep median impression on the mesoscutum, such that submedian areas apparently protrude. It is also unusual in having a large number of strong transverse rugae on the occiput, making it difficult to determine if the occipital carina is present medially or not. This species otherwise resembles <italic><tp:taxon-name>Oxyscelio concoloripes</tp:taxon-name></italic>, and is provisionally placed in a group with it. Some specimens exist with a completely dark brown body, including antennae and legs. These are considered to be melanistic specimens of the same species.</p></tp:treatment-sec><tp:treatment-sec><!--Section generated to contain objects referenced in tp:taxon-treatment.--><fn-group><fn id="FN103"><p>103	<ext-link xmlns:xlink="http://www.w3.org/1999/xlink" ext-link-type="uri" xlink:href="http://www.morphbank.net/?id=823085" xlink:type="simple">http://www.morphbank.net/?id=823085</ext-link></p></fn></fn-group></tp:treatment-sec></tp:taxon-treatment>
