# Supplementary material for: Systematics of the parasitic wasp genus Oxyscelio Kieffer (Hymenoptera, Platygastridae s.l.), part II: the Australian and southwest Pacific fauna
Source: Zookeys. 2013 Sep 13;(331):1–266. doi: 10.3897/zookeys.331.5152 (PMC3800818; doi:10.3897/zookeys.331.5152)
Supplement: Supplementary file 82 — Taxonomic records for all records used in the present paper. (doi: 10.3897/zookeys.327.5152.app1) File format: DarwinCore Archive. [file ZooKeys-331-001-s001.zip › mat_ex/Oxyscelio_1363586739996/eml.xml]

<?xml version="1.0" encoding="ISO-8859-1"?>
<eml:eml xmlns:eml="eml://ecoinformatics.org/eml-2.1.1" 
    xmlns:md="eml://ecoinformatics.org/methods-2.1.1" 
    xmlns:proj="eml://ecoinformatics.org/project-2.1.1" 
    xmlns:d="eml://ecoinformatics.org/dataset-2.1.1" 
    xmlns:res="eml://ecoinformatics.org/resource-2.1.1" 
    xmlns:dc="http://purl.org/dc/terms/" 
    xmlns:xsi="http://www.w3.org/2001/XMLSchema-instance"
    xsi:schemaLocation="eml://ecoinformatics.org/eml-2.1.1 http://rs.gbif.org/schema/eml-gbif-profile/dev/eml.xsd"
	packageId="http://hol.osu.edu/eml/Oxyscelio_1363586739996" system="http://hol.osu.edu" scope="system" xml:lang="eng">
    <dataset>
        <title>Johnson &amp; Cora, Hymenoptera Online (HOL)</title>
        <creator>
            <positionName>HOL Help</positionName>
            <organizationName>Ohio State University</organizationName>
            <electronicMailAddress>hol-help@osu.edu</electronicMailAddress>
            <onlineUrl>http://hol.osu.edu</onlineUrl>
        </creator>
        <language>en</language>
        <contact>
            <positionName>HOL Help</positionName>
            <electronicMailAddress>hol-help@osu.edu</electronicMailAddress>
        </contact>
    </dataset>
</eml:eml>
