# Supplementary material for: Systematics of the parasitic wasp genus Oxyscelio Kieffer (Hymenoptera, Platygastridae s.l.), part II: the Australian and southwest Pacific fauna
Source: Zookeys. 2013 Sep 13;(331):1–266. doi: 10.3897/zookeys.331.5152 (PMC3800818; doi:10.3897/zookeys.331.5152)
Supplement: Supplementary file 83 — Locality records for all records used in the present paper. (doi: 10.3897/zookeys.327.5152.app2) File format: DarwinCore Archive. [file ZooKeys-331-001-s002.zip]

Archive with 3 entries (3 files):
- mat_ex/Oxyscelio_1363586804198/meta.xml
- mat_ex/Oxyscelio_1363586804198/data.txt
- mat_ex/Oxyscelio_1363586804198/eml.xml
