# Supplementary material for: Systematics of the parasitic wasp genus Oxyscelio Kieffer (Hymenoptera, Platygastridae s.l.), part II: the Australian and southwest Pacific fauna
Source: Zookeys. 2013 Sep 13;(331):1–266. doi: 10.3897/zookeys.331.5152 (PMC3800818; doi:10.3897/zookeys.331.5152)
Supplement: Supplementary file 83 — Locality records for all records used in the present paper. (doi: 10.3897/zookeys.327.5152.app2) File format: DarwinCore Archive. [file ZooKeys-331-001-s002.zip › mat_ex/Oxyscelio_1363586804198/data.txt]

occurence_lsid	language	basis_of_record	barcode_id	taxon_lsid	taxon	sex	life_stage	individual_count	institution_code	collection_code	record_notes	locality_name	latitude	longitude	georeference_source	country	state	county	town	locality_notes	collecting_date	collector	collecting_method	field_code	determiner	determination_date	type_status	habitat	associated_taxa	record_link
urn:lsid:biosci.ohio-state.edu:osuc_occurrences:442441b	en	PreservedSpecimen	442441b	urn:lsid:biosci.ohio-state.edu:osuc_names:5033	Oxyscelio rugulosus	male	adult	1	ANIC	Insects	3 different specimens on the same point; [A|B|C] [Nelson]	Gordonvale (Nelson), QLD, Australia	-17.0833	145.7667	AGPN-Aust.	Australia	Queensland		Gordonvale	Nelson is a former name of Gordonvale	No Date		none specified		Burks, R. A. (Roger A.)	2010				http://hol.osu.edu/spmInfo.html?id=442441b
urn:lsid:biosci.ohio-state.edu:osuc_occurrences:ANIC__DB__32-012463	en	PreservedSpecimen	ANIC DB 32-012463	urn:lsid:biosci.ohio-state.edu:osuc_names:9454	Sceliomorpha concoloripes	female	adult	1	ANIC	Insects	from pub: "New South Wales; Hymenoptera 9D"; [Type Dodd 1914][Sceliomorpha concoloripes][Sceliomorpha concoloripes Dodd Type][On permanent loan from MACLEAY MUSEUM University of Sydney][see also slide ex Macleay Museum]	NSW, Australia	-32.5	147	AGPN	Australia	New South Wales				No Date		none specified		Dodd, A. P. (Alan Parkhurst)	1914	Holotype			http://hol.osu.edu/spmInfo.html?id=ANIC%20DB%2032-012463
urn:lsid:biosci.ohio-state.edu:osuc_occurrences:ANIC__DB__32-012479	en	PreservedSpecimen	ANIC DB 32-012479	urn:lsid:biosci.ohio-state.edu:osuc_names:9470	Sceliomorpha magniclava	female	adult	1	ANIC	Insects	from pub: "New South Wales; Hymenoptera 1D"; [Type Dodd 1914][Sceliomorpha magniclava][Sceliomorpha magniclava Dodd Type][On permanent loan from MACLEAY MUSEUM University of Sydney][see also slide ex Macleay Museum]	NSW, Australia	-32.5	147	AGPN	Australia	New South Wales				No Date		none specified		Dodd, A. P. (Alan Parkhurst)	1914	Holotype			http://hol.osu.edu/spmInfo.html?id=ANIC%20DB%2032-012479
urn:lsid:biosci.ohio-state.edu:osuc_occurrences:ANIC__DB__32-012551	en	PreservedSpecimen	ANIC DB 32-012551	urn:lsid:biosci.ohio-state.edu:osuc_names:9448	Sceliomorpha atricoxa	female	adult	1	ANIC	Insects	from pub: "New South Wales (Elizabeth Bay, Sydney); Hymenoptera 11D"; [Type Dodd 1914][Sceliomorpha atricoxa][Sceliomorpha atricoxa Dodd. Type][On permanent loan from MACLEAY MUSEUM University of Sydney][see also slide ex Macleay Museum]	Elizabeth Bay, Sydney, NSW, Australia	-33.8717	151.2283	AGPN	Australia	New South Wales		Elizabeth Bay		No Date		none specified		Dodd, A. P. (Alan Parkhurst)	1914	Holotype			http://hol.osu.edu/spmInfo.html?id=ANIC%20DB%2032-012551
urn:lsid:biosci.ohio-state.edu:osuc_occurrences:ANIC__DB__32-012569	en	PreservedSpecimen	ANIC DB 32-012569	urn:lsid:biosci.ohio-state.edu:osuc_names:9476	Sceliomorpha nigriclava	female	adult	1	ANIC	Insects	from pub: "New South Wales; Hymenoptera 8D"; [Type Dodd 1914][Sceliomorpha nigriclava][Sceliomorpha nigriclava Dodd Type][On permanent loan from MACLEAY MUSEUM University of Sydney][see also slide ex Macleay Museum]	NSW, Australia	-32.5	147	AGPN	Australia	New South Wales				No Date		none specified		Dodd, A. P. (Alan Parkhurst)	1914	Holotype			http://hol.osu.edu/spmInfo.html?id=ANIC%20DB%2032-012569
urn:lsid:biosci.ohio-state.edu:osuc_occurrences:ANIC__DB__32-020073	en	PreservedSpecimen	ANIC DB 32-020073	urn:lsid:biosci.ohio-state.edu:osuc_names:307100	Oxyscelio productionis (MS)	female	adult	1	ANIC	Insects	[Mt. Tambourine, Queensland, A.P. Dodd/Dec, 1925 (on reverse side); Scelio producta Dodd, Type, female; In collection under genus Scelio. Manuscript name, det. I.D. Galloway, 1975]	Mount Tamborine, QLD, Australia	-27.9667	153.2	AGPN-Aust.	Australia	Queensland		Mount Tamborine	Mt. Tambourine is a misspelling of Mt. Tamborine	Dec-1925	Dodd, A. P. (Alan Parkhurst)	none specified		Burks, R. A. (Roger A.)	2012	Holotype			http://hol.osu.edu/spmInfo.html?id=ANIC%20DB%2032-020073
urn:lsid:biosci.ohio-state.edu:osuc_occurrences:ANIC__DB__32-020074	en	PreservedSpecimen	ANIC DB 32-020074	urn:lsid:biosci.ohio-state.edu:osuc_names:307063	Oxyscelio aciculae (MS)	female	adult	1	ANIC	Insects	[Mt. Tambourine, Queensland, A.P. Dodd; Scelio aciculata Dodd, type female; In collection under genus Scelio. Manuscript name, det. I.D. Galloway, 1975]	Mount Tamborine, QLD, Australia	-27.9667	153.2	AGPN-Aust.	Australia	Queensland		Mount Tamborine	Mt. Tambourine is a misspelling of Mt. Tamborine	No Date	Dodd, A. P. (Alan Parkhurst)	none specified		Burks, R. A. (Roger A.)	2012	Paratype			http://hol.osu.edu/spmInfo.html?id=ANIC%20DB%2032-020074
urn:lsid:biosci.ohio-state.edu:osuc_occurrences:ANIC__DB__32-020075	en	PreservedSpecimen	ANIC DB 32-020075	urn:lsid:biosci.ohio-state.edu:osuc_names:307095	Oxyscelio oculi (MS)	female	adult	1	ANIC	Insects	[Mt. Tambourine, Queensland, A.P. Dodd; Scelio ocularis Dodd, type female; In collection under genus Scelio. Manuscript name, det. I.D. Galloway, 1975]	Mount Tamborine, QLD, Australia	-27.9667	153.2	AGPN-Aust.	Australia	Queensland		Mount Tamborine	Mt. Tambourine is a misspelling of Mt. Tamborine	No Date	Dodd, A. P. (Alan Parkhurst)	none specified		Burks, R. A. (Roger A.)	2012	Paratype			http://hol.osu.edu/spmInfo.html?id=ANIC%20DB%2032-020075
urn:lsid:biosci.ohio-state.edu:osuc_occurrences:ANIC__DB__32-020076	en	PreservedSpecimen	ANIC DB 32-020076	urn:lsid:biosci.ohio-state.edu:osuc_names:307095	Oxyscelio oculi (MS)	female	adult	1	ANIC	Insects	[Mt. Tambourine, Queensland, A.P. Dodd/April, 19265 (on reverse side); Scelio ocularis Dodd, paratype; Manuscript name, det. I.D. Galloway, 1975]	Mount Tamborine, QLD, Australia	-27.9667	153.2	AGPN-Aust.	Australia	Queensland		Mount Tamborine	Mt. Tambourine is a misspelling of Mt. Tamborine	Apr-1925	Dodd, A. P. (Alan Parkhurst)	none specified		Burks, R. A. (Roger A.)	2012	Paratype			http://hol.osu.edu/spmInfo.html?id=ANIC%20DB%2032-020076
urn:lsid:biosci.ohio-state.edu:osuc_occurrences:ANIC__DB__32-020077	en	PreservedSpecimen	ANIC DB 32-020077	urn:lsid:biosci.ohio-state.edu:osuc_names:5023	Oxyscelio hyalinipennis	female	adult	1	ANIC	Insects	[Mt. Tambourine, Queensland, A.P. Dodd/Dec, 1925 (on reverse side); Scelio approximata Dodd, paratype; In collection under genus Scelio. Manuscript name, det. I.D. Galloway, 1975]	Mount Tamborine, QLD, Australia	-27.9667	153.2	AGPN-Aust.	Australia	Queensland		Mount Tamborine	Mt. Tambourine is a misspelling of Mt. Tamborine	Dec-1925	Dodd, A. P. (Alan Parkhurst)	none specified		Burks, R. A. (Roger A.)	2012				http://hol.osu.edu/spmInfo.html?id=ANIC%20DB%2032-020077
urn:lsid:biosci.ohio-state.edu:osuc_occurrences:ANIC__DB__32-020078	en	PreservedSpecimen	ANIC DB 32-020078	urn:lsid:biosci.ohio-state.edu:osuc_names:5023	Oxyscelio hyalinipennis	female	adult	1	ANIC	Insects	[Mt. Tambourine, Queensland, A.P. Dodd/Dec, 1925 (on reverse side); Scelio approximata Dodd, type, female; In collection under genus Scelio. Manuscript name, det. I.D. Galloway, 1975]	Mount Tamborine, QLD, Australia	-27.9667	153.2	AGPN-Aust.	Australia	Queensland		Mount Tamborine	Mt. Tambourine is a misspelling of Mt. Tamborine	Dec-1925	Dodd, A. P. (Alan Parkhurst)	none specified		Burks, R. A. (Roger A.)	2012				http://hol.osu.edu/spmInfo.html?id=ANIC%20DB%2032-020078
urn:lsid:biosci.ohio-state.edu:osuc_occurrences:ANIC__DB__32-020079	en	PreservedSpecimen	ANIC DB 32-020079	urn:lsid:biosci.ohio-state.edu:osuc_names:529	Oxyscelio	female	adult	1	ANIC	Insects	[Pittwater, NSW, 7/2/31, A.P. DoddIn collection under genus Scelio. Manuscript name, det. I.D. Galloway, 1975]	Pittwater, NSW, Australia	-33.6	151.3	AGPN-Aust.	Australia	New South Wales				1931	Dodd, A. P. (Alan Parkhurst)	none specified			2008				http://hol.osu.edu/spmInfo.html?id=ANIC%20DB%2032-020079
urn:lsid:biosci.ohio-state.edu:osuc_occurrences:ANIC__DB__32-020080	en	PreservedSpecimen	ANIC DB 32-020080	urn:lsid:biosci.ohio-state.edu:osuc_names:5029	Oxyscelio montanus	female	adult	1	ANIC	Insects	[Rockhampton, L. Hitchcock, Dec, 1922In collection under genus Scelio. Manuscript name, det. I.D. Galloway, 1975]	Rockhampton, QLD, Australia	-23.3667	150.5	AGPN-Aust.	Australia	Queensland		Rockhampton		Dec-1922	Hitchcock, L.	none specified		Burks, R. A. (Roger A.)	2012				http://hol.osu.edu/spmInfo.html?id=ANIC%20DB%2032-020080
urn:lsid:biosci.ohio-state.edu:osuc_occurrences:ANIC__DB__32-020081	en	PreservedSpecimen	ANIC DB 32-020081	urn:lsid:biosci.ohio-state.edu:osuc_names:307069	Oxyscelio conjuncti (MS)	female	adult	1	ANIC	Insects	[Goondiwindi, Qld., Jany, 1928, A.P. DoddManuscript name, det. I.D. Galloway, 1975]	Goondiwindi, QLD, Australia	-28.5333	150.3	AGPN-Aust.	Australia	Queensland		Goondiwindi		Jan-1928	Dodd, A. P. (Alan Parkhurst)	none specified		Burks, R. A. (Roger A.)	2012	Paratype			http://hol.osu.edu/spmInfo.html?id=ANIC%20DB%2032-020081
urn:lsid:biosci.ohio-state.edu:osuc_occurrences:ANIC__DB__32-020082	en	PreservedSpecimen	ANIC DB 32-020082	urn:lsid:biosci.ohio-state.edu:osuc_names:307114	Oxyscelio truncationis (MS)	female	adult	1	ANIC	Insects	[Gogango, Q., 3/1/33, A.P.Dodd]	Gogango, QLD, Australia	-23.55	149.9	AGPN-Aust.	Australia	Queensland		Gogango		1933	Dodd, A. P. (Alan Parkhurst)	none specified		Burks, R. A. (Roger A.)	2012	Paratype			http://hol.osu.edu/spmInfo.html?id=ANIC%20DB%2032-020082
urn:lsid:biosci.ohio-state.edu:osuc_occurrences:ANIC__DB__32-020083	en	PreservedSpecimen	ANIC DB 32-020083	urn:lsid:biosci.ohio-state.edu:osuc_names:307069	Oxyscelio conjuncti (MS)	female	adult	1	ANIC	Insects	[Jericho, Q., 14/3/29, A.P. Dodd]	Jericho, QLD, Australia	-23.5667	146.1167	AGPN-Aust.	Australia	Queensland		Jericho		14 March 1929	Dodd, A. P. (Alan Parkhurst)	none specified		Burks, R. A. (Roger A.)	2012	Paratype			http://hol.osu.edu/spmInfo.html?id=ANIC%20DB%2032-020083
urn:lsid:biosci.ohio-state.edu:osuc_occurrences:ANIC__DB__32-020084	en	PreservedSpecimen	ANIC DB 32-020084	urn:lsid:biosci.ohio-state.edu:osuc_names:307069	Oxyscelio conjuncti (MS)	female	adult	1	ANIC	Insects	[Gravesend, N.S.W., 24/1/28, A.P. Dodd]	Gravesend, NSW, Australia	-29.6167	150.3333	AGPN-Aust.	Australia	New South Wales		Gravesend		24 January 1928	Dodd, A. P. (Alan Parkhurst)	none specified		Burks, R. A. (Roger A.)	2012	Paratype			http://hol.osu.edu/spmInfo.html?id=ANIC%20DB%2032-020084
urn:lsid:biosci.ohio-state.edu:osuc_occurrences:ANIC__DB__32-020085	en	PreservedSpecimen	ANIC DB 32-020085	urn:lsid:biosci.ohio-state.edu:osuc_names:307069	Oxyscelio conjuncti (MS)	female	adult	1	ANIC	Insects	[Chinchilla, Qld., A.P. Dodd, Feby, 1926; Sceliomorpha conjuncta Dodd, type, female; Manuscript name, det. I.D. Galloway, 1975]	Chinchilla, QLD, Australia	-26.7333	150.6167	AGPN-Aust.	Australia	Queensland		Chinchilla		Feb-1926	Dodd, A. P. (Alan Parkhurst)	none specified		Burks, R. A. (Roger A.)	2012	Paratype			http://hol.osu.edu/spmInfo.html?id=ANIC%20DB%2032-020085
urn:lsid:biosci.ohio-state.edu:osuc_occurrences:ANIC__DB__32-020086	en	PreservedSpecimen	ANIC DB 32-020086	urn:lsid:biosci.ohio-state.edu:osuc_names:307089	Oxyscelio livens (MS)	female	adult	1	ANIC	Insects	[Cairns, Dec, 25; Sceliomorpha livida Dodd, type, female]	Cairns, QLD, Australia	-16.9167	145.7667	GEOnet	Australia	Queensland		Cairns		Dec		none specified		Burks, R. A. (Roger A.)	2012	Paratype			http://hol.osu.edu/spmInfo.html?id=ANIC%20DB%2032-020086
urn:lsid:biosci.ohio-state.edu:osuc_occurrences:ANIC__DB__32-020087	en	PreservedSpecimen	ANIC DB 32-020087	urn:lsid:biosci.ohio-state.edu:osuc_names:307089	Oxyscelio livens (MS)	male	adult	1	ANIC	Insects	[Kuranda, Q, A.P.D., Jany, 1932]	Kuranda, Cairns Dist., QLD, Australia	-16.8167	145.6	AGPN-Aust.	Australia	Queensland		Kuranda		Jan-1932	Dodd, A. P. (Alan Parkhurst)	none specified		Burks, R. A. (Roger A.)	2012	Paratype			http://hol.osu.edu/spmInfo.html?id=ANIC%20DB%2032-020087
urn:lsid:biosci.ohio-state.edu:osuc_occurrences:ANIC__DB__32-020088	en	PreservedSpecimen	ANIC DB 32-020088	urn:lsid:biosci.ohio-state.edu:osuc_names:529	Oxyscelio	female	adult	1	ANIC	Insects	[Ayr, N.Q., June, 1921; Sceliomorpha quadriceps Dodd, type, female; In collection as Sceliomorpha quadriceps. Manuscript name, det. I.D. Galloway, 1975]	Ayr, QLD, Australia	-19.5667	147.4	AGPN-Aust.	Australia	Queensland		Ayr		Jun-1921		none specified			2008				http://hol.osu.edu/spmInfo.html?id=ANIC%20DB%2032-020088
urn:lsid:biosci.ohio-state.edu:osuc_occurrences:ANIC__DB__32-020089	en	PreservedSpecimen	ANIC DB 32-020089	urn:lsid:biosci.ohio-state.edu:osuc_names:307091	Oxyscelio nitoris (MS)	female	adult	1	ANIC	Insects	[Pittwater, NSW, 29/11/30, A.P. Dodd]	Pittwater, NSW, Australia	-33.6	151.3	AGPN-Aust.	Australia	New South Wales				29 November 1930	Dodd, A. P. (Alan Parkhurst)	none specified		Burks, R. A. (Roger A.)	2012	Paratype			http://hol.osu.edu/spmInfo.html?id=ANIC%20DB%2032-020089
urn:lsid:biosci.ohio-state.edu:osuc_occurrences:ANIC__DB__32-020090	en	PreservedSpecimen	ANIC DB 32-020090	urn:lsid:biosci.ohio-state.edu:osuc_names:307074	Oxyscelio densitatis (MS)	female	adult	1	ANIC	Insects	[Mt. Tambourine, Queensland, A.P. Dodd/Dec, 1925 (on reverse side)]	Mount Tamborine, QLD, Australia	-27.9667	153.2	AGPN-Aust.	Australia	Queensland		Mount Tamborine	Mt. Tambourine is a misspelling of Mt. Tamborine	Dec-1925	Dodd, A. P. (Alan Parkhurst)	none specified		Burks, R. A. (Roger A.)	2012	Paratype			http://hol.osu.edu/spmInfo.html?id=ANIC%20DB%2032-020090
urn:lsid:biosci.ohio-state.edu:osuc_occurrences:ANIC__DB__32-020091	en	PreservedSpecimen	ANIC DB 32-020091	urn:lsid:biosci.ohio-state.edu:osuc_names:307091	Oxyscelio nitoris (MS)	female	adult	1	ANIC	Insects	[Blackall Ra., Queensland, AP Dodd/Jan, 1926 (on reverse)]	Blackall Range, QLD, Australia	-26.6167	152.8667	AGPN-Aust.	Australia	Queensland				Jan-1926	Dodd, A. P. (Alan Parkhurst)	none specified		Burks, R. A. (Roger A.)	2012	Paratype			http://hol.osu.edu/spmInfo.html?id=ANIC%20DB%2032-020091
urn:lsid:biosci.ohio-state.edu:osuc_occurrences:ANIC__DB__32-020092	en	PreservedSpecimen	ANIC DB 32-020092	urn:lsid:biosci.ohio-state.edu:osuc_names:307091	Oxyscelio nitoris (MS)	female	adult	1	ANIC	Insects	[N. Pine Riv., 13-12-26, H. Hacker]	North Pine River, QLD, Australia	-27.2833	153.0167	AGPN-Aust.	Australia	Queensland				13 December 1926	Hacker, H.	none specified		Burks, R. A. (Roger A.)	2012	Paratype			http://hol.osu.edu/spmInfo.html?id=ANIC%20DB%2032-020092
urn:lsid:biosci.ohio-state.edu:osuc_occurrences:ANIC__DB__32-020093	en	PreservedSpecimen	ANIC DB 32-020093	urn:lsid:biosci.ohio-state.edu:osuc_names:307091	Oxyscelio nitoris (MS)	female	adult	1	ANIC	Insects	[McPherson Ra, 2800', Dec 29, AP Dodd]	McPherson Range, 2800ft, Australia	-28.35	153	AGPN-Aust.	Australia					Dec-1929	Dodd, A. P. (Alan Parkhurst)	none specified		Burks, R. A. (Roger A.)	2012	Paratype			http://hol.osu.edu/spmInfo.html?id=ANIC%20DB%2032-020093
urn:lsid:biosci.ohio-state.edu:osuc_occurrences:ANIC__DB__32-020094	en	PreservedSpecimen	ANIC DB 32-020094	urn:lsid:biosci.ohio-state.edu:osuc_names:307074	Oxyscelio densitatis (MS)	female	adult	1	ANIC	Insects	[Pittwater, NSW, 29/11/30, A.P. Dodd]	Pittwater, NSW, Australia	-33.6	151.3	AGPN-Aust.	Australia	New South Wales				29 November 1930	Dodd, A. P. (Alan Parkhurst)	none specified		Burks, R. A. (Roger A.)	2012	Paratype			http://hol.osu.edu/spmInfo.html?id=ANIC%20DB%2032-020094
urn:lsid:biosci.ohio-state.edu:osuc_occurrences:ANIC__DB__32-020095	en	PreservedSpecimen	ANIC DB 32-020095	urn:lsid:biosci.ohio-state.edu:osuc_names:307074	Oxyscelio densitatis (MS)	female	adult	1	ANIC	Insects	[Chinchilla, Qld., Nov. 1926, AP Dodd]	Chinchilla, QLD, Australia	-26.7333	150.6167	AGPN-Aust.	Australia	Queensland		Chinchilla		Nov-1926	Dodd, A. P. (Alan Parkhurst)	none specified		Burks, R. A. (Roger A.)	2012	Paratype			http://hol.osu.edu/spmInfo.html?id=ANIC%20DB%2032-020095
urn:lsid:biosci.ohio-state.edu:osuc_occurrences:ANIC__DB__32-020096	en	PreservedSpecimen	ANIC DB 32-020096	urn:lsid:biosci.ohio-state.edu:osuc_names:307094	Oxyscelio obturationis (MS)	female	adult	1	ANIC	Insects	[Westwood, Qld, Feb. 1928, AP Dodd]	Westwood, QLD, Australia	-23.6	150.15	AGPN-Aust.	Australia	Queensland		Westwood		Feb-1928	Dodd, A. P. (Alan Parkhurst)	none specified		Burks, R. A. (Roger A.)	2012	Paratype			http://hol.osu.edu/spmInfo.html?id=ANIC%20DB%2032-020096
urn:lsid:biosci.ohio-state.edu:osuc_occurrences:ANIC__DB__32-020097	en	PreservedSpecimen	ANIC DB 32-020097	urn:lsid:biosci.ohio-state.edu:osuc_names:529	Oxyscelio	female	adult	1	ANIC	Insects	[Gordonvale, NQ, June 1920; Sceliomorpha rufomarginata Dodd, Type, Female]	Gordonvale (Nelson), QLD, Australia	-17.0833	145.7667	AGPN-Aust.	Australia	Queensland		Gordonvale	Nelson is a former name of Gordonvale	Jun-1920		none specified			2008				http://hol.osu.edu/spmInfo.html?id=ANIC%20DB%2032-020097
urn:lsid:biosci.ohio-state.edu:osuc_occurrences:ANIC__DB__32-020098	en	PreservedSpecimen	ANIC DB 32-020098	urn:lsid:biosci.ohio-state.edu:osuc_names:529	Oxyscelio	male	adult	1	ANIC	Insects	[Gordonvale, NQ, May 1920; Sceliomorpha rufomarginata Dodd, Allotype, Male]	Gordonvale (Nelson), QLD, Australia	-17.0833	145.7667	AGPN-Aust.	Australia	Queensland		Gordonvale	Nelson is a former name of Gordonvale	May-1920		none specified			2008				http://hol.osu.edu/spmInfo.html?id=ANIC%20DB%2032-020098
urn:lsid:biosci.ohio-state.edu:osuc_occurrences:ANIC__DB__32-020099	en	PreservedSpecimen	ANIC DB 32-020099	urn:lsid:biosci.ohio-state.edu:osuc_names:529	Oxyscelio	male	adult	1	ANIC	Insects	[Cairns, NQ, Nov '24]	Cairns, QLD, Australia	-16.9167	145.7667	GEOnet	Australia	Queensland		Cairns		Nov-1924		none specified			2008				http://hol.osu.edu/spmInfo.html?id=ANIC%20DB%2032-020099
urn:lsid:biosci.ohio-state.edu:osuc_occurrences:ANIC__DB__32-020100	en	PreservedSpecimen	ANIC DB 32-020100	urn:lsid:biosci.ohio-state.edu:osuc_names:307096	Oxyscelio palati (MS)	female	adult	1	ANIC	Insects	[Kuranda, NQ, Jany 1932, AP Dodd]	Kuranda, Cairns Dist., QLD, Australia	-16.8167	145.6	AGPN-Aust.	Australia	Queensland		Kuranda		Jan-1932	Dodd, A. P. (Alan Parkhurst)	none specified		Burks, R. A. (Roger A.)	2012	Paratype			http://hol.osu.edu/spmInfo.html?id=ANIC%20DB%2032-020100
urn:lsid:biosci.ohio-state.edu:osuc_occurrences:ANIC__DB__32-020101	en	PreservedSpecimen	ANIC DB 32-020101	urn:lsid:biosci.ohio-state.edu:osuc_names:307091	Oxyscelio nitoris (MS)	female	adult	1	ANIC	Insects	[Mt Tambourine, Qld, AP Dodd/Dec 1925 (reverse); Sceliomorpha nitidella Dodd, Type, Female]	Mount Tamborine, QLD, Australia	-27.9667	153.2	AGPN-Aust.	Australia	Queensland		Mount Tamborine	Mt. Tambourine is a misspelling of Mt. Tamborine	Dec-1925	Dodd, A. P. (Alan Parkhurst)	none specified		Burks, R. A. (Roger A.)	2012	Paratype			http://hol.osu.edu/spmInfo.html?id=ANIC%20DB%2032-020101
urn:lsid:biosci.ohio-state.edu:osuc_occurrences:ANIC__DB__32-020102	en	PreservedSpecimen	ANIC DB 32-020102	urn:lsid:biosci.ohio-state.edu:osuc_names:307091	Oxyscelio nitoris (MS)	female	adult	1	ANIC	Insects	[Mt Tambourine, Qld, AP Dodd]	Mount Tamborine, QLD, Australia	-27.9667	153.2	AGPN-Aust.	Australia	Queensland		Mount Tamborine	Mt. Tambourine is a misspelling of Mt. Tamborine	No Date	Dodd, A. P. (Alan Parkhurst)	none specified		Burks, R. A. (Roger A.)	2012	Paratype			http://hol.osu.edu/spmInfo.html?id=ANIC%20DB%2032-020102
urn:lsid:biosci.ohio-state.edu:osuc_occurrences:ANIC__DB__32-020103	en	PreservedSpecimen	ANIC DB 32-020103	urn:lsid:biosci.ohio-state.edu:osuc_names:5035	Oxyscelio solitarius	male	adult	1	ANIC	Insects	[Kuranda, NQ, Jany 1932, AP Dodd]	Kuranda, Cairns Dist., QLD, Australia	-16.8167	145.6	AGPN-Aust.	Australia	Queensland		Kuranda		Jan-1932	Dodd, A. P. (Alan Parkhurst)	none specified			2008				http://hol.osu.edu/spmInfo.html?id=ANIC%20DB%2032-020103
urn:lsid:biosci.ohio-state.edu:osuc_occurrences:ANIC__DB__32-020104	en	PreservedSpecimen	ANIC DB 32-020104	urn:lsid:biosci.ohio-state.edu:osuc_names:5033	Oxyscelio rugulosus	female	adult	1	ANIC	Insects	[Kuranda, Qld, April 1920, AP Dodd]	Kuranda, QLD, Australia	-16.8197	145.6369	AGPN	Australia	Queensland		Kuranda		Apr-1920	Dodd, A. P. (Alan Parkhurst)	none specified			2008				http://hol.osu.edu/spmInfo.html?id=ANIC%20DB%2032-020104
urn:lsid:biosci.ohio-state.edu:osuc_occurrences:ANIC__DB__32-020105	en	PreservedSpecimen	ANIC DB 32-020105	urn:lsid:biosci.ohio-state.edu:osuc_names:5033	Oxyscelio rugulosus	female	adult	1	ANIC	Insects	[Cairns, Dec, 25]	Cairns, QLD, Australia	-16.9167	145.7667	GEOnet	Australia	Queensland		Cairns		Dec		none specified			2008				http://hol.osu.edu/spmInfo.html?id=ANIC%20DB%2032-020105
urn:lsid:biosci.ohio-state.edu:osuc_occurrences:ANIC__DB__32-020106	en	PreservedSpecimen	ANIC DB 32-020106	urn:lsid:biosci.ohio-state.edu:osuc_names:5033	Oxyscelio rugulosus	female	adult	1	ANIC	Insects	[Gordonvale, NQ, Feb, AAG]	Gordonvale (Nelson), QLD, Australia	-17.0833	145.7667	AGPN-Aust.	Australia	Queensland		Gordonvale	Nelson is a former name of Gordonvale	Feb	Girault, A. A. (Alexandre Arsène)	none specified			2008				http://hol.osu.edu/spmInfo.html?id=ANIC%20DB%2032-020106
urn:lsid:biosci.ohio-state.edu:osuc_occurrences:ANIC__DB__32-020107	en	PreservedSpecimen	ANIC DB 32-020107	urn:lsid:biosci.ohio-state.edu:osuc_names:5033	Oxyscelio rugulosus	female	adult	1	ANIC	Insects	[Mossman, NQ, April 1920]	Mossman, QLD, Australia	-16.45	145.3667	AGPN-Aust.	Australia	Queensland		Mossman		Apr-1920		none specified			2008				http://hol.osu.edu/spmInfo.html?id=ANIC%20DB%2032-020107
urn:lsid:biosci.ohio-state.edu:osuc_occurrences:ANIC__DB__32-020108	en	PreservedSpecimen	ANIC DB 32-020108	urn:lsid:biosci.ohio-state.edu:osuc_names:5033	Oxyscelio rugulosus	female	adult	1	ANIC	Insects	[Dunk Island, H Hacker, August 1927with 2 chalcidoids]	Dunk Island, QLD, Australia	-17.9333	146.15	AGPN-Aust.	Australia	Queensland				Aug-1927	Hacker, H.	none specified			2008				http://hol.osu.edu/spmInfo.html?id=ANIC%20DB%2032-020108
urn:lsid:biosci.ohio-state.edu:osuc_occurrences:ANIC__DB__32-020109	en	PreservedSpecimen	ANIC DB 32-020109	urn:lsid:biosci.ohio-state.edu:osuc_names:5033	Oxyscelio rugulosus	female	adult	1	ANIC	Insects	[Nelson, March 1913, Sceliomorpha rugulosa Dodd]	Gordonvale (Nelson), QLD, Australia	-17.0833	145.7667	AGPN-Aust.	Australia	Queensland		Gordonvale	Nelson is a former name of Gordonvale	Mar-1913		none specified		Dodd, A. P. (Alan Parkhurst)	2008	Paratype (Sceliomorpha rugulosa)			http://hol.osu.edu/spmInfo.html?id=ANIC%20DB%2032-020109
urn:lsid:biosci.ohio-state.edu:osuc_occurrences:ANIC__DB__32-020110	en	PreservedSpecimen	ANIC DB 32-020110	urn:lsid:biosci.ohio-state.edu:osuc_names:529	Oxyscelio	male	adult	1	ANIC	Insects	[SW Australia, Yallingup, Nov 1913, RE Turner, 1914-190.] [Sceliomorpha mirella Dodd]	Yallingup, WA, Australia	-33.6833	115.0333	AGPN-Aust.	Australia	Western Australia		Yallingup		Nov-1913	Turner, R. E. (Rowland E.)	none specified		Burks, R. A. (Roger A.)	2012				http://hol.osu.edu/spmInfo.html?id=ANIC%20DB%2032-020110
urn:lsid:biosci.ohio-state.edu:osuc_occurrences:ANIC__DB__32-020111	en	PreservedSpecimen	ANIC DB 32-020111	urn:lsid:biosci.ohio-state.edu:osuc_names:307073	Oxyscelio cuspidis (MS)	female	adult	1	ANIC	Insects	[Goondiwindi, Qld., Jany, 1928, A.P. Dodd]	Goondiwindi, QLD, Australia	-28.5333	150.3	AGPN-Aust.	Australia	Queensland		Goondiwindi		Jan-1928	Dodd, A. P. (Alan Parkhurst)	none specified		Burks, R. A. (Roger A.)	2012	Paratype (Oxyscelio nigriclavus)			http://hol.osu.edu/spmInfo.html?id=ANIC%20DB%2032-020111
urn:lsid:biosci.ohio-state.edu:osuc_occurrences:ANIC__DB__32-020112	en	PreservedSpecimen	ANIC DB 32-020112	urn:lsid:biosci.ohio-state.edu:osuc_names:307073	Oxyscelio cuspidis (MS)	female	adult	1	ANIC	Insects	[Canberra, 12-3-30, AP Dodd]	Canberra, ACT, Australia	-35.3	149.1333	AGPN-Aust.	Australia	Australian Capital Territory		Canberra		1930	Dodd, A. P. (Alan Parkhurst)	none specified		Burks, R. A. (Roger A.)	2012	Paratype (Oxyscelio nigriclavus)			http://hol.osu.edu/spmInfo.html?id=ANIC%20DB%2032-020112
urn:lsid:biosci.ohio-state.edu:osuc_occurrences:ANIC__DB__32-020113	en	PreservedSpecimen	ANIC DB 32-020113	urn:lsid:biosci.ohio-state.edu:osuc_names:307073	Oxyscelio cuspidis (MS)	female	adult	1	ANIC	Insects	[Scone, NSW, 24/11/31, AP Dodd]	Scone, NSW, Australia	-32.0333	150.8667	AGPN-Aust.	Australia	New South Wales		Scone		24 November 1931	Dodd, A. P. (Alan Parkhurst)	none specified		Burks, R. A. (Roger A.)	2012	Paratype (Oxyscelio nigriclavus)			http://hol.osu.edu/spmInfo.html?id=ANIC%20DB%2032-020113
urn:lsid:biosci.ohio-state.edu:osuc_occurrences:ANIC__DB__32-020114	en	PreservedSpecimen	ANIC DB 32-020114	urn:lsid:biosci.ohio-state.edu:osuc_names:307094	Oxyscelio obturationis (MS)	female	adult	1	ANIC	Insects	[Pittwater, NSW, 29/11/30, A.P. Dodd]	Pittwater, NSW, Australia	-33.6	151.3	AGPN-Aust.	Australia	New South Wales				29 November 1930	Dodd, A. P. (Alan Parkhurst)	none specified		Burks, R. A. (Roger A.)	2012	Paratype (Oxyscelio magniclavus)			http://hol.osu.edu/spmInfo.html?id=ANIC%20DB%2032-020114
urn:lsid:biosci.ohio-state.edu:osuc_occurrences:ANIC__DB__32-020115	en	PreservedSpecimen	ANIC DB 32-020115	urn:lsid:biosci.ohio-state.edu:osuc_names:307094	Oxyscelio obturationis (MS)	female	adult	1	ANIC	Insects	[Goondiwindi, Qld., 7/12/32, A.P. Dodd]	Goondiwindi, QLD, Australia	-28.5333	150.3	AGPN-Aust.	Australia	Queensland		Goondiwindi		1932	Dodd, A. P. (Alan Parkhurst)	none specified		Burks, R. A. (Roger A.)	2012	Paratype (Oxyscelio magniclavus)			http://hol.osu.edu/spmInfo.html?id=ANIC%20DB%2032-020115
urn:lsid:biosci.ohio-state.edu:osuc_occurrences:ANIC__DB__32-020116	en	PreservedSpecimen	ANIC DB 32-020116	urn:lsid:biosci.ohio-state.edu:osuc_names:307094	Oxyscelio obturationis (MS)	female	adult	1	ANIC	Insects	[Gogango, Q., Oct 1932, A.P.Dodd]	Gogango, QLD, Australia	-23.55	149.9	AGPN-Aust.	Australia	Queensland		Gogango		Oct-1932	Dodd, A. P. (Alan Parkhurst)	none specified		Burks, R. A. (Roger A.)	2012	Paratype (Oxyscelio magniclavus)			http://hol.osu.edu/spmInfo.html?id=ANIC%20DB%2032-020116
urn:lsid:biosci.ohio-state.edu:osuc_occurrences:ANIC__DB__32-020117	en	PreservedSpecimen	ANIC DB 32-020117	urn:lsid:biosci.ohio-state.edu:osuc_names:307094	Oxyscelio obturationis (MS)	female	adult	1	ANIC	Insects	[Chinchilla, Qld, Feb 1932, AP Dodd]	Chinchilla, QLD, Australia	-26.7333	150.6167	AGPN-Aust.	Australia	Queensland		Chinchilla		Feb-1932	Dodd, A. P. (Alan Parkhurst)	none specified		Burks, R. A. (Roger A.)	2012	Paratype (Oxyscelio magniclavus)			http://hol.osu.edu/spmInfo.html?id=ANIC%20DB%2032-020117
urn:lsid:biosci.ohio-state.edu:osuc_occurrences:ANIC__DB__32-020118	en	PreservedSpecimen	ANIC DB 32-020118	urn:lsid:biosci.ohio-state.edu:osuc_names:5025	Oxyscelio magniclavus	male	adult	1	ANIC	Insects	[Mt Tambourine, Qld, AP Dodd/Dec 1925 (reverse)]	Mount Tamborine, QLD, Australia	-27.9667	153.2	AGPN-Aust.	Australia	Queensland		Mount Tamborine	Mt. Tambourine is a misspelling of Mt. Tamborine	Dec-1925	Dodd, A. P. (Alan Parkhurst)	none specified			2008				http://hol.osu.edu/spmInfo.html?id=ANIC%20DB%2032-020118
urn:lsid:biosci.ohio-state.edu:osuc_occurrences:ANIC__DB__32-020119	en	PreservedSpecimen	ANIC DB 32-020119	urn:lsid:biosci.ohio-state.edu:osuc_names:5023	Oxyscelio hyalinipennis	female	adult	1	ANIC	Insects	[Chinchilla, Q, 15-1-31, AP Dodd]	Chinchilla, QLD, Australia	-26.7333	150.6167	AGPN-Aust.	Australia	Queensland		Chinchilla		15 January 1931	Dodd, A. P. (Alan Parkhurst)	none specified		Burks, R. A. (Roger A.)	2012				http://hol.osu.edu/spmInfo.html?id=ANIC%20DB%2032-020119
urn:lsid:biosci.ohio-state.edu:osuc_occurrences:ANIC__DB__32-020120	en	PreservedSpecimen	ANIC DB 32-020120	urn:lsid:biosci.ohio-state.edu:osuc_names:5023	Oxyscelio hyalinipennis	female	adult	1	ANIC	Insects	[Goondiwindi, Q, 26/1/31, AP Dodd]	Goondiwindi, QLD, Australia	-28.5333	150.3	AGPN-Aust.	Australia	Queensland		Goondiwindi		26 January 1931	Dodd, A. P. (Alan Parkhurst)	none specified		Burks, R. A. (Roger A.)	2012				http://hol.osu.edu/spmInfo.html?id=ANIC%20DB%2032-020120
urn:lsid:biosci.ohio-state.edu:osuc_occurrences:ANIC__DB__32-020121	en	PreservedSpecimen	ANIC DB 32-020121	urn:lsid:biosci.ohio-state.edu:osuc_names:5029	Oxyscelio montanus	female	adult	1	ANIC	Insects	[Gogango, Q, March 28, AP Dodd]	Gogango, QLD, Australia	-23.55	149.9	AGPN-Aust.	Australia	Queensland		Gogango		Mar-1928	Dodd, A. P. (Alan Parkhurst)	none specified			2008				http://hol.osu.edu/spmInfo.html?id=ANIC%20DB%2032-020121
urn:lsid:biosci.ohio-state.edu:osuc_occurrences:ANIC__DB__32-020122	en	PreservedSpecimen	ANIC DB 32-020122	urn:lsid:biosci.ohio-state.edu:osuc_names:5029	Oxyscelio montanus	female	adult	1	ANIC	Insects	[Westwood, Qld, Feb. 1928, AP Dodd]	Westwood, QLD, Australia	-23.6	150.15	AGPN-Aust.	Australia	Queensland		Westwood		Feb-1928	Dodd, A. P. (Alan Parkhurst)	none specified			2008				http://hol.osu.edu/spmInfo.html?id=ANIC%20DB%2032-020122
urn:lsid:biosci.ohio-state.edu:osuc_occurrences:ANIC__DB__32-020123	en	PreservedSpecimen	ANIC DB 32-020123	urn:lsid:biosci.ohio-state.edu:osuc_names:5029	Oxyscelio montanus	male	adult	1	ANIC	Insects	[Biggenden, Queensland, AP Dodd, Jan 1926]	Biggenden, QLD, Australia	-25.5	152.0333	AGPN-Aust.	Australia	Queensland		Biggenden		Jan-1926	Dodd, A. P. (Alan Parkhurst)	none specified			2008				http://hol.osu.edu/spmInfo.html?id=ANIC%20DB%2032-020123
urn:lsid:biosci.ohio-state.edu:osuc_occurrences:ANIC__DB__32-020124	en	PreservedSpecimen	ANIC DB 32-020124	urn:lsid:biosci.ohio-state.edu:osuc_names:5031	Oxyscelio nigricoxa	male	adult	1	ANIC	Insects	[Kuranda, NQ, Jany 1932, AP Dodd]	Kuranda, Cairns Dist., QLD, Australia	-16.8167	145.6	AGPN-Aust.	Australia	Queensland		Kuranda		Jan-1932	Dodd, A. P. (Alan Parkhurst)	none specified			2008				http://hol.osu.edu/spmInfo.html?id=ANIC%20DB%2032-020124
urn:lsid:biosci.ohio-state.edu:osuc_occurrences:ANIC__DB__32-020125	en	PreservedSpecimen	ANIC DB 32-020125	urn:lsid:biosci.ohio-state.edu:osuc_names:5031	Oxyscelio nigricoxa	female	adult	1	ANIC	Insects	[Gordonvale, NQ, May 1920]	Gordonvale (Nelson), QLD, Australia	-17.0833	145.7667	AGPN-Aust.	Australia	Queensland		Gordonvale	Nelson is a former name of Gordonvale	May-1920		none specified			2008				http://hol.osu.edu/spmInfo.html?id=ANIC%20DB%2032-020125
urn:lsid:biosci.ohio-state.edu:osuc_occurrences:ANIC__DB__32-020126	en	PreservedSpecimen	ANIC DB 32-020126	urn:lsid:biosci.ohio-state.edu:osuc_names:5010	Oxyscelio ceylonensis	female	adult	1	ANIC	Insects	[Ceylon, Thwaites, 67-25; Sceliomorpha ceylonensis Dodd]	67-25, Sri Lanka	7	81	GEOnet	Sri Lanka				Ceylon is a former name for Sri Lanka	No Date	Thwaites	none specified		Dodd, A. P. (Alan Parkhurst)	2008				http://hol.osu.edu/spmInfo.html?id=ANIC%20DB%2032-020126
urn:lsid:biosci.ohio-state.edu:osuc_occurrences:ANIC__DB__32-020141	en	PreservedSpecimen	ANIC DB 32-020141	urn:lsid:biosci.ohio-state.edu:osuc_names:529	Oxyscelio	male	adult	1	ANIC	Insects	[11.45S 142.35E, Heathlands, Qld, 18 Aug-18 Sept 1992, Malaise trap, P Zborowski & L Miller]	Heathlands, 11°45'S 142°35'E, QLD, Australia	-11.75	142.5833	label	Australia	Queensland				18 August 1992 - 18 September 1992	Zborowski, P. & Miller, L.	malaise trap			2008				http://hol.osu.edu/spmInfo.html?id=ANIC%20DB%2032-020141
urn:lsid:biosci.ohio-state.edu:osuc_occurrences:ANIC__DB__32-020142	en	PreservedSpecimen	ANIC DB 32-020142	urn:lsid:biosci.ohio-state.edu:osuc_names:307070	Oxyscelio contusionis (MS)	female	adult	1	ANIC	Insects	[12.40S 142.39E, Batavia Downs, Qld, 22 Jun-23 Aug 1992, FIT, P. Zborowski & J Cardale]	Batavia Downs, 12°40'S 142°39'E, QLD, Australia	-12.6667	142.65	label	Australia	Queensland				22 June 1992 - 23 August 1992	Zborowski, P. & Cardale, J. C. (Josephine C.)	flight intercept trap		Burks, R. A. (Roger A.)	2012	Holotype			http://hol.osu.edu/spmInfo.html?id=ANIC%20DB%2032-020142
urn:lsid:biosci.ohio-state.edu:osuc_occurrences:ANIC__DB__32-020143	en	PreservedSpecimen	ANIC DB 32-020143	urn:lsid:biosci.ohio-state.edu:osuc_names:307091	Oxyscelio nitoris (MS)	male	adult	1	ANIC	Insects	[12.40S 142.39E, Qld: 3 km W Batavia Downs, 18 June-22 July, 1992, P. Zborowski & E. Nielsen, malaise trap]	3km W Batavia Downs, 12°40'S 142°39'E, QLD, Australia	-12.6667	142.65	label	Australia	Queensland				18 June 1992 - 22 July 1992	Zborowski, P. & Nielsen, E.	malaise trap		Burks, R. A. (Roger A.)	2012	Paratype			http://hol.osu.edu/spmInfo.html?id=ANIC%20DB%2032-020143
urn:lsid:biosci.ohio-state.edu:osuc_occurrences:ANIC__DB__32-020144	en	PreservedSpecimen	ANIC DB 32-020144	urn:lsid:biosci.ohio-state.edu:osuc_names:5031	Oxyscelio nigricoxa	female	adult	1	ANIC	Insects	[12.41S 142.41E, Qld: 5 km S Batavia Downs, 16 Sept - 24 Oct 1991, FIT, P. Zborowski & T. Weir]	5km S Batavia Downs, 12°41'S 142°41'E, QLD, Australia	-12.6833	142.6833	label	Australia	Queensland				16 September 1991 - 24 October 1991	Zborowski, P. & Weir, T.	flight intercept trap		Burks, R. A. (Roger A.)	2012				http://hol.osu.edu/spmInfo.html?id=ANIC%20DB%2032-020144
urn:lsid:biosci.ohio-state.edu:osuc_occurrences:ANIC__DB__32-020145	en	PreservedSpecimen	ANIC DB 32-020145	urn:lsid:biosci.ohio-state.edu:osuc_names:307096	Oxyscelio palati (MS)	female	adult	1	ANIC	Insects	[13.44S 143.20E, Qld: 11 km W by N Bald Hill, McIlwraith Ra, 520m, 26 June-13 July, 1989, ID Naumann, rainforest, malaise trap/ethanol]	McIlwraith Range, 13°44'S 143°20'E, 520m, rainforest, 11km NW Bald Hill, QLD, Australia	-13.7333	143.3333	label	Australia	Queensland				26 June 1989 - 13 July 1989	Naumann, I. D. (Ian D.)	malaise trap		Burks, R. A. (Roger A.)	2012	Paratype	rainforest		http://hol.osu.edu/spmInfo.html?id=ANIC%20DB%2032-020145
urn:lsid:biosci.ohio-state.edu:osuc_occurrences:ANIC__DB__32-020146	en	PreservedSpecimen	ANIC DB 32-020146	urn:lsid:biosci.ohio-state.edu:osuc_names:307107	Oxyscelio scutorum (MS)	female	adult	1	ANIC	Insects	[13.43S 143.19E, Qld: 15 km WNW Bald Hill, McIlwraith Ra, 420m, 27 June-12 July, 1989, I Naumann, open for., weather station site]	McIlwraith Range, 13°43'S 143°19'E, 420m, open forest, weather station site, 15km WNW Bald Hill, QLD, Australia	-13.7167	143.3167	label	Australia	Queensland				27 June 1989 - 12 July 1989	Naumann, I. D. (Ian D.)	none specified		Burks, R. A. (Roger A.)	2012	Paratype	open forest		http://hol.osu.edu/spmInfo.html?id=ANIC%20DB%2032-020146
urn:lsid:biosci.ohio-state.edu:osuc_occurrences:ANIC__DB__32-020147	en	PreservedSpecimen	ANIC DB 32-020147	urn:lsid:biosci.ohio-state.edu:osuc_names:307115	Oxyscelio umbonis (MS)	male	adult	1	ANIC	Insects	[11.51S, 142.38E, Qld: 12 km SSE Heathlands, 15-26 Jan 1992, I Naumann, T. Weir, malaise trap/ethanol, rainforest margin]	12km SSE Heathlands, 11°51'S 142°38'E, rainforest margin, QLD, Australia	-11.85	142.6333	label	Australia	Queensland				15 January 1992 - 26 January 1992	Weir, T. & Naumann, I. D. (Ian D.)	malaise trap		Burks, R. A. (Roger A.)	2012	Paratype	rainforest margin		http://hol.osu.edu/spmInfo.html?id=ANIC%20DB%2032-020147
urn:lsid:biosci.ohio-state.edu:osuc_occurrences:ANIC__DB__32-020148	en	PreservedSpecimen	ANIC DB 32-020148	urn:lsid:biosci.ohio-state.edu:osuc_names:307077	Oxyscelio exiguitatis (MS)	female	adult	1	ANIC	Insects	[11.39S 142.27E, Qld: Cockatoo Ck. Xing, 17 km NW Heathlands, 15-26 Jan 1992, ID Naumann, TA Weir, malaise trap/ethanol]	Cockatoo Creek Crossing, 11°39'S 142°27'E, 17km NW Heathlands, QLD, Australia	-11.65	142.45	label	Australia	Queensland				15 January 1992 - 26 January 1992	Weir, T. A. & Naumann, I. D. (Ian D.)	malaise trap		Burks, R. A. (Roger A.)	2012	Paratype			http://hol.osu.edu/spmInfo.html?id=ANIC%20DB%2032-020148
urn:lsid:biosci.ohio-state.edu:osuc_occurrences:ANIC__DB__32-020149	en	PreservedSpecimen	ANIC DB 32-020149	urn:lsid:biosci.ohio-state.edu:osuc_names:5029	Oxyscelio montanus	female	adult	1	ANIC	Insects	[15.39S 144.31E, Split Rock, Qld, 18 Aug-16 Sept 1993, FIT, P Zborowski & S Shattuck]	Split Rock, 15°39'S 144°31'E, QLD, Australia	-15.65	144.5167	label	Australia	Queensland				18 August 1993 - 16 September 1993	Zborowski, P. & Shattuck, S. O.	flight intercept trap		Burks, R. A. (Roger A.)	2012				http://hol.osu.edu/spmInfo.html?id=ANIC%20DB%2032-020149
urn:lsid:biosci.ohio-state.edu:osuc_occurrences:ANIC__DB__32-020150	en	PreservedSpecimen	ANIC DB 32-020150	urn:lsid:biosci.ohio-state.edu:osuc_names:307115	Oxyscelio umbonis (MS)	female	adult	1	ANIC	Insects	[11.45S 142.35E, Qld: Heathlands dump, 25 Jul-18 Aug 1992, P Zborowski, J Cardale, Malaise #2, open forest]	Heathlands, 11°45'S 142°35'E, MT2, open forest / dump, QLD, Australia	-11.75	142.5833	label	Australia	Queensland				25 July 1992 - 18 August 1992	Zborowski, P. & Cardale, J. C. (Josephine C.)	malaise trap		Burks, R. A. (Roger A.)	2012	Paratype	open forest; dump		http://hol.osu.edu/spmInfo.html?id=ANIC%20DB%2032-020150
urn:lsid:biosci.ohio-state.edu:osuc_occurrences:ANIC__DB__32-020151	en	PreservedSpecimen	ANIC DB 32-020151	urn:lsid:biosci.ohio-state.edu:osuc_names:529	Oxyscelio	male	adult	1	ANIC	Insects	[15.11S 143.52E, Hann River, Qld, 17 August-15 Sept 1993, FIT, P Zborowski & S Shattuck]	Hann River, 15°11'S 143°52'E, QLD, Australia	-15.1833	143.8667	label	Australia	Queensland				17 August 1993 - 15 September 1993	Zborowski, P. & Shattuck, S. O.	flight intercept trap			2008				http://hol.osu.edu/spmInfo.html?id=ANIC%20DB%2032-020151
urn:lsid:biosci.ohio-state.edu:osuc_occurrences:ANIC__DB__32-020152	en	PreservedSpecimen	ANIC DB 32-020152	urn:lsid:biosci.ohio-state.edu:osuc_names:5029	Oxyscelio montanus	female	adult	1	ANIC	Insects	[12.40S 143.00E, Qld, 13 km E by S Weipa, 12 Sep -24 Oct 1993, Malaise trap, P. Zborowski & D Rentz]	13km SE Weipa, 12°40'S 143°00'E, QLD, Australia	-12.6667	143	label	Australia	Queensland				12 September 1993 - 24 October 1993	Zborowski, P. & Rentz, D. C. F.	malaise trap		Burks, R. A. (Roger A.)	2012				http://hol.osu.edu/spmInfo.html?id=ANIC%20DB%2032-020152
urn:lsid:biosci.ohio-state.edu:osuc_occurrences:ANIC__DB__32-020153	en	PreservedSpecimen	ANIC DB 32-020153	urn:lsid:biosci.ohio-state.edu:osuc_names:307114	Oxyscelio truncationis (MS)	female	adult	1	ANIC	Insects	[3 km N Landsdowne, near Taree, NSW, 19-26 Sept 1992, G Williams, malaise trap, riparian rainforest]	3km N Lansdowne, riparian rainforest, nr. Taree, NSW, Australia	-31.7619	152.5344	Google Earth	Australia	New South Wales			Landsdowne is a misspelling of Lansdowne; derived from AGPN	19 September 1992 - 26 September 1992	Williams, G.	malaise trap		Burks, R. A. (Roger A.)	2012	Paratype	riparian rainforest		http://hol.osu.edu/spmInfo.html?id=ANIC%20DB%2032-020153
urn:lsid:biosci.ohio-state.edu:osuc_occurrences:ANIC__DB__32-020154	en	PreservedSpecimen	ANIC DB 32-020154	urn:lsid:biosci.ohio-state.edu:osuc_names:529	Oxyscelio	female	adult	1	ANIC	Insects	[35.30S 150.24E, Bawley Point, NSW, 27 - 28 Nov 1993, DK Yeates, malaise trap]	Bawley Point, 35°30'S 150°24'E, NSW, Australia	-35.5	150.4	label	Australia	New South Wales				27 November 1993 - 28 November 1993	Yeates, D. K.	malaise trap			2008				http://hol.osu.edu/spmInfo.html?id=ANIC%20DB%2032-020154
urn:lsid:biosci.ohio-state.edu:osuc_occurrences:ANIC__DB__32-020155	en	PreservedSpecimen	ANIC DB 32-020155	urn:lsid:biosci.ohio-state.edu:osuc_names:5035	Oxyscelio solitarius	male	adult	1	ANIC	Insects	[10.41S 142.32E, Qld: Cape York, 20 June 1993, ID Naumann & P Zborowski]	Cape York, 10°41'S 142°32'E, QLD, Australia	-10.6833	142.5333	label	Australia	Queensland				20 June 1993	Naumann, I. D. (Ian D.) & Zborowski, P.	none specified		Burks, R. A. (Roger A.)	2012				http://hol.osu.edu/spmInfo.html?id=ANIC%20DB%2032-020155
urn:lsid:biosci.ohio-state.edu:osuc_occurrences:ANIC__DB__32-020156	en	PreservedSpecimen	ANIC DB 32-020156	urn:lsid:biosci.ohio-state.edu:osuc_names:529	Oxyscelio	female	adult	1	ANIC	Insects	[10.43S 142.32E, Qld: 2 km S Cape York, 20 June 1993, open for., ID Naumann & P Zborowski]	2km S Cape York, 10°43'S 142°32'E, QLD, Australia	-10.7167	142.5333	label	Australia	Queensland				20 June 1993	Naumann, I. D. (Ian D.) & Zborowski, P.	none specified			2008				http://hol.osu.edu/spmInfo.html?id=ANIC%20DB%2032-020156
urn:lsid:biosci.ohio-state.edu:osuc_occurrences:ANIC__DB__32-020886	en	PreservedSpecimen	ANIC DB 32-020886	urn:lsid:biosci.ohio-state.edu:osuc_names:307063	Oxyscelio aciculae (MS)	male	adult	1	ANIC	Insects	[Mt. Lewis, QLD, 20 km SW Mossman, 1000m, 26 June-1 Aug 1982, S&J Peck, SBP52; FIT, rainforest; Oxyscelio det NF Johnson 2004]	Mount Lewis, 1000m, SBP52, rainforest, 20km SW Mossman, QLD, Australia	-16.5833	145.2833	AGPN-Aust	Australia	Queensland				26 June 1982 - 1 August 1982	Peck, S. (Stuart) & Peck, J.	flight intercept trap		Burks, R. A. (Roger A.)	2012	Paratype	rainforest		http://hol.osu.edu/spmInfo.html?id=ANIC%20DB%2032-020886
urn:lsid:biosci.ohio-state.edu:osuc_occurrences:ANIC__DB__32-020887	en	PreservedSpecimen	ANIC DB 32-020887	urn:lsid:biosci.ohio-state.edu:osuc_names:529	Oxyscelio	female	adult	1	ANIC	Insects	[35.22S 148.50E, Blundells Ck., 3 km E of Piccadilly Circus, 850m, ACT, Feb. 1984, Weir, Lawrence, Johnson; flight intercept trap/window trough trap]	Blundells Creek, 35°22'S 148°50'E, 850m, 3km E Piccadilly Circus, ACT, Australia	-35.3667	148.8333	label	Australia	Australian Capital Territory				Feb-1984	Weir, Lawrence & Johnson	flight intercept trap/window trough trap			2008				http://hol.osu.edu/spmInfo.html?id=ANIC%20DB%2032-020887
urn:lsid:biosci.ohio-state.edu:osuc_occurrences:ANIC__DB__32-020901	en	PreservedSpecimen	ANIC DB 32-020901	urn:lsid:biosci.ohio-state.edu:osuc_names:307116	Oxyscelio uncinorum (MS)	male	adult	1	ANIC	Insects	[43.22S 146.08E, Claytons, Bathurst Harbour, TAS, 15 Jan-20 Feb 1991, Calder, A, Dressler, W, Malaise No. 3, closed forest; Oxyscelio det NF Johnson 2004]	Claytons, 43°22'S 146°08'E, MT3, closed forest, Bathurst Harbour, TAS, Australia	-43.3667	146.1333	label	Australia	Tasmania				15 January 1991 - 20 February 1991	Calder, A. & Dressler, W.	malaise trap		Burks, R. A. (Roger A.)	2012	Paratype	closed forest		http://hol.osu.edu/spmInfo.html?id=ANIC%20DB%2032-020901
urn:lsid:biosci.ohio-state.edu:osuc_occurrences:ANIC__DB__32-020902	en	PreservedSpecimen	ANIC DB 32-020902	urn:lsid:biosci.ohio-state.edu:osuc_names:307113	Oxyscelio tenuitatis (MS)	female	adult	1	ANIC	Insects	[41.50S 146.03E, Pelion Hut, 3km S Mt Oakleigh, TAS, closed forest (W.E.B.S.), malaise 2, 11 Feb - 1 March 1990]	Pelion Hut, 41°50'S 146°03'E, MT2, closed forest, 3km S Mt. Oakleigh, TAS, Australia	-41.8333	146.05	label	Australia	Tasmania				11 February 1990 - 1 March 1990		malaise trap		Burks, R. A. (Roger A.)	2012	Paratype	closed forest		http://hol.osu.edu/spmInfo.html?id=ANIC%20DB%2032-020902
urn:lsid:biosci.ohio-state.edu:osuc_occurrences:ANIC__DB__32-020903	en	PreservedSpecimen	ANIC DB 32-020903	urn:lsid:biosci.ohio-state.edu:osuc_names:307113	Oxyscelio tenuitatis (MS)	male	adult	1	ANIC	Insects	[43.25S 146.10E, Melaleuca, Bathurst Harbour, TAS, 15-20 Feb 1991, Calder, A, Dressler, W, malaise trap]	Melaleuca, 43°25'S 146°10'E, Bathurst Harbour, TAS, Australia	-43.4167	146.1667	label	Australia	Tasmania				15 February 1991 - 20 February 1991	Calder, A. & Dressler, W.	malaise trap		Burks, R. A. (Roger A.)	2012	Paratype			http://hol.osu.edu/spmInfo.html?id=ANIC%20DB%2032-020903
urn:lsid:biosci.ohio-state.edu:osuc_occurrences:ANIC__DB__32-020904	en	PreservedSpecimen	ANIC DB 32-020904	urn:lsid:biosci.ohio-state.edu:osuc_names:529	Oxyscelio	female	adult	1	ANIC	Insects	[3km N Lansdowne nr Taree, NSW, 20-27 Dec 1990, G Williams, Malaise, rainf./wet sclerophyll]	3km N Lansdowne, rainforest / wet sclerophyll, nr. Taree, NSW, Australia	-31.7619	152.5344	Google Earth	Australia	New South Wales			derived from AGPN	20 December 1990 - 27 December 1990	Williams, G.	malaise trap			2008		rainforest; wet sclerophyll		http://hol.osu.edu/spmInfo.html?id=ANIC%20DB%2032-020904
urn:lsid:biosci.ohio-state.edu:osuc_occurrences:ANIC__DB__32-021000	en	PreservedSpecimen	ANIC DB 32-021000	urn:lsid:biosci.ohio-state.edu:osuc_names:305770	Oxyscelio caesitas (MS)	female	adult	1	ANIC	Insects	[Christmas Island, 10.30S 105.35E, East-West Park Track, 13-28 Apr 1989, JC Cardale, Malaise trap/ethanol; Oxyscelio det L Masner 2004]	East-West Park Track, 10°30'S 105°35'E, Christmas Island	-10.5	105.5833	label	Christmas Island					13 April 1989 - 28 April 1989	Cardale, J. C. (Josephine C.)	malaise trap		Burks, R. A. (Roger A.)	2012	Holotype			http://hol.osu.edu/spmInfo.html?id=ANIC%20DB%2032-021000
urn:lsid:biosci.ohio-state.edu:osuc_occurrences:Australian__Museum__K245254	en	PreservedSpecimen	Australian Museum K245254	urn:lsid:biosci.ohio-state.edu:osuc_names:529	Oxyscelio	male	adult	1	AMSA	Insects	[7 Feb 1978 Royal National Park near Sydney, NSW M.A. Schneider] [Oxyscelio det. I.D. Galloway, 1982 ]	Royal National Park, nr. Sydney, NSW, Australia	-34.1225	151.0639	Wikipedia	Australia	New South Wales				7 February 1978	Schneider, M. A.	none specified		Galloway, I. D. (Ian D.)	1982				http://hol.osu.edu/spmInfo.html?id=Australian%20Museum%20K245254
urn:lsid:biosci.ohio-state.edu:osuc_occurrences:Australian__Museum__K245255	en	PreservedSpecimen	Australian Museum K245255	urn:lsid:biosci.ohio-state.edu:osuc_names:529	Oxyscelio	male	adult	1	AMSA	Insects	[7 Feb 1978 Royal National Park near Sydney, NSW M.A. Schneider] [Oxyscelio det. I.D. Galloway, 1982]	Royal National Park, nr. Sydney, NSW, Australia	-34.1225	151.0639	Wikipedia	Australia	New South Wales				7 February 1978	Schneider, M. A.	none specified		Galloway, I. D. (Ian D.)	1982				http://hol.osu.edu/spmInfo.html?id=Australian%20Museum%20K245255
urn:lsid:biosci.ohio-state.edu:osuc_occurrences:Australian__Museum__K245256	en	PreservedSpecimen	Australian Museum K245256	urn:lsid:biosci.ohio-state.edu:osuc_names:307063	Oxyscelio aciculae (MS)	male	adult	1	AMSA	Insects	[Malaise trap AustralForest via Bulburin, Qld. Site3 24°34'S. 151°29'E] [20 March 1975 D.K. McAlpine] [Oxyscelio det. I.D. Galloway, 1982]	Austral Forest, 24°34'S 151°29'E, site 3, via Bulburin, QLD, Australia	-24.5667	151.4833	label	Australia	Queensland				20 March 1975	McAlpine, D. K.	malaise trap		Burks, R. A. (Roger A.)	2012	Paratype			http://hol.osu.edu/spmInfo.html?id=Australian%20Museum%20K245256
urn:lsid:biosci.ohio-state.edu:osuc_occurrences:Australian__Museum__K245257	en	PreservedSpecimen	Australian Museum K245257	urn:lsid:biosci.ohio-state.edu:osuc_names:307063	Oxyscelio aciculae (MS)	male	adult	1	AMSA	Insects	[Malaise trap AustralForest via Bulburin,Qld.Site3 24°34'S,151°29'E] [23 March 1975 D.K. McAlpine] [Oxyscelio det. I.D. Galloway, 1982]	Austral Forest, 24°34'S 151°29'E, site 3, via Bulburin, QLD, Australia	-24.5667	151.4833	label	Australia	Queensland				23 March 1975	McAlpine, D. K.	malaise trap		Burks, R. A. (Roger A.)	2012	Paratype			http://hol.osu.edu/spmInfo.html?id=Australian%20Museum%20K245257
urn:lsid:biosci.ohio-state.edu:osuc_occurrences:Australian__Museum__K245258	en	PreservedSpecimen	Australian Museum K245258	urn:lsid:biosci.ohio-state.edu:osuc_names:529	Oxyscelio	male	adult	1	AMSA	Insects	[Homevale, Qld. Site 10 21°24'S 148°33'E Alt. 440m] [Ex malaise trap 26 Apr. 1975 D. Milledge, W.Botes]	Homevale, 21°24'S 148°33'E, 440m, site 10, QLD, Australia	-21.4	148.55	label	Australia	Queensland				26 April 1975	Milledge, D & Botes, W	malaise trap		Burks, R. A. (Roger A.)	2012				http://hol.osu.edu/spmInfo.html?id=Australian%20Museum%20K245258
urn:lsid:biosci.ohio-state.edu:osuc_occurrences:Australian__Museum__K245259	en	PreservedSpecimen	Australian Museum K245259	urn:lsid:biosci.ohio-state.edu:osuc_names:5018	Oxyscelio flavipes	female	adult	1	AMSA	Insects	[Olmara Hills,via Dalrymple Heights Qld. Site 8 21°04'S148°35'E Alt. 1000 m] [6 April 1975 D.K. McAlpine] [Oxyscelio det. I.D. Galloway, 1982]	Olmara Hills, 21°04'S 148°35'E, 1000m, site 8, via Dalrymple Heights, QLD, Australia	-21.0667	148.5833	label	Australia	Queensland				6 April 1975	McAlpine, D. K.	none specified		Burks, R. A. (Roger A.)	2012				http://hol.osu.edu/spmInfo.html?id=Australian%20Museum%20K245259
urn:lsid:biosci.ohio-state.edu:osuc_occurrences:Australian__Museum__K245260	en	PreservedSpecimen	Australian Museum K245260	urn:lsid:biosci.ohio-state.edu:osuc_names:307078	Oxyscelio fluctuum (MS)	female	adult	1	AMSA	Insects	[The Crater, near Herberton, N.Qld. 16 Dec.1961. McAlpine+Lossin] [ON LOAN FROM AUST. MUSEUM]	The Crater, nr. Herberton, QLD, Australia	-17.4256	145.4853	WDPA-UN	Australia	Queensland				16 December 1961	McAlpine & Lossin	none specified		Burks, R. A. (Roger A.)	2012	Paratype			http://hol.osu.edu/spmInfo.html?id=Australian%20Museum%20K245260
urn:lsid:biosci.ohio-state.edu:osuc_occurrences:Australian__Museum__K245261	en	PreservedSpecimen	Australian Museum K245261	urn:lsid:biosci.ohio-state.edu:osuc_names:307118	Oxyscelio verrucae (MS)	female	adult	1	AMSA	Insects	[13 miles W. of Matlock, Vic. 7 April,1963. D.K.McAlpine] [ON LOAN FROM AUST. MUSEUM]	13mi W Matlock, VIC, Australia	-37.6403	146.1381	Google Earth	Australia	Victoria			derived from AGPN	7 April 1963	McAlpine, D. K.	none specified		Burks, R. A. (Roger A.)	2012	Paratype			http://hol.osu.edu/spmInfo.html?id=Australian%20Museum%20K245261
urn:lsid:biosci.ohio-state.edu:osuc_occurrences:Australian__Museum__K245262	en	PreservedSpecimen	Australian Museum K245262	urn:lsid:biosci.ohio-state.edu:osuc_names:307095	Oxyscelio oculi (MS)	female	adult	1	AMSA	Insects	abdomen in attached vial; [Binna Burra, Lamington Nat. Pk. Qld. 31 Jan.1961 D.K. McAlpine] [ON LOAN FROM AUST. MUSEUM] [Oxyscelio [female] det. I.D. Galloway, 1975]	Binna Burra, Lamington N.P., QLD, Australia	-28.1833	153.1667	AGPN-Aust.	Australia	Queensland		Binna Burra		31 January 1961	McAlpine, D. K.	none specified		Burks, R. A. (Roger A.)	2012	Paratype			http://hol.osu.edu/spmInfo.html?id=Australian%20Museum%20K245262
urn:lsid:biosci.ohio-state.edu:osuc_occurrences:Australian__Museum__K245263	en	PreservedSpecimen	Australian Museum K245263	urn:lsid:biosci.ohio-state.edu:osuc_names:307063	Oxyscelio aciculae (MS)	male	adult	1	AMSA	Insects	[Binna Burra, Lamington Nat. Pk. Qld. 31 Jan.1961 D.K. McAlpine] [ON LOAN FROM AUST. MUSEUM]	Binna Burra, Lamington N.P., QLD, Australia	-28.1833	153.1667	AGPN-Aust.	Australia	Queensland		Binna Burra		31 January 1961	McAlpine, D. K.	none specified		Burks, R. A. (Roger A.)	2012	Paratype			http://hol.osu.edu/spmInfo.html?id=Australian%20Museum%20K245263
urn:lsid:biosci.ohio-state.edu:osuc_occurrences:Australian__Museum__K245264	en	PreservedSpecimen	Australian Museum K245264	urn:lsid:biosci.ohio-state.edu:osuc_names:529	Oxyscelio	male	adult	1	AMSA	Insects	[Binna Burra, Lamington Nat. Pk. Qld. 1 Feb. 1961. D.K. McAlpine] [Oxyscelio det. I.D. Galloway, 1975]	Binna Burra, Lamington N.P., QLD, Australia	-28.1833	153.1667	AGPN-Aust.	Australia	Queensland		Binna Burra		1 February 1961	McAlpine, D. K.	none specified		Galloway, I. D. (Ian D.)	1975				http://hol.osu.edu/spmInfo.html?id=Australian%20Museum%20K245264
urn:lsid:biosci.ohio-state.edu:osuc_occurrences:Australian__Museum__K245265	en	PreservedSpecimen	Australian Museum K245265	urn:lsid:biosci.ohio-state.edu:osuc_names:307113	Oxyscelio tenuitatis (MS)	male	adult	1	AMSA	Insects	[Charlotte Pass, SnowyMts.NSW 17Feb.1963 D.K.McAlpine] [ON LOAN FROM AUST. MUSEUM]	Charlotte Pass, Snowy Mts., NSW, Australia	-36.4317	148.3347	AGPN	Australia	New South Wales		Charlotte Pass		17 February 1963	McAlpine, D. K.	none specified		Burks, R. A. (Roger A.)	2012	Paratype			http://hol.osu.edu/spmInfo.html?id=Australian%20Museum%20K245265
urn:lsid:biosci.ohio-state.edu:osuc_occurrences:Australian__Museum__K245266	en	PreservedSpecimen	Australian Museum K245266	urn:lsid:biosci.ohio-state.edu:osuc_names:529	Oxyscelio	female	adult	1	AMSA	Insects	[Charlotte Pass, SnowyMts.NSW 17Feb.1963 D.K.McAlpine] [ON LOAN FROM AUST. MUSEUM]	Charlotte Pass, Snowy Mts., NSW, Australia	-36.4317	148.3347	AGPN	Australia	New South Wales		Charlotte Pass		17 February 1963	McAlpine, D. K.	none specified		Burks, R. A. (Roger A.)	2012				http://hol.osu.edu/spmInfo.html?id=Australian%20Museum%20K245266
urn:lsid:biosci.ohio-state.edu:osuc_occurrences:Australian__Museum__K245267	en	PreservedSpecimen	Australian Museum K245267	urn:lsid:biosci.ohio-state.edu:osuc_names:307095	Oxyscelio oculi (MS)	female	adult	1	AMSA	Insects	[Nightcap National Pk.near Mullumbimby, N.S.W. 29 Jan.1961 D.K. Alpine] [ON LOAN FROM AUST. MUSEUM]	Nightcap National Park, nr. Mullumbimby, NSW, Australia	-28.5439	153.2931	Wikipedia	Australia	New South Wales				29 January 1961	McAlpine, D. K.	none specified		Burks, R. A. (Roger A.)	2012	Paratype			http://hol.osu.edu/spmInfo.html?id=Australian%20Museum%20K245267
urn:lsid:biosci.ohio-state.edu:osuc_occurrences:Australian__Museum__K245268	en	PreservedSpecimen	Australian Museum K245268	urn:lsid:biosci.ohio-state.edu:osuc_names:307095	Oxyscelio oculi (MS)	female	adult	1	AMSA	Insects	abdomen in attached vial; [Nightcap National Pk.near Mullumbimby, N.S.W. 29 Jan.1961 D.K. Alpine] [ON LOAN FROM AUST. MUSEUM] [Oxyscelio [female] det. I.D. Galloway, 1975]	Nightcap National Park, nr. Mullumbimby, NSW, Australia	-28.5439	153.2931	Wikipedia	Australia	New South Wales				29 January 1961	McAlpine, D. K.	none specified		Burks, R. A. (Roger A.)	2012	Paratype			http://hol.osu.edu/spmInfo.html?id=Australian%20Museum%20K245268
urn:lsid:biosci.ohio-state.edu:osuc_occurrences:Australian__Museum__K245269	en	PreservedSpecimen	Australian Museum K245269	urn:lsid:biosci.ohio-state.edu:osuc_names:5018	Oxyscelio flavipes	female	adult	1	AMSA	Insects	[BrokenR.Eungella Qld 10Dec,1961 McAlpine&Lossin] [ON LOAN FROM AUST. MUSEUM]	Eungella National Park, Broken River, QLD, Australia	-20.9144	148.4233	Google Earth	Australia	Queensland			derived from AGPN	10 December 1961	McAlpine & Lossin	none specified		Burks, R. A. (Roger A.)	2012				http://hol.osu.edu/spmInfo.html?id=Australian%20Museum%20K245269
urn:lsid:biosci.ohio-state.edu:osuc_occurrences:Australian__Museum__K245270	en	PreservedSpecimen	Australian Museum K245270	urn:lsid:biosci.ohio-state.edu:osuc_names:307095	Oxyscelio oculi (MS)	female	adult	1	AMSA	Insects	[Mt.Tamborine, Qld. 2 Feb 1961 D.K.McAlpine] [ON LOAN FROM AUST. MUSEUM]	Mount Tamborine, QLD, Australia	-27.9667	153.2	AGPN-Aust.	Australia	Queensland		Mount Tamborine	Mt. Tambourine is a misspelling of Mt. Tamborine	2 February 1961	McAlpine, D. K.	none specified		Burks, R. A. (Roger A.)	2012	Paratype			http://hol.osu.edu/spmInfo.html?id=Australian%20Museum%20K245270
urn:lsid:biosci.ohio-state.edu:osuc_occurrences:Australian__Museum__K245271	en	PreservedSpecimen	Australian Museum K245271	urn:lsid:biosci.ohio-state.edu:osuc_names:529	Oxyscelio	male	adult	1	AMSA	Insects	[Bunya Mtns. Qld. 8 Feb. 1961. D.K. McAlpine]	Bunya Mountains, QLD, Australia	-26.85	151.5667	AGPN-Aust.	Australia	Queensland				8 February 1961	McAlpine, D. K.	none specified		Burks, R. A. (Roger A.)	2012				http://hol.osu.edu/spmInfo.html?id=Australian%20Museum%20K245271
urn:lsid:biosci.ohio-state.edu:osuc_occurrences:Australian__Museum__K245272	en	PreservedSpecimen	Australian Museum K245272	urn:lsid:biosci.ohio-state.edu:osuc_names:529	Oxyscelio	male	adult	1	AMSA	Insects	[Creel-Sawpit Creek SnowyMts. NSW 15 Feb. 1963 D.K. McAlpine]	Sawpit Creek (Creel Bay), Snowy Mts., NSW, Australia	-36.3622	148.5061	Google Earth	Australia	New South Wales			many Sawpit Creeks in NSW, but this creek flows in Creel Bay; derived from AGPN	15 February 1963	McAlpine, D. K.	none specified		Burks, R. A. (Roger A.)	2012				http://hol.osu.edu/spmInfo.html?id=Australian%20Museum%20K245272
urn:lsid:biosci.ohio-state.edu:osuc_occurrences:Australian__Museum__K245273	en	PreservedSpecimen	Australian Museum K245273	urn:lsid:biosci.ohio-state.edu:osuc_names:307063	Oxyscelio aciculae (MS)	male	adult	1	AMSA	Insects	[Mapleton, S.Qld. 5 Feb.1961. D.K. McAlpine] [ON LOAN FROM AUST. MUSEUM]	Mapleton, QLD, Australia	-26.6247	152.8667	AGPN	Australia	Queensland		Mapleton		5 February 1961	McAlpine, D. K.	none specified		Burks, R. A. (Roger A.)	2012	Paratype			http://hol.osu.edu/spmInfo.html?id=Australian%20Museum%20K245273
urn:lsid:biosci.ohio-state.edu:osuc_occurrences:Australian__Museum__K245274	en	PreservedSpecimen	Australian Museum K245274	urn:lsid:biosci.ohio-state.edu:osuc_names:307095	Oxyscelio oculi (MS)	male	adult	1	AMSA	Insects	[Summer Creek,Little Yabba Forestry Rd., near Kenilworth, Qld.] [5 Feb.1961. D.K. McAlpine] [ON LOAN FROM AUST. MUSEUM]	Summer Creek, Little Yabba Forestry Road, nr. Kenilworth, QLD, Australia	-26.6464	152.5631	Google Earth	Australia	Queensland			derived from AGPN	5 February 1961	McAlpine, D. K.	none specified		Burks, R. A. (Roger A.)	2012	Paratype			http://hol.osu.edu/spmInfo.html?id=Australian%20Museum%20K245274
urn:lsid:biosci.ohio-state.edu:osuc_occurrences:Australian__Museum__K245275	en	PreservedSpecimen	Australian Museum K245275	urn:lsid:biosci.ohio-state.edu:osuc_names:307063	Oxyscelio aciculae (MS)	female	adult	1	AMSA	Insects	[Mt.Glorious, near Brisbane. 4 Jan. 1961. D.K.McAlpine] [ON LOAN FROM AUST. MUSEUM]	Mount Glorious, nr. Brisbane, QLD, Australia	-27.3331	152.7664	AGPN	Australia	Queensland				4 January 1961	McAlpine, D. K.	none specified		Burks, R. A. (Roger A.)	2012	Paratype			http://hol.osu.edu/spmInfo.html?id=Australian%20Museum%20K245275
urn:lsid:biosci.ohio-state.edu:osuc_occurrences:Australian__Museum__K256158	en	PreservedSpecimen	Australian Museum K256158	urn:lsid:biosci.ohio-state.edu:osuc_names:529	Oxyscelio	male	adult	1	AMSA	Insects	[Barren Grounds Nat. Reserve, NSW i.1986 G.A. Holloway]	Barren Grounds Fauna Reserve, NSW, Australia	-34.6833	150.7167	AGPN-Aust.	Australia	New South Wales				Jan-1986	Holloway, G. A.	none specified		Burks, R. A. (Roger A.)	2012				http://hol.osu.edu/spmInfo.html?id=Australian%20Museum%20K256158
urn:lsid:biosci.ohio-state.edu:osuc_occurrences:Australian__Museum__K256238	en	PreservedSpecimen	Australian Museum K256238	urn:lsid:biosci.ohio-state.edu:osuc_names:307101	Oxyscelio radii (MS)	female	adult	1	AMSA	Insects	[NSW Lorien Ref. 3km N Lansdowne nr.Taree rforest] [8-15 Feb 1987 G.Williams]	Lorien Wildlife Refuge, rainforest, 3km N Lansdowne, nr. Taree, NSW, Australia	-31.75	152.5417	literature	Australia	New South Wales				8 February 1987 - 15 February 1987	Williams, G.	none specified		Burks, R. A. (Roger A.)	2012	Paratype	rainforest		http://hol.osu.edu/spmInfo.html?id=Australian%20Museum%20K256238
urn:lsid:biosci.ohio-state.edu:osuc_occurrences:Australian__Museum__K256282	en	PreservedSpecimen	Australian Museum K256282	urn:lsid:biosci.ohio-state.edu:osuc_names:307086	Oxyscelio limbi (MS)	female	adult	1	AMSA	Insects	[NSW; Pooginook Wildlife Refuge; 34:52:26; 145:41:24; 14/12/98; L. Wilkie & S. Priday; COLL012/05]	Pooginook Conservation Park, 34°52'26"S 145°41'24"E, COLL012/05, NSW, Australia	-34.8739	145.69	label	Australia	New South Wales				14 December 1998	Wilkie, L. & Priday, S.	none specified	COLL012/05	Burks, R. A. (Roger A.)	2012	Paratype			http://hol.osu.edu/spmInfo.html?id=Australian%20Museum%20K256282
urn:lsid:biosci.ohio-state.edu:osuc_occurrences:Australian__Museum__K256304	en	PreservedSpecimen	Australian Museum K256304	urn:lsid:biosci.ohio-state.edu:osuc_names:529	Oxyscelio	male	adult	1	AMSA	Insects	[Musgrave Ranges SA 9thMay1983 GA. Holloway]	The Musgrave Ranges, SA, Australia	-26.3156	131.8761	AGPN	Australia	South Australia				9 May 1983	Holloway, G. A.	none specified		Burks, R. A. (Roger A.)	2012				http://hol.osu.edu/spmInfo.html?id=Australian%20Museum%20K256304
urn:lsid:biosci.ohio-state.edu:osuc_occurrences:B.M.__TYPE__HYM.__9.509	en	PreservedSpecimen	B.M. TYPE HYM. 9.509	urn:lsid:biosci.ohio-state.edu:osuc_names:5010	Oxyscelio ceylonensis	female	adult	1	BMNH	Insects	[Type] [Ceylon. Thwaites. 67-25.] [Sceliomorpha ceylonensis Dodd] [B.M. TYPE HYM. 9.509]	67-25, Sri Lanka	7	81	GEOnet	Sri Lanka				Ceylon is a former name for Sri Lanka	No Date	Thwaites	none specified		Johnson, N. F. (Norman F.)	2011	Holotype (Sceliomorpha ceylonensis)			http://hol.osu.edu/spmInfo.html?id=B.M.%20TYPE%20HYM.%209.509
urn:lsid:biosci.ohio-state.edu:osuc_occurrences:B.M.__TYPE__HYM.__9.510	en	PreservedSpecimen	B.M. TYPE HYM. 9.510	urn:lsid:biosci.ohio-state.edu:osuc_names:9461	Sceliomorpha flavipes	female	adult	1	BMNH	Insects	[Type][Mackay 2.00][1117][Queensland. R.E Turner. 1907-94.][Sceliomorpha flavipes [female] type. Kieff.][B.M. TYPE HYM. 9.510]	Mackay, QLD, Australia	-21.15	149.1833	GEOnet	Australia	Queensland		Mackay		Feb-1900	Turner, R. E. (Rowland E.)	none specified		Kieffer, J. J. (Jean Jacqués)	1907	Holotype			http://hol.osu.edu/spmInfo.html?id=B.M.%20TYPE%20HYM.%209.510
urn:lsid:biosci.ohio-state.edu:osuc_occurrences:B.M.__TYPE__HYM.__9.511	en	PreservedSpecimen	B.M. TYPE HYM. 9.511	urn:lsid:biosci.ohio-state.edu:osuc_names:9473	Sceliomorpha mirella	female	adult	1	BMNH	Insects	[HOLOTYPE [female] Sceliomorpha mirella Dodd, 1920 det. D. Notton, 2008][B.M. TYPE HYM. 9.511][Type][S.W. Australia. Yallingup. 1-12 Dec. 1913. R.E. Turner. 1914-190.][Sceliomorpha mirella Dodd [female]]	Yallingup, WA, Australia	-33.6833	115.0333	AGPN-Aust.	Australia	Western Australia		Yallingup		1 December 1913 - 12 December 1913	Turner, R. E. (Rowland E.)	none specified		Dodd, A. P. (Alan Parkhurst)	1920	Holotype			http://hol.osu.edu/spmInfo.html?id=B.M.%20TYPE%20HYM.%209.511
urn:lsid:biosci.ohio-state.edu:osuc_occurrences:Museum__Paris__EY0000003993	en	PreservedSpecimen	Museum Paris EY0000003993	urn:lsid:biosci.ohio-state.edu:osuc_names:9459	Camptoteleia excavata	male	adult	1	MNHN	Insects	[Museum Paris EY0000003993][Los Banos P.I. Baker][MUSEUM PARIS 1957 Coll. Kieffer][Camptoteleia excavata][HOLOTYPUS]	Los Baños, Laguna Prov., Philippines	14.1789	121.2256	GEOnet	Philippines	Laguna		Los Baños		No Date	Baker	none specified		Kieffer, J. J. (Jean Jacqués)	1913	Holotype			http://hol.osu.edu/spmInfo.html?id=Museum%20Paris%20EY0000003993
urn:lsid:biosci.ohio-state.edu:osuc_occurrences:Museum__Paris__EY0000003994	en	PreservedSpecimen	Museum Paris EY0000003994	urn:lsid:biosci.ohio-state.edu:osuc_names:9458	Camptoteleia dorsalis	male	adult	1	MNHN	Insects	[Museum Paris EY0000003994][Butuan Mindanao Baker][MUSEUM PARIS 1957 Coll. Kieffer][Camptoteleia dorsalis][HOLOTYPUS]	Butuan Chartered City, Mindanao Isl., Philippines	8.95	125.5333	GEOnet	Philippines	Butuan				No Date	Baker	none specified		Kieffer, J. J. (Jean Jacqués)	1916	Holotype			http://hol.osu.edu/spmInfo.html?id=Museum%20Paris%20EY0000003994
urn:lsid:biosci.ohio-state.edu:osuc_occurrences:Museum__Paris__EY0000003995	en	PreservedSpecimen	Museum Paris EY0000003995	urn:lsid:biosci.ohio-state.edu:osuc_names:9455	Camptoteleia consobrina	female	adult	1	MNHN	Insects	[Museum Paris EY0000003995][Butuan Mindanao Baker][MUSEUM PARIS 1957 Coll. Kieffer][Camptoteleia consobrina][HOLOTYPUS]	Butuan Chartered City, Mindanao Isl., Philippines	8.95	125.5333	GEOnet	Philippines	Butuan				No Date	Baker	none specified		Kieffer, J. J. (Jean Jacqués)	1916	Holotype			http://hol.osu.edu/spmInfo.html?id=Museum%20Paris%20EY0000003995
urn:lsid:biosci.ohio-state.edu:osuc_occurrences:Museum__Paris__EY0000003996	en	PreservedSpecimen	Museum Paris EY0000003996	urn:lsid:biosci.ohio-state.edu:osuc_names:9446	Trichanteris acutiventris	female	adult	1	MNHN	Insects	[Museum Paris EY0000003996][Mt. Makilling Luzon Baker][MUSEUM PARIS 1957 Coll. Kieffer][Trichanteris acutiventris][HOLOTYPUS]	Mount Makiling, Luzon Isl., Laguna Prov., Philippines	14.13	121.2	Google Earth	Philippines	Laguna				No Date	Baker	none specified		Kieffer, J. J. (Jean Jacqués)	1916	Holotype			http://hol.osu.edu/spmInfo.html?id=Museum%20Paris%20EY0000003996
urn:lsid:biosci.ohio-state.edu:osuc_occurrences:NSW__Agriculture__ASCT00132286	en	PreservedSpecimen	NSW Agriculture ASCT00132286	urn:lsid:biosci.ohio-state.edu:osuc_names:307116	Oxyscelio uncinorum (MS)	male	adult	1	ASCU	Insects	no label data; []	Australia	-25	135	GEOnet	Australia				L90040	No Date		none specified		Burks, R. A. (Roger A.)	2012	Paratype			http://hol.osu.edu/spmInfo.html?id=NSW%20Agriculture%20ASCT00132286
urn:lsid:biosci.ohio-state.edu:osuc_occurrences:NSW__Agriculture__ASCT00132287	en	PreservedSpecimen	NSW Agriculture ASCT00132287	urn:lsid:biosci.ohio-state.edu:osuc_names:529	Oxyscelio	male	adult	1	ASCU	Insects	[Jerilderie, N.S.W. 28.XII.1978 J. McGechan] [Oxyscelio det. I.D. Galloway 1984]	Jerilderie, NSW, Australia	-35.35	145.7333	AGPN-Aust.	Australia	New South Wales		Jerilderie		28 December 1978	McGechan, J.	none specified		Galloway, I. D. (Ian D.)	1984				http://hol.osu.edu/spmInfo.html?id=NSW%20Agriculture%20ASCT00132287
urn:lsid:biosci.ohio-state.edu:osuc_occurrences:NSW__Agriculture__ASCT00132288	en	PreservedSpecimen	NSW Agriculture ASCT00132288	urn:lsid:biosci.ohio-state.edu:osuc_names:529	Oxyscelio	male	adult	1	ASCU	Insects	[Jeriliderie, N.S.W. 30.xii.1978 J. McGechan] [Oxyscelio det I D Galloway 1984]	Jerilderie, NSW, Australia	-35.35	145.7333	AGPN-Aust.	Australia	New South Wales		Jerilderie		30 December 1978	McGechan, J.	none specified		Galloway, I. D. (Ian D.)	1984				http://hol.osu.edu/spmInfo.html?id=NSW%20Agriculture%20ASCT00132288
urn:lsid:biosci.ohio-state.edu:osuc_occurrences:NSW__Agriculture__ASCT00132289	en	PreservedSpecimen	NSW Agriculture ASCT00132289	urn:lsid:biosci.ohio-state.edu:osuc_names:529	Oxyscelio	male	adult	1	ASCU	Insects	[Jerilderie, N.S.W. 17.I.1979 J. McGechan] [Oxyscelio det I D Galloway 1984]	Jerilderie, NSW, Australia	-35.35	145.7333	AGPN-Aust.	Australia	New South Wales		Jerilderie		17 January 1979	McGechan, J.	none specified		Galloway, I. D. (Ian D.)	1984				http://hol.osu.edu/spmInfo.html?id=NSW%20Agriculture%20ASCT00132289
urn:lsid:biosci.ohio-state.edu:osuc_occurrences:NSW__Agriculture__ASCT00132290	en	PreservedSpecimen	NSW Agriculture ASCT00132290	urn:lsid:biosci.ohio-state.edu:osuc_names:529	Oxyscelio	male	adult	1	ASCU	Insects	[N.S.Wales. Mittagong W.W.F. 10-1-1902] [Oxyscelio det. I.D. Galloway, 1975]	Mittagong, NSW, Australia	-34.4486	150.4511	AGPN	Australia	New South Wales		Mittagong		10 January 1902	F., W. W.	none specified		Galloway, I. D. (Ian D.)	1975				http://hol.osu.edu/spmInfo.html?id=NSW%20Agriculture%20ASCT00132290
urn:lsid:biosci.ohio-state.edu:osuc_occurrences:OSUC__058667	en	PreservedSpecimen	OSUC 058667	urn:lsid:biosci.ohio-state.edu:osuc_names:529	Oxyscelio	undetermined				Insects																2011				http://hol.osu.edu/spmInfo.html?id=OSUC%20058667
urn:lsid:biosci.ohio-state.edu:osuc_occurrences:OSUC__119929	en	PreservedSpecimen	OSUC 119929	urn:lsid:biosci.ohio-state.edu:osuc_names:275505	Oxyscelio spinae (MS)	female	adult	1	OSUC	Insects	[VIETNAM: Ha Tinh Pr., Huong Son, 18o21'N 105o15'E, 900m; 20-28.iv.1998 Collectors: Carpenter, Long, Grimaldi, Herman, Silva; AMNH]	Huong Son, 18°21'N 105°15'E, 900m, Ha Tinh Prov., Vietnam	18.35	105.25	label	Vietnam	Ha Tinh				20 April 1998 - 28 April 1998	Carpenter, J. M. (James M.), Long, H. et al.	malaise trap		Burks, R. A. (Roger A.)	2011				http://hol.osu.edu/spmInfo.html?id=OSUC%20119929
urn:lsid:biosci.ohio-state.edu:osuc_occurrences:OSUC__119941	en	PreservedSpecimen	OSUC 119941	urn:lsid:biosci.ohio-state.edu:osuc_names:5010	Oxyscelio ceylonensis	female	adult	1	OSUC	Insects	Collectors: Carpenter, Long, Grimaldi, Herman, Silva; AMNH; [VIETNAM: Ha Tinh Pr., Huong Son, 18o21'N 105o15'E, 300m] [11-21.v.1998]	Huong Son, 18°21'N 105°15'E, 300m, Ha Tinh Prov., Vietnam	18.35	105.25	label	Vietnam	Ha Tinh				11 May 1998 - 21 May 1998	Carpenter, J. M. (James M.), Long, H. et al.	malaise trap		Burks, R. A. (Roger A.)	2011				http://hol.osu.edu/spmInfo.html?id=OSUC%20119941
urn:lsid:biosci.ohio-state.edu:osuc_occurrences:OSUC__148355	en	PreservedSpecimen	OSUC 148355	urn:lsid:biosci.ohio-state.edu:osuc_names:307074	Oxyscelio densitatis (MS)	female	adult	1	QMBA	Insects	[Oxyscelio Det L Masner 2004; NEQ: 19°16'Sx147°03'E, Mt Clevland, 500m, Jan-12 Mar 1991, A Graham, Rainforest traps]	Mount Cleveland, 19°16'S 147°03'E, 500m, rainforest, QLD, Australia	-19.2667	147.05	label	Australia	Queensland				Jan-1991 - 12-Mar-1991	Graham, A.	trap		Burks, R. A. (Roger A.)	2012	Paratype	rainforest		http://hol.osu.edu/spmInfo.html?id=OSUC%20148355
urn:lsid:biosci.ohio-state.edu:osuc_occurrences:OSUC__148356	en	PreservedSpecimen	OSUC 148356	urn:lsid:biosci.ohio-state.edu:osuc_names:307102	Oxyscelio rami (MS)	female	adult	1	QMBA	Insects	[NEQ: 17°11'S 144°34'E, Tea Tree Cave, 4km SE Chillagoe, 25 Apr. 1997, CJ Burwell]	4km SE Chillagoe, 17°11'S 144°34'E, Tea Tree Cave, NE QLD, Australia	-17.1833	144.5667	label	Australia	Queensland				25 April 1997	Burwell, C. J.	none specified		Burks, R. A. (Roger A.)	2012	Holotype			http://hol.osu.edu/spmInfo.html?id=OSUC%20148356
urn:lsid:biosci.ohio-state.edu:osuc_occurrences:OSUC__148357	en	PreservedSpecimen	OSUC 148357	urn:lsid:biosci.ohio-state.edu:osuc_names:307067	Oxyscelio clivi (MS)	female	adult	1	QMBA	Insects	[C. Qld 24°57'Sx148°02'E, Mt Moffat N.P. 1000m, Mahogany Forest, 26 Sept - 26 Nov 1995, G. Monteith, intercept]	Carnarvon National Park, 24°57'S 148°02'E, 1000m, mahogany forest, Mount Moffatt Section, QLD, Australia	-24.95	148.0333	label	Australia	Queensland			Mount Moffat is a section of Carnarvon National Park	26 September 1995 - 26 November 1995	Monteith, G.	interception trap		Burks, R. A. (Roger A.)	2012	Paratype	mahogany forest		http://hol.osu.edu/spmInfo.html?id=OSUC%20148357
urn:lsid:biosci.ohio-state.edu:osuc_occurrences:OSUC__148358	en	PreservedSpecimen	OSUC 148358	urn:lsid:biosci.ohio-state.edu:osuc_names:307092	Oxyscelio obliquiatis (MS)	female	adult	1	QMBA	Insects	[NEQ: 15°57'Sx145°08'E, Mt Boolbun Sth (summit), 5 Nov 1995 - 11 Jan 1996, Monteith, Cook & Roberts, Intercept trap, 950m]	summit of Mount Boolbun South, 15°57'S 145°08'E, 950m, QLD, Australia	-15.95	145.1333	label	Australia	Queensland				5 November 1995 - 11 January 1996	Monteith, Cook & Roberts	interception trap		Burks, R. A. (Roger A.)	2012	Paratype			http://hol.osu.edu/spmInfo.html?id=OSUC%20148358
urn:lsid:biosci.ohio-state.edu:osuc_occurrences:OSUC__148359	en	PreservedSpecimen	OSUC 148359	urn:lsid:biosci.ohio-state.edu:osuc_names:307074	Oxyscelio densitatis (MS)	female	adult	1	QMBA	Insects	[CQ: 21°37'Sx148°59'E, Stoney Ck, Blue Mts., 19-20 Apr 1998, 260m, G. Monteith, Open for., dung trap. 5772]	Stoney Creek, 21°37'S 148°59'E, 260m, open forest, Blue Mts., C QLD, Australia	-21.6167	148.9833	label	Australia	Queensland				19 April 1998 - 20 April 1998	Monteith, G.	dung trap		Burks, R. A. (Roger A.)	2012	Paratype	open forest		http://hol.osu.edu/spmInfo.html?id=OSUC%20148359
urn:lsid:biosci.ohio-state.edu:osuc_occurrences:OSUC__148360	en	PreservedSpecimen	OSUC 148360	urn:lsid:biosci.ohio-state.edu:osuc_names:529	Oxyscelio	male	adult	1	QMBA	Insects	[NEQ: 17°20'S 145°25'E, Baldy Mt Rd, 3.3km from S end, 1100m, 30 Nov 1997, CJ Burwell]	3.3km from S end of Mount Baldy Road, 17°20'S 145°25'E, 1100m, NE QLD, Australia	-17.3333	145.4167	label	Australia	Queensland				30 November 1997	Burwell, C. J.	none specified		Johnson, N. F. (Norman F.)	2004				http://hol.osu.edu/spmInfo.html?id=OSUC%20148360
urn:lsid:biosci.ohio-state.edu:osuc_occurrences:OSUC__148361	en	PreservedSpecimen	OSUC 148361	urn:lsid:biosci.ohio-state.edu:osuc_names:307110	Oxyscelio sordes (MS)	male	adult	1	QMBA	Insects	[SEQ: 26°16'Sx151°25'E, Koy Property at Brigooda (top site), 15 Dec 94-26 Jan 1995, GB Monteith, intercept trap, vine shrub]	top site of Brigooda, 26°16'S 151°25'E, vine shrub, Koy Property, SE QLD, Australia	-26.2667	151.4167	label	Australia	Queensland		Brigooda		15 December 1994 - 26 January 1995	Monteith, G. B.	interception trap		Burks, R. A. (Roger A.)	2012	Paratype	vine shrub		http://hol.osu.edu/spmInfo.html?id=OSUC%20148361
urn:lsid:biosci.ohio-state.edu:osuc_occurrences:OSUC__148362	en	PreservedSpecimen	OSUC 148362	urn:lsid:biosci.ohio-state.edu:osuc_names:529	Oxyscelio	male	adult	1	QMBA	Insects	[NEQ: 16°36'S 145°20'E, "Kingfisher Park", 1 km N Julatten, 29 Nov 1997, CJ Burwell]	Kingfisher Park, 16°36'S 145°20'E, 1km N Julatten, QLD, Australia	-16.6	145.3333	label	Australia	Queensland				29 November 1997	Burwell, C. J.	none specified		Johnson, N. F. (Norman F.)	2004				http://hol.osu.edu/spmInfo.html?id=OSUC%20148362
urn:lsid:biosci.ohio-state.edu:osuc_occurrences:OSUC__148363	en	PreservedSpecimen	OSUC 148363	urn:lsid:biosci.ohio-state.edu:osuc_names:307074	Oxyscelio densitatis (MS)	male	adult	1	QMBA	Insects	[SEQ: 25°37'Sx149°47'E, Taroom, 5 km N on Hwy, 17 Dec 97-04 Apr 1998, GB Monteith, Brigalow, intercept 200m, 5769]	5km N Taroom, 25°37'S 149°47'E, 200m, #5769, highway, QLD, Australia	-25.6167	149.7833	label	Australia	Queensland				17 December 1997 - 4 April 1998	Monteith, G. B.	interception trap	#5769	Burks, R. A. (Roger A.)	2012	Paratype		brigalow	http://hol.osu.edu/spmInfo.html?id=OSUC%20148363
urn:lsid:biosci.ohio-state.edu:osuc_occurrences:OSUC__148364	en	PreservedSpecimen	OSUC 148364	urn:lsid:biosci.ohio-state.edu:osuc_names:5029	Oxyscelio montanus	female	adult	1	QMBA	Insects	[SEQ: 26°40'S 150°18'E, 11 km E Miles, 360m, 3 Mar, 1998, CJ Burwell, SG Evans]	11km E Miles, 26°40'S 150°18'E, 360m, SE QLD, Australia	-26.6667	150.3	label	Australia	Queensland				3 March 1998	Burwell, C. J. & Evans, S. G.	none specified		Burks, R. A. (Roger A.)	2012				http://hol.osu.edu/spmInfo.html?id=OSUC%20148364
urn:lsid:biosci.ohio-state.edu:osuc_occurrences:OSUC__148365	en	PreservedSpecimen	OSUC 148365	urn:lsid:biosci.ohio-state.edu:osuc_names:307078	Oxyscelio fluctuum (MS)	female	adult	1	QMBA	Insects	[NEQ: 17°42'S 145°31'E, Charmillin Ck, 940m, rainforest, 1 Dec 1997 CJ Burwell]	Charmillin Creek, 17°42'S 145°31'E, 940m, rainforest, QLD, Australia	-17.7	145.5167	label	Australia	Queensland				1 December 1997	Burwell, C. J.	none specified		Burks, R. A. (Roger A.)	2012	Holotype	rainforest		http://hol.osu.edu/spmInfo.html?id=OSUC%20148365
urn:lsid:biosci.ohio-state.edu:osuc_occurrences:OSUC__148366	en	PreservedSpecimen	OSUC 148366	urn:lsid:biosci.ohio-state.edu:osuc_names:529	Oxyscelio	male	adult	1	QMBA	Insects	[NEQ: 16°27'Sx145°11'E, Mt Spurgeon O/F, trap 4, 19 Nov 1997-8 Feb 1998, Monteith & Cook, 1110m, Fit intercept trap 1708]	Mount Spurgeon, 16°27'S 145°11'E, 1110m, #1708 / FIT4, open forest, QLD, Australia	-16.45	145.1833	label	Australia	Queensland				19 November 1997 - 8 February 1998	Monteith & Cook	flight intercept trap		Johnson, N. F. (Norman F.)	2004		open forest		http://hol.osu.edu/spmInfo.html?id=OSUC%20148366
urn:lsid:biosci.ohio-state.edu:osuc_occurrences:OSUC__148367	en	PreservedSpecimen	OSUC 148367	urn:lsid:biosci.ohio-state.edu:osuc_names:307096	Oxyscelio palati (MS)	male	adult	1	QMBA	Insects	[NEQ: 17°17'Sx145°54'E, Bellenden Ker Base Stn, 28 Aug - 20 Oct 1991, 100m, Monteith & Janetzki, Flight intercept trap]	Bellenden Ker, 17°17'S 145°54'E, 100m, base station, QLD, Australia	-17.2833	145.9	label	Australia	Queensland		Bellenden Ker		28 August 1991 - 20 October 1991	Monteith & Janetzki	flight intercept trap		Burks, R. A. (Roger A.)	2012	Paratype			http://hol.osu.edu/spmInfo.html?id=OSUC%20148367
urn:lsid:biosci.ohio-state.edu:osuc_occurrences:OSUC__148368	en	PreservedSpecimen	OSUC 148368	urn:lsid:biosci.ohio-state.edu:osuc_names:307078	Oxyscelio fluctuum (MS)	female	adult	1	QMBA	Insects	[NEQ, 1.5km N Tully R Xing, S of Koombooloomba Dam, 8 Dec 89-5 Jan 1990, 750m, Monteith, Thompson, & Janetzki, pitfalls and intercepts]	1.5km N Tully River Crossing, 750m, S of Koombooloomba Dam, NE QLD, Australia	-17.9925	145.9422	Google Earth	Australia	Queensland				8 December 1989 - 5 January 1990	Monteith, Thompson & Janetzki	interception trap/pitfall trap		Burks, R. A. (Roger A.)	2012	Paratype			http://hol.osu.edu/spmInfo.html?id=OSUC%20148368
urn:lsid:biosci.ohio-state.edu:osuc_occurrences:OSUC__148369	en	PreservedSpecimen	OSUC 148369	urn:lsid:biosci.ohio-state.edu:osuc_names:307112	Oxyscelio stringerae (MS)	female	adult	1	QMBA	Insects	[C. QLD: 24°55'Sx148°04'E, Peawaddy Gorge, Mt Moffat NP, 27 Feb 1996, G Monteith, Pyrethrum, creek bed]	Peawaddy Gorge, 24°55'S 148°04'E, creek bed, Carnarvon National Park, Mount Moffatt Section, QLD, Australia	-24.9167	148.0667	label	Australia	Queensland			Mount Moffat is a section of Carnarvon National Park	27 February 1996	Monteith, G.	Pyrethrum knockdown		Burks, R. A. (Roger A.)	2012	Holotype	creek bed		http://hol.osu.edu/spmInfo.html?id=OSUC%20148369
urn:lsid:biosci.ohio-state.edu:osuc_occurrences:OSUC__148370	en	PreservedSpecimen	OSUC 148370	urn:lsid:biosci.ohio-state.edu:osuc_names:302871	Oxyscelio nigriclava	female	adult	1	QMBA	Insects	[SEQ: 25°13'Sx148°59'E, Expedition Ra Nat Pk, 5733, Amphitheatre scrub, 520m, 17Dec97-5Mar1998, Cook&Monteith, vine for. intercept]	Expedition National Park, 25°13'S 148°59'E, 520m, vine forest, amphitheatre scrub, QLD, Australia	-25.2167	148.9833	label	Australia	Queensland			Expedition Range is not the name of Expedition N.P.	17 December 1997 - 5 March 1998	Cook & Monteith	interception trap		Burks, R. A. (Roger A.)	2012		scrub; vine forest		http://hol.osu.edu/spmInfo.html?id=OSUC%20148370
urn:lsid:biosci.ohio-state.edu:osuc_occurrences:OSUC__148371	en	PreservedSpecimen	OSUC 148371	urn:lsid:biosci.ohio-state.edu:osuc_names:5018	Oxyscelio flavipes	female	adult	1	QMBA	Insects	[NEQ: 16°03'Sx145°25'E, Mt Halcyon, 870m, 22-24 Nov 1993, Cook, Monteith, Janetzski, & Roberts Pitfalls]	Mount Halcyon, 16°03'S 145°25'E, 870m, QLD, Australia	-16.05	145.4167	label	Australia	Queensland				22 November 1993 - 24 November 1993	Cook, Monteith et al.	pitfall trap		Burks, R. A. (Roger A.)	2012				http://hol.osu.edu/spmInfo.html?id=OSUC%20148371
urn:lsid:biosci.ohio-state.edu:osuc_occurrences:OSUC__148372	en	PreservedSpecimen	OSUC 148372	urn:lsid:biosci.ohio-state.edu:osuc_names:307089	Oxyscelio livens (MS)	female	adult	1	QMBA	Insects	[NEQ: 16°58'30"S 145°42'30", Copperlode Dam Road, 27 Oct 1991-23 Jul 1992, QM pitfall NQ42, Lawless, Raven & Shaw, RF]	Copperlode Dam Road, 16°58'30"S 145°42'30"E, QM pitfall NQ42, NE QLD, Australia	-16.975	145.7083	label	Australia	Queensland				27 October 1991 - 23 July 1992	Cook	pitfall trap		Burks, R. A. (Roger A.)	2012	Paratype	rainforest		http://hol.osu.edu/spmInfo.html?id=OSUC%20148372
urn:lsid:biosci.ohio-state.edu:osuc_occurrences:OSUC__148373	en	PreservedSpecimen	OSUC 148373	urn:lsid:biosci.ohio-state.edu:osuc_names:307092	Oxyscelio obliquiatis (MS)	male	adult	1	QMBA	Insects	[Mossman Bluff Track, 5-10 km W Mossman, NEQ, 20.xii.1989-15.i.1990, Monteith, Thompson & ANZSES, flt. inter.]	Mossman Bluff Track, 5-10km W Mossman, QLD, Australia	-16.4667	145.3167	WWW	Australia	Queensland			Coords. from ANIC Specimen Database	20 December 1989 - 15 January 1990	Monteith, Thompson & ANZSES	flight intercept trap		Burks, R. A. (Roger A.)	2012	Paratype			http://hol.osu.edu/spmInfo.html?id=OSUC%20148373
urn:lsid:biosci.ohio-state.edu:osuc_occurrences:OSUC__148374	en	PreservedSpecimen	OSUC 148374	urn:lsid:biosci.ohio-state.edu:osuc_names:529	Oxyscelio	male	adult	1	QMBA	Insects	[10.7 km NW Chillagoe, NE Q., on Rd to Mungana, 6.iv.1992, EC Dahms, G Sarnes]	10.7km NW Chillagoe, on road to Mungana, NE QLD, Australia	-17.1253	144.4233	Google Earth	Australia	Queensland			derived from AGPN	6 April 1992	Dahms, E. C. & Sarnes, G.	none specified		Johnson, N. F. (Norman F.)	2004				http://hol.osu.edu/spmInfo.html?id=OSUC%20148374
urn:lsid:biosci.ohio-state.edu:osuc_occurrences:OSUC__148375	en	PreservedSpecimen	OSUC 148375	urn:lsid:biosci.ohio-state.edu:osuc_names:307092	Oxyscelio obliquiatis (MS)	female	adult	1	QMBA	Insects	[NEQ: 17°26'S, 145°42'E, Hughes Road, Topaz, 650m, Jul-Sept 1993, Monteith & Breeden, flight intercept trap]	Topaz, 17°26'S 145°42'E, 650m, Hughes Road, NE QLD, Australia	-17.4333	145.7	label	Australia	Queensland		Topaz		Jul-1993 - Sep-1993	Monteith & Breeden	flight intercept trap		Burks, R. A. (Roger A.)	2012	Paratype			http://hol.osu.edu/spmInfo.html?id=OSUC%20148375
urn:lsid:biosci.ohio-state.edu:osuc_occurrences:OSUC__148376	en	PreservedSpecimen	OSUC 148376	urn:lsid:biosci.ohio-state.edu:osuc_names:307089	Oxyscelio livens (MS)	male	adult	1	QMBA	Insects	[Wallaman Falls Rd, N. QLD, 14 Dec 1986-2 Jan 1987, Monteith, Thompson & Hamlet, RF, Flight intercept, 600m, 380]	Wallaman Falls Road, 600m, rainforest, QLD, Australia	-18.6236	145.9028	Google Earth	Australia	Queensland			derived from AGPN; Mulgrave Rd. is Mulgrave River Forestry Rd.	14 December 1986 - 2 January 1987	Monteith, Thompson & Hamlet	flight intercept trap		Burks, R. A. (Roger A.)	2012	Paratype	rainforest		http://hol.osu.edu/spmInfo.html?id=OSUC%20148376
urn:lsid:biosci.ohio-state.edu:osuc_occurrences:OSUC__148377	en	PreservedSpecimen	OSUC 148377	urn:lsid:biosci.ohio-state.edu:osuc_names:307114	Oxyscelio truncationis (MS)	female	adult	1	QMBA	Insects	[C. QLD: 22°02'Sx148°03'E, Moranbah, 5kmS, 5644, 25 Jun-20 Dec 1997, G. Monteith & E Kruck, Intercept, Gravel Ridge]	5km S Moranbah, 22°02'S 148°03'E, gravel ridge, QLD, Australia	-22.0333	148.05	label	Australia	Queensland				25 June 1997 - 20 December 1997	Monteith, G. & Kruck, E.	interception trap		Burks, R. A. (Roger A.)	2012	Paratype	gravel ridge		http://hol.osu.edu/spmInfo.html?id=OSUC%20148377
urn:lsid:biosci.ohio-state.edu:osuc_occurrences:OSUC__148378	en	PreservedSpecimen	OSUC 148378	urn:lsid:biosci.ohio-state.edu:osuc_names:529	Oxyscelio	female	adult	1	QMBA	Insects	[1.5km SW Mt Spurgeon via Mt Carbine, N Qld, 21 Dec 88 - 5 Jan 1989, Monteith, Thompson & ANZSES, 1100m, Open for., fit, intercept]	1.5km SW Mt Spurgeon, 1100m, via Mt Carbine, N QLD, Australia	-16.4414	145.1881	Google Earth	Australia	Queensland			derived from AGPN	21 December 1988 - 5 January 1989	Monteith, Thompson et al.	flight intercept trap		Johnson, N. F. (Norman F.)	2004		open forest		http://hol.osu.edu/spmInfo.html?id=OSUC%20148378
urn:lsid:biosci.ohio-state.edu:osuc_occurrences:OSUC__148379	en	PreservedSpecimen	OSUC 148379	urn:lsid:biosci.ohio-state.edu:osuc_names:307067	Oxyscelio clivi (MS)	female	adult	1	QMBA	Insects	[Near Broutha Scrub, Cooloola, SEQ, 23.iv.1981, open forest, G. Sarnes]	Cooloola, open forest, nr. Broutha Scrub, QLD, Australia	-26.0333	153.05	AGPN-Aust.	Australia	Queensland		Cooloola		23 April 1981	Sarnes, G.	none specified		Burks, R. A. (Roger A.)	2012	Paratype	open forest		http://hol.osu.edu/spmInfo.html?id=OSUC%20148379
urn:lsid:biosci.ohio-state.edu:osuc_occurrences:OSUC__148380	en	PreservedSpecimen	OSUC 148380	urn:lsid:biosci.ohio-state.edu:osuc_names:529	Oxyscelio	male	adult	1	QMBA	Insects	[Alley Ck, 1/2 km W Gordonvale, NEQ, 7.IV.1987, EC Dahms & G. Sarnes]	Alley Creek, .5km W Gordonvale, QLD, Australia	-17.0861	145.7508	Google Earth	Australia	Queensland			derived from AGPN	7 April 1987	Dahms, E. C. & Sarnes, G.	none specified		Johnson, N. F. (Norman F.)	2004				http://hol.osu.edu/spmInfo.html?id=OSUC%20148380
urn:lsid:biosci.ohio-state.edu:osuc_occurrences:OSUC__148381	en	PreservedSpecimen	OSUC 148381	urn:lsid:biosci.ohio-state.edu:osuc_names:307102	Oxyscelio rami (MS)	female	adult	1	QMBA	Insects	[7.5km on Rd to Granite Grge, nr Mt Aunt, Atherton Tblel., 19.iv.1988, EC Dahms, G Sarnes]	Atherton Tableland, 7.5km on road to Granite Gorge, nr. Mt. Aunt, NE QLD, Australia	-17.0833	145.3833	AGPN-Aust.	Australia	Queensland			coords. for Mt. Aunt	19 April 1988	Dahms, E. C. & Sarnes, G.	none specified		Burks, R. A. (Roger A.)	2012	Paratype			http://hol.osu.edu/spmInfo.html?id=OSUC%20148381
urn:lsid:biosci.ohio-state.edu:osuc_occurrences:OSUC__148382	en	PreservedSpecimen	OSUC 148382	urn:lsid:biosci.ohio-state.edu:osuc_names:307091	Oxyscelio nitoris (MS)	female	adult	1	QMBA	Insects	[2 km N Ellis Beach, NE Q, 18.iv.1987, EC Dahms, G. Sarnes]	2km N Ellis Beach, QLD, Australia	-16.7025	145.6222	Google Earth	Australia	Queensland			derived from AGPN	18 April 1987	Dahms, E. C. & Sarnes, G.	none specified		Burks, R. A. (Roger A.)	2012	Paratype			http://hol.osu.edu/spmInfo.html?id=OSUC%20148382
urn:lsid:biosci.ohio-state.edu:osuc_occurrences:OSUC__148383	en	PreservedSpecimen	OSUC 148383	urn:lsid:biosci.ohio-state.edu:osuc_names:529	Oxyscelio	female	adult	1	QMBA	Insects	[Bellenden Ker, NEQ, 8-23.iv.1987, EC Dahms, G Sarnes, Malaise tr., rainf.]	Bellenden Ker, rainforest, NE QLD, Australia	-17.2667	145.9167	AGPN-Aust.	Australia	Queensland		Bellenden Ker		8 April 1987 - 23 April 1987	Dahms, E. C. & Sarnes, G.	malaise trap		Johnson, N. F. (Norman F.)	2004		rainforest		http://hol.osu.edu/spmInfo.html?id=OSUC%20148383
urn:lsid:biosci.ohio-state.edu:osuc_occurrences:OSUC__148384	en	PreservedSpecimen	OSUC 148384	urn:lsid:biosci.ohio-state.edu:osuc_names:307092	Oxyscelio obliquiatis (MS)	female	adult	1	QMBA	Insects	[NEQ: 16°24'Sx145°17'E, Upper High Falls Creek, 25 Jan-12 Feb 1996, R. Wertz, 1000m, flight intercept trap 1530]	Upper High Falls Creek, 16°24'S 145°17'E, 1000m, NE QLD, Australia	-16.4	145.2833	label	Australia	Queensland				25 January 1996 - 12 February 1996	Wertz, R.	none specified		Burks, R. A. (Roger A.)	2012	Paratype			http://hol.osu.edu/spmInfo.html?id=OSUC%20148384
urn:lsid:biosci.ohio-state.edu:osuc_occurrences:OSUC__148408	en	PreservedSpecimen	OSUC 148408	urn:lsid:biosci.ohio-state.edu:osuc_names:529	Oxyscelio	male	adult	1	QMBA	Insects	[Oxyscelio Det L Masner 2004; New Caledonia: 9960, 22°06'Sx166°39'E, Riv. Bleue, Panoramic Track, 20.ix-11.xi.2000, Burwell & Skevington, Malaise, 160m]	Riviere Bleue, 22°06'S 166°39'E, 160m, Panoramic Track, New Caledonia	-22.1	166.65	label	New Caledonia					20 September 2000 - 11 November 2000	Burwell & Skevington	malaise trap		Masner, L. (Lubomír)	2004				http://hol.osu.edu/spmInfo.html?id=OSUC%20148408
urn:lsid:biosci.ohio-state.edu:osuc_occurrences:OSUC__148409	en	PreservedSpecimen	OSUC 148409	urn:lsid:biosci.ohio-state.edu:osuc_names:307124	Oxyscelio circulorum (MS)	male	adult	1	QMBA	Insects	[New Caledonia: 9970, 22°13'Sx166°52'E, Chute Madeleine, 230m, Maquis, 18.ix.-12.xi.2000, malaise trap, Skevington & Burwell]	Madeleine Waterfalls, 22°13'S 166°52'E, 230m, maquis, New Caledonia	-22.2167	166.8667	label	New Caledonia					18 September 2000 - 12 November 2000	Skevington & Burwell	malaise trap		Burks, R. A. (Roger A.)	2012	Paratype			http://hol.osu.edu/spmInfo.html?id=OSUC%20148409
urn:lsid:biosci.ohio-state.edu:osuc_occurrences:OSUC__148457	en	PreservedSpecimen	OSUC 148457	urn:lsid:biosci.ohio-state.edu:osuc_names:307122	Oxyscelio viator (MS)	female	adult	1	QMBA	Insects	[Oxyscelio Det L Masner 2004; Fiji: Kadavu, Waterfall, 2.5 km E of Vunisea, 29-30 Jun 1987, GB & SR Monteith, 50m]	2.5km E of Vunisea, 50m, waterfall, Kandavu Isl., Eastern Div., Fiji	-19.0464	178.1867	Google Earth	Fiji	Eastern			derived from GEOnet	29 June 1987 - 30 June 1987	Monteith, G. B. & Monteith, S. R.	none specified		Burks, R. A. (Roger A.)	2012	Paratype			http://hol.osu.edu/spmInfo.html?id=OSUC%20148457
urn:lsid:biosci.ohio-state.edu:osuc_occurrences:OSUC__148469	en	PreservedSpecimen	OSUC 148469	urn:lsid:biosci.ohio-state.edu:osuc_names:529	Oxyscelio	male	adult	1	QMBA	Insects	[Oxyscelio Det L Masner 2004; 1-6 km SE Chillagoe, NE Q., on Rd to Mareeba, 3.iv.1992, EC Dahms, G Sarnes]	1-6km SE Chillagoe, on road to Mareeba, QLD, Australia	-17.1828	144.5419	Google Earth	Australia	Queensland			derived from AGPN	3 April 1992	Dahms, E. C. & Sarnes, G.	none specified		Masner, L. (Lubomír)	2004				http://hol.osu.edu/spmInfo.html?id=OSUC%20148469
urn:lsid:biosci.ohio-state.edu:osuc_occurrences:OSUC__148470	en	PreservedSpecimen	OSUC 148470	urn:lsid:biosci.ohio-state.edu:osuc_names:529	Oxyscelio	male	adult	1	QMBA	Insects	[25°08'22"S 147°30'37"E, Mt Moffatt Nat Pk, SCQ, W Branch Maranoa R., 21 Nov 1995, 660m, Irwin, Gaimari, Yeates, Burwell, Malaise]	Maranoa River (West Branch), 25°08'22"S 147°30'37"E, 660m, Carnarvon National Park, Mount Moffatt Section, QLD, Australia	-25.1394	147.5103	label	Australia	Queensland			Mount Moffat is a section of Carnarvon National Park	21 November 1995	Irwin, Gaimari et al.	malaise trap		Johnson, N. F. (Norman F.)	2004				http://hol.osu.edu/spmInfo.html?id=OSUC%20148470
urn:lsid:biosci.ohio-state.edu:osuc_occurrences:OSUC__148471	en	PreservedSpecimen	OSUC 148471	urn:lsid:biosci.ohio-state.edu:osuc_names:529	Oxyscelio	male	adult	1	QMBA	Insects	[24°58'08"S 147°57'13"E, Mt Moffatt Nat Pk, SCQ, Marlong Ck, near Lots Wife, 21 Nov 1995, 740m, Irwin, Gaimari, Yeates, Burwell, Malaise]	Carnarvon National Park, 24°58'08"S 147°57'13"E, 740m, Mount Moffatt Section, Marlong Creek, nr. Lots Wife, QLD, Australia	-24.9689	147.9536	label	Australia	Queensland			Mount Moffat is a section of Carnarvon National Park	21 November 1995	Irwin, Gaimari et al.	malaise trap		Johnson, N. F. (Norman F.)	2004				http://hol.osu.edu/spmInfo.html?id=OSUC%20148471
urn:lsid:biosci.ohio-state.edu:osuc_occurrences:OSUC__148472	en	PreservedSpecimen	OSUC 148472	urn:lsid:biosci.ohio-state.edu:osuc_names:307110	Oxyscelio sordes (MS)	male	adult	1	QMBA	Insects	[25°04'39"S 148°00'30"E, Mt Moffatt Nat Pk, 3 km SE Park HQ, 21 Nov 1995, 740m, Irwin, Gaimari, Yeates, Burwell, Malaise, SCQ]	Carnarvon National Park, 25°04'39"S 148°00'30"E, 740m, 3km SE park headquarters, Mount Moffatt Section, QLD, Australia	-25.0775	148.0083	label	Australia	Queensland			Mount Moffat is a section of Carnarvon National Park	21 November 1995	Irwin, Gaimari et al.	malaise trap		Burks, R. A. (Roger A.)	2012	Paratype			http://hol.osu.edu/spmInfo.html?id=OSUC%20148472
urn:lsid:biosci.ohio-state.edu:osuc_occurrences:OSUC__148473	en	PreservedSpecimen	OSUC 148473	urn:lsid:biosci.ohio-state.edu:osuc_names:307092	Oxyscelio obliquiatis (MS)	female	adult	1	QMBA	Insects	[NEQ: 16°30'Sx145°19'E, Mt Demi summit, 1100 m, 17 Dec 1995 - 25 Jan 1996, Monteith, Thompson & Ford, flight intercept]	summit of Mount Demi, 16°30'S 145°19'E, 1100m, QLD, Australia	-16.5	145.3167	label	Australia	Queensland				17 December 1995 - 25 January 1996	Monteith, Thompson & Ford	flight intercept trap		Burks, R. A. (Roger A.)	2012	Paratype			http://hol.osu.edu/spmInfo.html?id=OSUC%20148473
urn:lsid:biosci.ohio-state.edu:osuc_occurrences:OSUC__148474	en	PreservedSpecimen	OSUC 148474	urn:lsid:biosci.ohio-state.edu:osuc_names:307092	Oxyscelio obliquiatis (MS)	female	adult	1	QMBA	Insects	[NEQ: 15°46'Sx145°19'E, Mt Hartley summit, 8 Nov 1995 - 16 Jan 1996, Monteith, Cook & Roberts, pitfall traps, 790m]	summit of Mount Hartley, 15°46'S 145°19'E, 790m, QLD, Australia	-15.7667	145.3167	label	Australia	Queensland				8 November 1995 - 16 January 1996	Monteith, Cook & Roberts	pitfall trap		Burks, R. A. (Roger A.)	2012	Paratype			http://hol.osu.edu/spmInfo.html?id=OSUC%20148474
urn:lsid:biosci.ohio-state.edu:osuc_occurrences:OSUC__148475	en	PreservedSpecimen	OSUC 148475	urn:lsid:biosci.ohio-state.edu:osuc_names:529	Oxyscelio	male	adult	1	QMBA	Insects	[SEQ: 26°16'Sx151°25'E, Koy Property at Brigooda (bottom site), 15 Dec 94-26 Jan 1995, GB Monteith, intercept trap, vine shrub]	bottom site of Brigooda, 26°16'S 151°25'E, vine shrub, Koy Property, QLD, Australia	-26.2667	151.4167	label	Australia	Queensland		Brigooda		15 December 1994 - 26 January 1995	Monteith, G. B.	interception trap		Johnson, N. F. (Norman F.)	2004		vine shrub		http://hol.osu.edu/spmInfo.html?id=OSUC%20148475
urn:lsid:biosci.ohio-state.edu:osuc_occurrences:OSUC__148476	en	PreservedSpecimen	OSUC 148476	urn:lsid:biosci.ohio-state.edu:osuc_names:529	Oxyscelio	male	adult	1	QMBA	Insects	[CQld: 21°52'Sx149°18'E, Upper Hall Ck, via Carmila, 4 Dec 96-6 Apr 1997, G Monteith & E Mulder, intercept, OF at house]	Upper Hall Creek, 21°52'S 149°18'E, open forest, house, via Carmila, C QLD, Australia	-21.8667	149.3	label	Australia	Queensland				4 December 1996 - 6 April 1997	Monteith, G. & Mulder, E.	interception trap		Johnson, N. F. (Norman F.)	2004		open forest		http://hol.osu.edu/spmInfo.html?id=OSUC%20148476
urn:lsid:biosci.ohio-state.edu:osuc_occurrences:OSUC__148477	en	PreservedSpecimen	OSUC 148477	urn:lsid:biosci.ohio-state.edu:osuc_names:5023	Oxyscelio hyalinipennis	female	adult	1	QMBA	Insects	[CQLD: 20°06'Sx147°45'E, Mt Abbott, campsite, 7 Dec 96-9 Apr 1997, 800m, G Monteith & D Cook, open forest pitfalls]	Mount Abbot, 20°06'S 147°45'E, 800m, open forest, campsite, C QLD, Australia	-20.1	147.75	label	Australia	Queensland			Abbott is a misspelling of Abbot	7 December 1996 - 9 April 1997	Monteith, G. & Cook, D.	pitfall trap		Burks, R. A. (Roger A.)	2012		open forest		http://hol.osu.edu/spmInfo.html?id=OSUC%20148477
urn:lsid:biosci.ohio-state.edu:osuc_occurrences:OSUC__148478	en	PreservedSpecimen	OSUC 148478	urn:lsid:biosci.ohio-state.edu:osuc_names:307101	Oxyscelio radii (MS)	female	adult	1	QMBA	Insects	[NEQ: 17°14'S 145°25'E, 3 km W of Bones Knob, 10 Dec 1995-9 Feb 1996, Monteith, Cook, Thompson, rf, pitfall traps, 1140m]	3km W Bones Knob, 17°14'S 145°25'E, 1140m, rainforest, NE QLD, Australia	-17.2333	145.4167	label	Australia	Queensland				10 December 1995 - 9 February 1996	Monteith, Thompson & Cook	pitfall trap		Burks, R. A. (Roger A.)	2012	Paratype	rainforest		http://hol.osu.edu/spmInfo.html?id=OSUC%20148478
urn:lsid:biosci.ohio-state.edu:osuc_occurrences:OSUC__148479	en	PreservedSpecimen	OSUC 148479	urn:lsid:biosci.ohio-state.edu:osuc_names:529	Oxyscelio	male	adult	1	QMBA	Insects	[Mt Glorious, SEQ, 13.ii-27.iv.1989, A Hiller, Malaise trap]	Mount Glorious, QLD, Australia	-27.33	152.77	AGPN-Aust.	Australia	Queensland		Mt. Glorious		13 February 1989 - 27 April 1989	Hiller, A.	malaise trap		Johnson, N. F. (Norman F.)	2004				http://hol.osu.edu/spmInfo.html?id=OSUC%20148479
urn:lsid:biosci.ohio-state.edu:osuc_occurrences:OSUC__148480	en	PreservedSpecimen	OSUC 148480	urn:lsid:biosci.ohio-state.edu:osuc_names:529	Oxyscelio	male	adult	1	QMBA	Insects	[Road to Gundare, 62 km N Charleville, SQ, 9.iii.1989, E Dahms, G. Sarnes, brigalow, sweep Acacia]	62km N Charleville, brigalow, road to Gundare, QLD, Australia	-25.9122	146.5017	AGPN-Aust.	Australia	Queensland				9 March 1989	Dahms, E & Sarnes, G.	sweeping		Johnson, N. F. (Norman F.)	2004		brigalow	Acacia	http://hol.osu.edu/spmInfo.html?id=OSUC%20148480
urn:lsid:biosci.ohio-state.edu:osuc_occurrences:OSUC__148481	en	PreservedSpecimen	OSUC 148481	urn:lsid:biosci.ohio-state.edu:osuc_names:5035	Oxyscelio solitarius	female	adult	1	QMBA	Insects	[Assem Rd, via Aloomba, NEQ, rain f., 30.iv.1988, EC Dahms]	Assman (Assem) Road, rainforest, via Aloomba, QLD, Australia	-17.1453	145.8511	Google Earth	Australia	Queensland			Assem is a misspelling of Assman Rd.; derived from AGPN	30 April 1988	Dahms, E. C.	none specified		Burks, R. A. (Roger A.)	2012		rainforest		http://hol.osu.edu/spmInfo.html?id=OSUC%20148481
urn:lsid:biosci.ohio-state.edu:osuc_occurrences:OSUC__148482	en	PreservedSpecimen	OSUC 148482	urn:lsid:biosci.ohio-state.edu:osuc_names:529	Oxyscelio	female	adult	1	QMBA	Insects	[10 km N Ellis Beach, 25.iv.1988, NEQ, EC Dahms, G Sarnes]	10km N Ellis Beach, QLD, Australia	-16.6814	145.5753	Google Earth	Australia	Queensland			derived from AGPN	25 April 1988	Dahms, E. C. & Sarnes, G.	none specified		Johnson, N. F. (Norman F.)	2004				http://hol.osu.edu/spmInfo.html?id=OSUC%20148482
urn:lsid:biosci.ohio-state.edu:osuc_occurrences:OSUC__148483	en	PreservedSpecimen	OSUC 148483	urn:lsid:biosci.ohio-state.edu:osuc_names:307102	Oxyscelio rami (MS)	female	adult	1	QMBA	Insects	[3 km N Walkamin, NEQ, Atherton Tableland, 22.iv.1988, EC Dahms, G. Sarnes]	Atherton Tableland, 3km N Walkamin, NE QLD, Australia	-17.0978	145.4303	Google Earth	Australia	Queensland			derived from AGPN	22 April 1988	Dahms, E. C. & Sarnes, G.	none specified		Burks, R. A. (Roger A.)	2012	Paratype			http://hol.osu.edu/spmInfo.html?id=OSUC%20148483
urn:lsid:biosci.ohio-state.edu:osuc_occurrences:OSUC__148484	en	PreservedSpecimen	OSUC 148484	urn:lsid:biosci.ohio-state.edu:osuc_names:529	Oxyscelio	male	adult	1	QMBA	Insects	[Jumbo Bore "Norley", Thargomindah, SWQ, 28-29.ix.1983, BR Jahnke, Malaise trap]	Jumbo Bore "Norley", Thargomindah, SW QLD, Australia	-27.9667	143.8167	AGPN-Aust.	Australia	Queensland		Thargomindah		28 September 1983 - 29 September 1983	Jahnke, B. R.	malaise trap		Johnson, N. F. (Norman F.)	2004				http://hol.osu.edu/spmInfo.html?id=OSUC%20148484
urn:lsid:biosci.ohio-state.edu:osuc_occurrences:OSUC__148485	en	PreservedSpecimen	OSUC 148485	urn:lsid:biosci.ohio-state.edu:osuc_names:307089	Oxyscelio livens (MS)	female	adult	1	QMBA	Insects	[Red Road turnoff, 750m, Tully Falls road, NQ, 8 Dec 1989-5 Jan 1990, Monteith, Thompson, & Janetski, rainforest pitfalls]	Tully Falls Road, 750m, rainforest, Red Road turnoff, N QLD, Australia	-17.775	145.5497	Google Earth	Australia	Queensland			derived from AGPN	8 December 1989 - 5 January 1990	Monteith, Thompson & Janetzki	pitfall trap		Burks, R. A. (Roger A.)	2012	Holotype	rainforest		http://hol.osu.edu/spmInfo.html?id=OSUC%20148485
urn:lsid:biosci.ohio-state.edu:osuc_occurrences:OSUC__148486	en	PreservedSpecimen	OSUC 148486	urn:lsid:biosci.ohio-state.edu:osuc_names:307087	Oxyscelio liminis (MS)	female	adult	1	QMBA	Insects	[Townsville, NE Qld, nr. J. Cook Uni., 15.IV.1988, EC Dahms, G. Sarnes]	Townsville, nr. James Cook University, NE QLD, Australia	-19.25	146.8167	AGPN-Aust.	Australia	Queensland		Townsville		15 April 1988	Dahms, E. C. & Dahms, E. C.	none specified		Burks, R. A. (Roger A.)	2012	Paratype			http://hol.osu.edu/spmInfo.html?id=OSUC%20148486
urn:lsid:biosci.ohio-state.edu:osuc_occurrences:OSUC__148613	en	PreservedSpecimen	OSUC 148613	urn:lsid:biosci.ohio-state.edu:osuc_names:307087	Oxyscelio liminis (MS)	female	adult	1	SAMA	Insects	[S.AUST., Musgrave Ra. NG00, .5 km W Ngarutjara homeland, Malaise Tr. 12-17 Oct. 1994, 26°13'97"S 131°47'95"E, Pitjantjatjara Lands survey]	The Musgrave Ranges, 26°13'57"S 131°47'55"E, NG00, 0.5km W Ngarutjara Homeland, SA, Australia	-26.2325	131.7986	label	Australia	South Australia			coordinate seconds are incorrect (57 not 97, 55 not 95)	12 October 1994 - 17 October 1994		malaise trap		Burks, R. A. (Roger A.)	2012	Paratype			http://hol.osu.edu/spmInfo.html?id=OSUC%20148613
urn:lsid:biosci.ohio-state.edu:osuc_occurrences:OSUC__148614	en	PreservedSpecimen	OSUC 148614	urn:lsid:biosci.ohio-state.edu:osuc_names:307087	Oxyscelio liminis (MS)	female	adult	1	SAMA	Insects	[S.AUST., musgrave Ra. WM05, 9 km ENE Mitchell Knob, pitfalls, 18-21 Oct. 1994, 26°10'05"S 131°52'41"E, Pitjantjatjara Lands survey]	The Musgrave Ranges, 26°10'05"S 131°52'41"E, WM05, 9km ENE Mitchell Nob, SA, Australia	-26.1681	131.8781	label	Australia	South Australia				18 October 1994 - 21 October 1994		pitfall trap		Burks, R. A. (Roger A.)	2012	Paratype			http://hol.osu.edu/spmInfo.html?id=OSUC%20148614
urn:lsid:biosci.ohio-state.edu:osuc_occurrences:OSUC__148615	en	PreservedSpecimen	OSUC 148615	urn:lsid:biosci.ohio-state.edu:osuc_names:529	Oxyscelio	female	adult	1	SAMA	Insects	[S.AUST., Yelpawaralinna, W.H. on Warburton Ck., 27°07'S 138°42'E, water trap under Malaise trap, 22-25 Nov. 1993, J.A. Forrest, D. Hirst]	Yelpawaralinna Waterhole, 27°07'S 138°42'E, Warburton River, SA, Australia	-27.1167	138.7	label	Australia	South Australia				22 November 1993 - 25 November 1993	Forrest, J. A. & Hirst, D.	water trap under malaise trap			2009				http://hol.osu.edu/spmInfo.html?id=OSUC%20148615
urn:lsid:biosci.ohio-state.edu:osuc_occurrences:OSUC__148616	en	PreservedSpecimen	OSUC 148616	urn:lsid:biosci.ohio-state.edu:osuc_names:307087	Oxyscelio liminis (MS)	female	adult	1	SAMA	Insects	[S.AUST., L. Torrens nr. Boda Hill, 31°51' 137°37', Malaise Trap, 4-5 Dec. 1989, J.A. Forrest]	Lake Torrens, 31°51'S 137°37'E, nr. Beda Hill, SA, Australia	-31.85	137.6167	label	Australia	South Australia			Boda is a misspelling of Beda Hill	4 December 1989 - 5 December 1989	Forrest, J. A.	malaise trap		Burks, R. A. (Roger A.)	2012	Paratype			http://hol.osu.edu/spmInfo.html?id=OSUC%20148616
urn:lsid:biosci.ohio-state.edu:osuc_occurrences:OSUC__148617	en	PreservedSpecimen	OSUC 148617	urn:lsid:biosci.ohio-state.edu:osuc_names:307111	Oxyscelio stipulae (MS)	female	adult	1	SAMA	Insects	[23-1-65, Scotts Creek, South Australia, TFH]	Scott Creek, SA, Australia	-35.05	138.7	AGPN	Australia	South Australia		Scott Creek	Scotts Creek is an alternate name of Scott Creek	23 January 1965	Houston, T. F.	none specified		Burks, R. A. (Roger A.)	2012	Paratype			http://hol.osu.edu/spmInfo.html?id=OSUC%20148617
urn:lsid:biosci.ohio-state.edu:osuc_occurrences:OSUC__148618	en	PreservedSpecimen	OSUC 148618	urn:lsid:biosci.ohio-state.edu:osuc_names:529	Oxyscelio	male	adult	1	SAMA	Insects	[S.AUST., 13 km N Keilira Stn, 36°35'S 140°10'E, Malaise Trap, 21-24 Mar 1992, J.A. Forrest, E.G. Matthews]	13km N Keilira Station, 36°35'S 140°10'E, SA, Australia	-36.5833	140.1667	label	Australia	South Australia				21 March 1992 - 24 March 1992	Forrest, J. A. & Matthews, E. G.	malaise trap			2009				http://hol.osu.edu/spmInfo.html?id=OSUC%20148618
urn:lsid:biosci.ohio-state.edu:osuc_occurrences:OSUC__148619	en	PreservedSpecimen	OSUC 148619	urn:lsid:biosci.ohio-state.edu:osuc_names:529	Oxyscelio	male	adult	1	SAMA	Insects	[S.AUST., Bayree Farm, 4 km E Cjonnalpyn, Malaise Trap 18-22 Nov 91, J.A. Forrest]	Bayree Farm, 4km E Coonalpyn, SA, Australia	-35.6833	139.9	AGPN	Australia	South Australia			Cjonnalpyn is a misspelling of Coonalpyn	18 November 1991 - 22 November 1991	Forrest, J. A.	malaise trap			2009				http://hol.osu.edu/spmInfo.html?id=OSUC%20148619
urn:lsid:biosci.ohio-state.edu:osuc_occurrences:OSUC__149460	en	PreservedSpecimen	OSUC 149460	urn:lsid:biosci.ohio-state.edu:osuc_names:529	Oxyscelio	female	adult	1	AEIC	Insects	[Pasoh Forest Res., Negri S. Malaysia/XII.4.78 for. gap, P. & M. Becker; Oxyscelio Det. L. Masner, 1985]	Pasoh Forest Reserve, forest gap, Negeri Sembilan St., Malaysia	3	102.3297	WDPA-UN	Malaysia	Negeri Sembilan				4 December 1978	Becker, P. & Becker, M.	none specified		Masner, L. (Lubomír)	1985				http://hol.osu.edu/spmInfo.html?id=OSUC%20149460
urn:lsid:biosci.ohio-state.edu:osuc_occurrences:OSUC__149461	en	PreservedSpecimen	OSUC 149461	urn:lsid:biosci.ohio-state.edu:osuc_names:529	Oxyscelio	male	adult	1	AEIC	Insects	[Wushe, Taiwan 1150m V-3-83, Henry Townes]	Wushe, 1150m, Nantou Co., Taiwan Prov., Taiwan	24.0225	121.1325	GEOnet	Taiwan	Taiwan	Nantou	Wushe		3 May 1983	Townes, H. (Henry)	none specified			2005				http://hol.osu.edu/spmInfo.html?id=OSUC%20149461
urn:lsid:biosci.ohio-state.edu:osuc_occurrences:OSUC__149462	en	PreservedSpecimen	OSUC 149462	urn:lsid:biosci.ohio-state.edu:osuc_names:529	Oxyscelio	male	adult	1	AEIC	Insects	[Australia, N. Qld., Bamaga, I.3-15.84, J. Sedlacek, Rain forest ]	Bamaga, rainforest, QLD, Australia	-10.8833	142.3833	AGPN-Aust.	Australia	Queensland		Bamaga		3 January 1984 - 15 January 1984	Sedlacek, J.	none specified			2005				http://hol.osu.edu/spmInfo.html?id=OSUC%20149462
urn:lsid:biosci.ohio-state.edu:osuc_occurrences:OSUC__149463	en	PreservedSpecimen	OSUC 149463	urn:lsid:biosci.ohio-state.edu:osuc_names:529	Oxyscelio	male	adult	1	AEIC	Insects	[30 km. N.W. Normanton, Australia, March 12-27]	30km NW Normanton, QLD, Australia	-17.505	140.8408	Google Earth	Australia	Queensland			derived from AGPN	12-Mar- - 27-Mar-		none specified			2005				http://hol.osu.edu/spmInfo.html?id=OSUC%20149463
urn:lsid:biosci.ohio-state.edu:osuc_occurrences:OSUC__149464	en	PreservedSpecimen	OSUC 149464	urn:lsid:biosci.ohio-state.edu:osuc_names:529	Oxyscelio	male	adult	1	AEIC	Insects	[Stanthorpe, Australia, 1000m Mar.]	Stanthorpe, 1000m, QLD, Australia	-28.65	151.9333	AGPN-Aust.	Australia	Queensland		Stanthorpe		Mar		none specified			2005				http://hol.osu.edu/spmInfo.html?id=OSUC%20149464
urn:lsid:biosci.ohio-state.edu:osuc_occurrences:OSUC__149465	en	PreservedSpecimen	OSUC 149465	urn:lsid:biosci.ohio-state.edu:osuc_names:529	Oxyscelio	male	adult	1	AEIC	Insects	[Papua-N.Guinea, Goodenough Is., IX.5.82 400m, Sedlacek]	Goodenough Island, 400m, Milne Bay, Papua New Guinea	-9.3667	150.2667	GEOnet	Papua New Guinea	Milne Bay				5 September 1982	Sedlacek	none specified			2005				http://hol.osu.edu/spmInfo.html?id=OSUC%20149465
urn:lsid:biosci.ohio-state.edu:osuc_occurrences:OSUC__149466	en	PreservedSpecimen	OSUC 149466	urn:lsid:biosci.ohio-state.edu:osuc_names:529	Oxyscelio	male	adult	1	AEIC	Insects	[Australia: NSW, Barrington Tops, 1,500m. Jan. 3]	Barrington Tops State Forest, 1500m, NSW, Australia	-32.0167	151.4833	AGPN-Aust.	Australia	New South Wales				03-Jan-		none specified			2005				http://hol.osu.edu/spmInfo.html?id=OSUC%20149466
urn:lsid:biosci.ohio-state.edu:osuc_occurrences:OSUC__149467	en	PreservedSpecimen	OSUC 149467	urn:lsid:biosci.ohio-state.edu:osuc_names:529	Oxyscelio	male	adult	1	AEIC	Insects	[AUST.: Qld. 30m, Cooloola N.P., March 6-8, 1984, L. Masner, MT; Rain & sclerophyl, forest on sand]	Great Sandy National Park, 30m, rainforest / sclerophyll forest / sands, Cooloola Section, QLD, Australia	-26.2233	153.0447	Google Earth	Australia	Queensland			Cooloola is now a section of Great Sandy N.P.; derived from park map	6 March 1984 - 8 March 1984	Masner, L. (Lubomír)	malaise trap			2005				http://hol.osu.edu/spmInfo.html?id=OSUC%20149467
urn:lsid:biosci.ohio-state.edu:osuc_occurrences:OSUC__149468	en	PreservedSpecimen	OSUC 149468	urn:lsid:biosci.ohio-state.edu:osuc_names:529	Oxyscelio	male	adult	1	AEIC	Insects	[AUSTRALIA: Qld., Davis Creek N.P., 10Km.E. Mareeba, L. Masner, MT; Feb 17-24, 1984, Rain & sclerophyl forest]	Davies Creek National Park, rainforest / sclerophyll forest, 10km E Mareeba, QLD, Australia	-16.9833	145.4167	AGPN-Aust.	Australia	Queensland				No Date	Masner, L. (Lubomír)	malaise trap			2005				http://hol.osu.edu/spmInfo.html?id=OSUC%20149468
urn:lsid:biosci.ohio-state.edu:osuc_occurrences:OSUC__149469	en	PreservedSpecimen	OSUC 149469	urn:lsid:biosci.ohio-state.edu:osuc_names:529	Oxyscelio	male	adult	1	AEIC	Insects	[AUSTRALIA: Qld., Mt. Lewis Rd., 1000m., Feb.17-24, 1984, L. Masner, MT; Edge of rain forest]	Mount Lewis Road, 1000m, rainforest edge, QLD, Australia	-16.5875	145.2708	Google Earth	Australia	Queensland				17 February 1984 - 24 February 1984	Masner, L. (Lubomír)	malaise trap			2005				http://hol.osu.edu/spmInfo.html?id=OSUC%20149469
urn:lsid:biosci.ohio-state.edu:osuc_occurrences:OSUC__149470	en	PreservedSpecimen	OSUC 149470	urn:lsid:biosci.ohio-state.edu:osuc_names:529	Oxyscelio	male	adult	1	AEIC	Insects	[AUSTRALIA: Qld., Kuranda, 1000m, Feb.17-24, 1984, L. Masner, MT]	Kuranda, 1000m, QLD, Australia	-16.8167	145.6	AGPN-Aust.	Australia	Queensland		Kuranda		17 February 1984 - 24 February 1984	Masner, L. (Lubomír)	malaise trap			2005				http://hol.osu.edu/spmInfo.html?id=OSUC%20149470
urn:lsid:biosci.ohio-state.edu:osuc_occurrences:OSUC__149471	en	PreservedSpecimen	OSUC 149471	urn:lsid:biosci.ohio-state.edu:osuc_names:529	Oxyscelio	male	adult	1	AEIC	Insects	[AUST.: Qld. 630m., Mt. Glorious N.P., Feb.28-March 9, 84, L. Masner, MT; Dry sclerophyl, Eucalyptus forest]	Miala National Park, 630m, dry sclerophyll & eucalyptus forest, Mt. Glorious, QLD, Australia	-27.3333	152.7667	AGPN-Aust.	Australia	Queensland			Mount Glorious is within Miala N.P.	28 February 1984 - 9 March 1984	Masner, L. (Lubomír)	malaise trap			2005				http://hol.osu.edu/spmInfo.html?id=OSUC%20149471
urn:lsid:biosci.ohio-state.edu:osuc_occurrences:OSUC__149472	en	PreservedSpecimen	OSUC 149472	urn:lsid:biosci.ohio-state.edu:osuc_names:529	Oxyscelio	undetermined	adult	1	AEIC	Insects	[AUSTRALIA: Qld., Mossman Gorge, 30m., Feb.17-23,1984, L. Masner, MT]	Mossman Gorge, 30m, QLD, Australia	-16.4667	145.35	AGPN-Aust.	Australia	Queensland		Mossman Gorge		17 February 1984 - 23 February 1984	Masner, L. (Lubomír)	malaise trap			2005				http://hol.osu.edu/spmInfo.html?id=OSUC%20149472
urn:lsid:biosci.ohio-state.edu:osuc_occurrences:OSUC__149473	en	PreservedSpecimen	OSUC 149473	urn:lsid:biosci.ohio-state.edu:osuc_names:529	Oxyscelio	undetermined	adult	1	AEIC	Insects	[AUSTRALIA: ATC, Canberra Black Mtn., Jan 25-30,1984, L. Masner, MT]	Canberra, Black Mountain, ACT, Australia	-35.27	149.1	AGPN-Aust.	Australia	Australian Capital Territory		Canberra		25 January 1984 - 30 January 1984	Masner, L. (Lubomír)	malaise trap			2005				http://hol.osu.edu/spmInfo.html?id=OSUC%20149473
urn:lsid:biosci.ohio-state.edu:osuc_occurrences:OSUC__149474	en	PreservedSpecimen	OSUC 149474	urn:lsid:biosci.ohio-state.edu:osuc_names:529	Oxyscelio	undetermined	adult	1	AEIC	Insects	[Strahan, Austr., II.2.72 Tasmania, J.Stibick]	Strahan, TAS, Australia	-42.15	145.3167	AGPN-Aust.	Australia	Tasmania		Strahan		2 February 1972	Stibick, J. N. L.	none specified			2005				http://hol.osu.edu/spmInfo.html?id=OSUC%20149474
urn:lsid:biosci.ohio-state.edu:osuc_occurrences:OSUC__149475	en	PreservedSpecimen	OSUC 149475	urn:lsid:biosci.ohio-state.edu:osuc_names:529	Oxyscelio	undetermined	adult	1	AEIC	Insects	[Warburton, Vict. Australia, Feb.22-Mar.1]	Warburton, VIC, Australia	-37.75	145.7	AGPN-Aust.	Australia	Victoria		Warburton		22-Feb- - 01-Mar-		none specified			2005				http://hol.osu.edu/spmInfo.html?id=OSUC%20149475
urn:lsid:biosci.ohio-state.edu:osuc_occurrences:OSUC__149476	en	PreservedSpecimen	OSUC 149476	urn:lsid:biosci.ohio-state.edu:osuc_names:529	Oxyscelio	undetermined	adult	1	AEIC	Insects	[Mt. Hotahm, Vict. Australia, 1000m. II.9-10]	Mount Hotham, 1000m, VIC, Australia	-36.9667	147.1333	AGPN-Aust.	Australia	Victoria				09-Feb- - 10-Feb-		none specified			2005				http://hol.osu.edu/spmInfo.html?id=OSUC%20149476
urn:lsid:biosci.ohio-state.edu:osuc_occurrences:OSUC__149477	en	PreservedSpecimen	OSUC 149477	urn:lsid:biosci.ohio-state.edu:osuc_names:529	Oxyscelio	undetermined	adult	1	AEIC	Insects	[Tom Groggin, NSW Australia, 600m. Feb. 2-3]	Tom Groggin, NSW, Australia	-36.5333	148.1333	AGPN-Aust.	Australia	New South Wales		Tom Groggin		02-Feb- - 03-Feb-		none specified			2005				http://hol.osu.edu/spmInfo.html?id=OSUC%20149477
urn:lsid:biosci.ohio-state.edu:osuc_occurrences:OSUC__149478	en	PreservedSpecimen	OSUC 149478	urn:lsid:biosci.ohio-state.edu:osuc_names:529	Oxyscelio	undetermined	adult	1	AEIC	Insects	[Thredbo, NSW, 1400m. Australia, February 2]	Thredbo, 1400m, NSW, Australia	-36.4833	148.3	AGPN-Aust.	Australia	New South Wales		Thredbo		Feb		none specified			2005				http://hol.osu.edu/spmInfo.html?id=OSUC%20149478
urn:lsid:biosci.ohio-state.edu:osuc_occurrences:OSUC__149479	en	PreservedSpecimen	OSUC 149479	urn:lsid:biosci.ohio-state.edu:osuc_names:529	Oxyscelio	undetermined	adult	1	AEIC	Insects	[Tathra NSW, 20m. Australia, January 29]	Tathra, 20m, NSW, Australia	-36.7167	149.9833	AGPN-Aust.	Australia	New South Wales		Tathra		Jan		none specified			2005				http://hol.osu.edu/spmInfo.html?id=OSUC%20149479
urn:lsid:biosci.ohio-state.edu:osuc_occurrences:OSUC__149480	en	PreservedSpecimen	OSUC 149480	urn:lsid:biosci.ohio-state.edu:osuc_names:529	Oxyscelio	undetermined	adult	1	AEIC	Insects	[BrownMts. 700m, NSW Australia, January 28-31]	Brown Mountains, 700m, NSW, Australia	-36.5667	149.55	AGPN-Aust.	Australia	New South Wales				28-Jan- - 31-Jan-		none specified			2005				http://hol.osu.edu/spmInfo.html?id=OSUC%20149480
urn:lsid:biosci.ohio-state.edu:osuc_occurrences:OSUC__149481	en	PreservedSpecimen	OSUC 149481	urn:lsid:biosci.ohio-state.edu:osuc_names:529	Oxyscelio	undetermined	adult	1	AEIC	Insects	[Spencer NSW, Australia, Jan.11-14]	Spencer, NSW, Australia	-33.45	151.1333	AGPN-Aust.	Australia	New South Wales		Spencer		11-Jan- - 14-Jan-		none specified			2005				http://hol.osu.edu/spmInfo.html?id=OSUC%20149481
urn:lsid:biosci.ohio-state.edu:osuc_occurrences:OSUC__149482	en	PreservedSpecimen	OSUC 149482	urn:lsid:biosci.ohio-state.edu:osuc_names:529	Oxyscelio	undetermined	adult	1	AEIC	Insects	[Mt. Walker, Qld., Australia, Nov.-December]	Mount Walker, QLD, Australia	-27.7667	152.55	AGPN-Aust.	Australia	Queensland		Mount Walker		Nov - Dec		none specified			2005				http://hol.osu.edu/spmInfo.html?id=OSUC%20149482
urn:lsid:biosci.ohio-state.edu:osuc_occurrences:OSUC__149483	en	PreservedSpecimen	OSUC 149483	urn:lsid:biosci.ohio-state.edu:osuc_names:529	Oxyscelio	undetermined	adult	1	AEIC	Insects	[Moggil, Qld., Australia, March]	Moggil, QLD, Australia	-27.5667	152.8667	AGPN-Aust.	Australia	Queensland		Moggil		Mar		none specified			2005				http://hol.osu.edu/spmInfo.html?id=OSUC%20149483
urn:lsid:biosci.ohio-state.edu:osuc_occurrences:OSUC__149484	en	PreservedSpecimen	OSUC 149484	urn:lsid:biosci.ohio-state.edu:osuc_names:529	Oxyscelio	female	adult	1	AEIC	Insects	[CunninghamPass, Qld., Australia, March 6-20, open forest]	Cunninghams Gap, open forest, QLD, Australia	-28.05	152.4	AGPN-Aust.	Australia	Queensland				06-Mar- - 20-Mar-		none specified			2005				http://hol.osu.edu/spmInfo.html?id=OSUC%20149484
urn:lsid:biosci.ohio-state.edu:osuc_occurrences:OSUC__149485	en	PreservedSpecimen	OSUC 149485	urn:lsid:biosci.ohio-state.edu:osuc_names:529	Oxyscelio	undetermined	adult	1	AEIC	Insects	[BlueMts. 150m., NSW Australia, January 14-21]	Blue Mountains, 150 m, NSW, Australia	-33.5	150.3333	AGPN-Aust.	Australia	New South Wales				14-Jan- - 21-Jan-		none specified			2005				http://hol.osu.edu/spmInfo.html?id=OSUC%20149485
urn:lsid:biosci.ohio-state.edu:osuc_occurrences:OSUC__149486	en	PreservedSpecimen	OSUC 149486	urn:lsid:biosci.ohio-state.edu:osuc_names:529	Oxyscelio	undetermined	adult	1	AEIC	Insects	[Woodford, 600m. BlueMts., NSW Australia, January 16-21]	Woodford, 600m, Blue Mts., NSW, Australia	-33.7333	150.4667	AGPN-Aust.	Australia	New South Wales		Woodford		16-Jan- - 21-Jan-		none specified			2005				http://hol.osu.edu/spmInfo.html?id=OSUC%20149486
urn:lsid:biosci.ohio-state.edu:osuc_occurrences:OSUC__149487	en	PreservedSpecimen	OSUC 149487	urn:lsid:biosci.ohio-state.edu:osuc_names:529	Oxyscelio	undetermined	adult	1	AEIC	Insects	[Oberon NSW, 400-550m. Aust., January 23-26]	Oberon, 400-550m, NSW, Australia	-33.6833	149.8667	AGPN-Aust.	Australia	New South Wales		Oberon		23-Jan- - 26-Jan-		none specified			2005				http://hol.osu.edu/spmInfo.html?id=OSUC%20149487
urn:lsid:biosci.ohio-state.edu:osuc_occurrences:OSUC__149488	en	PreservedSpecimen	OSUC 149488	urn:lsid:biosci.ohio-state.edu:osuc_names:529	Oxyscelio	undetermined	adult	1	AEIC	Insects	[Gaton, Qld., Australia, XII.19-I.3]	Gatton, QLD, Australia	-27.55	152.2667	AGPN-Aust.	Australia	Queensland		Gatton		19-Dec- - 03-Jan-		none specified			2005				http://hol.osu.edu/spmInfo.html?id=OSUC%20149488
urn:lsid:biosci.ohio-state.edu:osuc_occurrences:OSUC__149489	en	PreservedSpecimen	OSUC 149489	urn:lsid:biosci.ohio-state.edu:osuc_names:529	Oxyscelio	female	adult	1	AEIC	Insects	[Morisset NSW, Australia, January 6-10]	Morisset, NSW, Australia	-33.1	151.5	AGPN-Aust.	Australia	New South Wales		Morisset		06-Jan- - 10-Jan-		none specified			2005				http://hol.osu.edu/spmInfo.html?id=OSUC%20149489
urn:lsid:biosci.ohio-state.edu:osuc_occurrences:OSUC__149490	en	PreservedSpecimen	OSUC 149490	urn:lsid:biosci.ohio-state.edu:osuc_names:529	Oxyscelio	undetermined	adult	1	AEIC	Insects	[Fernvale, Qld., Australia, Nov.-Dec.]	Fernvale, QLD, Australia	-27.45	152.65	AGPN-Aust.	Australia	Queensland		Fernvale		Nov- - Dec-		none specified			2005				http://hol.osu.edu/spmInfo.html?id=OSUC%20149490
urn:lsid:biosci.ohio-state.edu:osuc_occurrences:OSUC__149491	en	PreservedSpecimen	OSUC 149491	urn:lsid:biosci.ohio-state.edu:osuc_names:529	Oxyscelio	undetermined	adult	1	AEIC	Insects	[Mt. Dandenong, Vict. Australia, 300m. II.13-29]	Mount Dandenong, 300m, VIC, Australia	-37.8167	145.35	AGPN-Aust.	Australia	Victoria		Mount Dandenong		13-Feb- - 29-Feb-		none specified			2005				http://hol.osu.edu/spmInfo.html?id=OSUC%20149491
urn:lsid:biosci.ohio-state.edu:osuc_occurrences:OSUC__149492	en	PreservedSpecimen	OSUC 149492	urn:lsid:biosci.ohio-state.edu:osuc_names:529	Oxyscelio	undetermined	adult	1	AEIC	Insects	[Mt. Borong, Vict., 1600m. Australia, February 4-8]	Mount Bogong, 1600m, VIC, Australia	-36.7167	147.3	AGPN-Aust.	Australia	Victoria				04-Feb- - 05-Feb-		none specified			2005				http://hol.osu.edu/spmInfo.html?id=OSUC%20149492
urn:lsid:biosci.ohio-state.edu:osuc_occurrences:OSUC__149493	en	PreservedSpecimen	OSUC 149493	urn:lsid:biosci.ohio-state.edu:osuc_names:529	Oxyscelio	female	adult	1	AEIC	Insects	[Mt. Tambourine, Qld., Australia, December 22]	Mount Tamborine, QLD, Australia	-27.9667	153.2	AGPN-Aust.	Australia	Queensland		Mount Tamborine	Mt. Tambourine is a misspelling of Mt. Tamborine	Dec-1922		none specified			2005				http://hol.osu.edu/spmInfo.html?id=OSUC%20149493
urn:lsid:biosci.ohio-state.edu:osuc_occurrences:OSUC__149494	en	PreservedSpecimen	OSUC 149494	urn:lsid:biosci.ohio-state.edu:osuc_names:529	Oxyscelio	undetermined	adult	1	AEIC	Insects	[Waldheim, Tasmania 800m., Jan. 25-Feb.9]	Waldheim, TAS, Australia	-41.6333	145.9333	AGPN-Aust.	Australia	Tasmania				25-Jan- - 09-Feb-		none specified			2005				http://hol.osu.edu/spmInfo.html?id=OSUC%20149494
urn:lsid:biosci.ohio-state.edu:osuc_occurrences:OSUC__149495	en	PreservedSpecimen	OSUC 149495	urn:lsid:biosci.ohio-state.edu:osuc_names:529	Oxyscelio	undetermined	adult	1	AEIC	Insects	[Barrington N.P., NSW Australia, January 8-9]	Barrington Tops National Park, NSW, Australia	-32.0333	151.5	AGPN-Aust.	Australia	New South Wales				08-Jan- - 09-Jan-		none specified			2005				http://hol.osu.edu/spmInfo.html?id=OSUC%20149495
urn:lsid:biosci.ohio-state.edu:osuc_occurrences:OSUC__149496	en	PreservedSpecimen	OSUC 149496	urn:lsid:biosci.ohio-state.edu:osuc_names:529	Oxyscelio	undetermined	adult	1	AEIC	Insects	[Mount Barrow, Tasmania 700m., February]	Mount Barrow, 700m, TAS, Australia	-41.3667	147.4167	AGPN-Aust.	Australia	Tasmania				Feb		none specified			2005				http://hol.osu.edu/spmInfo.html?id=OSUC%20149496
urn:lsid:biosci.ohio-state.edu:osuc_occurrences:OSUC__149497	en	PreservedSpecimen	OSUC 149497	urn:lsid:biosci.ohio-state.edu:osuc_names:529	Oxyscelio	undetermined	adult	1	AEIC	Insects	[Stanthorpe, 700m, S. Qld., Australia, January]	Stanthorpe, 700m, QLD, Australia	-28.65	151.9333	AGPN-Aust.	Australia	Queensland		Stanthorpe		Jan		none specified			2005				http://hol.osu.edu/spmInfo.html?id=OSUC%20149497
urn:lsid:biosci.ohio-state.edu:osuc_occurrences:OSUC__149498	en	PreservedSpecimen	OSUC 149498	urn:lsid:biosci.ohio-state.edu:osuc_names:529	Oxyscelio	undetermined	adult	1	AEIC	Insects	[Port Arthur, Tasmania, II.7-III.1]	Port Arthur, TAS, Australia	-43.1333	147.8333	AGPN-Aust.	Australia	Tasmania		Port Arthur		07-Feb- - 01-Mar-		none specified			2005				http://hol.osu.edu/spmInfo.html?id=OSUC%20149498
urn:lsid:biosci.ohio-state.edu:osuc_occurrences:OSUC__149499	en	PreservedSpecimen	OSUC 149499	urn:lsid:biosci.ohio-state.edu:osuc_names:529	Oxyscelio	undetermined	adult	1	AEIC	Insects	[Geeveston, Tasmania, Feb.7-27]	Geeveston, TAS, Australia	-43.1667	146.9	AGPN-Aust.	Australia	Tasmania		Geeveston		07-Feb- - 27-Feb-		none specified			2005				http://hol.osu.edu/spmInfo.html?id=OSUC%20149499
urn:lsid:biosci.ohio-state.edu:osuc_occurrences:OSUC__149500	en	PreservedSpecimen	OSUC 149500	urn:lsid:biosci.ohio-state.edu:osuc_names:529	Oxyscelio	undetermined	adult	1	AEIC	Insects	[Togari, Tasmania, II.12-III.12]	Togari, TAS, Australia	-40.9167	144.85	AGPN-Aust.	Australia	Tasmania		Togari		12-Feb- - 12-Mar-		none specified			2005				http://hol.osu.edu/spmInfo.html?id=OSUC%20149500
urn:lsid:biosci.ohio-state.edu:osuc_occurrences:OSUC__149501	en	PreservedSpecimen	OSUC 149501	urn:lsid:biosci.ohio-state.edu:osuc_names:529	Oxyscelio	undetermined	adult	1	AEIC	Insects	[Catamaran, Tasmania, Feb. 7-27]	Catamaran, TAS, Australia	-43.55	146.8833	AGPN-Aust.	Australia	Tasmania				07-Feb- - 27-Feb-		none specified			2005				http://hol.osu.edu/spmInfo.html?id=OSUC%20149501
urn:lsid:biosci.ohio-state.edu:osuc_occurrences:OSUC__149502	en	PreservedSpecimen	OSUC 149502	urn:lsid:biosci.ohio-state.edu:osuc_names:529	Oxyscelio	undetermined	adult	1	AEIC	Insects	[Coles Bay, Tasmania, II.28-III.18]	Coles Bay, TAS, Australia	-42.1167	148.2833	AGPN-Aust.	Australia	Tasmania		Coles Bay		28-Feb- - 18-Mar-	Townes, L. & Townes, G. F.	none specified			2005				http://hol.osu.edu/spmInfo.html?id=OSUC%20149502
urn:lsid:biosci.ohio-state.edu:osuc_occurrences:OSUC__149503	en	PreservedSpecimen	OSUC 149503	urn:lsid:biosci.ohio-state.edu:osuc_names:529	Oxyscelio	undetermined	adult	1	AEIC	Insects	[Gordan, Tasmania, I.19-II.8]	Gordon, TAS, Australia	-43.25	147.2333	AGPN-Aust.	Australia	Tasmania		Gordon		19-Jan- - 08-Feb-		none specified			2005				http://hol.osu.edu/spmInfo.html?id=OSUC%20149503
urn:lsid:biosci.ohio-state.edu:osuc_occurrences:OSUC__149504	en	PreservedSpecimen	OSUC 149504	urn:lsid:biosci.ohio-state.edu:osuc_names:529	Oxyscelio	undetermined	adult	1	AEIC	Insects	[Bronte Park, Tasmania, II.15-III.8]	Bronte Park, TAS, Australia	-42.1333	146.4833	AGPN-Aust.	Australia	Tasmania		Bronte Park		15-Feb- - 08-Mar-		none specified			2005				http://hol.osu.edu/spmInfo.html?id=OSUC%20149504
urn:lsid:biosci.ohio-state.edu:osuc_occurrences:OSUC__149505	en	PreservedSpecimen	OSUC 149505	urn:lsid:biosci.ohio-state.edu:osuc_names:529	Oxyscelio	undetermined	adult	1	AEIC	Insects	[Roseberry, Tasmania, I.12-III.12]	Rosebery, TAS, Australia	-41.7667	145.5333	AGPN-Aust.	Australia	Tasmania		Rosebery		12-Jan- - 12-Mar-		none specified			2005				http://hol.osu.edu/spmInfo.html?id=OSUC%20149505
urn:lsid:biosci.ohio-state.edu:osuc_occurrences:OSUC__149506	en	PreservedSpecimen	OSUC 149506	urn:lsid:biosci.ohio-state.edu:osuc_names:529	Oxyscelio	undetermined	adult	1	AEIC	Insects	[King William, Range, II.8-14, Tasmania]	King William Range, TAS, Australia	-42.2833	146.1167	AGPN-Aust.	Australia	Tasmania				08-Feb- - 14-Feb-		none specified			2005				http://hol.osu.edu/spmInfo.html?id=OSUC%20149506
urn:lsid:biosci.ohio-state.edu:osuc_occurrences:OSUC__149507	en	PreservedSpecimen	OSUC 149507	urn:lsid:biosci.ohio-state.edu:osuc_names:529	Oxyscelio	undetermined	adult	1	AEIC	Insects	[Atherton, Qld., II.17.75 Australia, H. & A. Howden]	Atherton, Queensland, Australia	-17.27	145.57	GEOnet	Australia	Queensland		Atherton		17 February 1975	Howden, H. (Henry) & Howden, A.	none specified			2005				http://hol.osu.edu/spmInfo.html?id=OSUC%20149507
urn:lsid:biosci.ohio-state.edu:osuc_occurrences:OSUC__149508	en	PreservedSpecimen	OSUC 149508	urn:lsid:biosci.ohio-state.edu:osuc_names:529	Oxyscelio	female	adult	1	AEIC	Insects	[L. Kopiago, 1300m. N. Guinea, February 3, 1979, J. Sedlacek]	Lake Kopiago, 1300m, Southern Highlands, Papua New Guinea	-5.3833	142.5167	GEOnet	Papua New Guinea	Southern Highlands				3 February 1979	Sedlacek, J.	none specified			2005				http://hol.osu.edu/spmInfo.html?id=OSUC%20149508
urn:lsid:biosci.ohio-state.edu:osuc_occurrences:OSUC__149509	en	PreservedSpecimen	OSUC 149509	urn:lsid:biosci.ohio-state.edu:osuc_names:529	Oxyscelio	undetermined	adult	1	AEIC	Insects	[BaiyerR., N. Guinea, II.25-III.9, 1979, 1100m. J. Sedlacek]	Baiyer River, 1100m, Western Highlands Prov., Papua New Guinea	-5.4167	144.0667	GEOnet	Papua New Guinea	Western Highlands				25 February 1979 - 9 March 1979	Sedlacek, J.	none specified			2005				http://hol.osu.edu/spmInfo.html?id=OSUC%20149509
urn:lsid:biosci.ohio-state.edu:osuc_occurrences:OSUC__149510	en	PreservedSpecimen	OSUC 149510	urn:lsid:biosci.ohio-state.edu:osuc_names:529	Oxyscelio	undetermined	adult	1	AEIC	Insects	[Gent R., Jimmi V., 650m. N. Guinea, II.7-26.1979, J. Sedlacek]	Gent River, 650m, Jimi Valley, Western Highlands, Papua New Guinea	-5.2667	144.2333	GEOnet	Papua New Guinea	West New Britain				7 February 1979 - 26 February 1979	Sedlacek, J.	none specified			2005				http://hol.osu.edu/spmInfo.html?id=OSUC%20149510
urn:lsid:biosci.ohio-state.edu:osuc_occurrences:OSUC__149511	en	PreservedSpecimen	OSUC 149511	urn:lsid:biosci.ohio-state.edu:osuc_names:529	Oxyscelio	male	adult	1	AEIC	Insects	[Mt. Nebo, Qld., Australia, February]	Mount Nebo, QLD, Australia	-27.38	152.78	AGPN-Aust.	Australia	Queensland		Mount Nebo		Feb		none specified			2005				http://hol.osu.edu/spmInfo.html?id=OSUC%20149511
urn:lsid:biosci.ohio-state.edu:osuc_occurrences:OSUC__149512	en	PreservedSpecimen	OSUC 149512	urn:lsid:biosci.ohio-state.edu:osuc_names:529	Oxyscelio	male	adult	1	AEIC	Insects	[Areyonga, 600m, N.T., Australia, October 30]	Areyonga, 600m, NT, Australia	-24.0667	132.25	AGPN-Aust.	Australia	Northern Territory		Areyonga		Oct		none specified			2005				http://hol.osu.edu/spmInfo.html?id=OSUC%20149512
urn:lsid:biosci.ohio-state.edu:osuc_occurrences:OSUC__149513	en	PreservedSpecimen	OSUC 149513	urn:lsid:biosci.ohio-state.edu:osuc_names:529	Oxyscelio	female	adult	1	AEIC	Insects	[Bulolo, N. Guinea, I.15-II.14.1979, 800m. J. Sedlacek]	Bulolo, 800m, Morobe Prov., Papua New Guinea	-7.2	146.65	GEOnet	Papua New Guinea	Morobe		Bulolo		15 January 1979 - 14 February 1979	Sedlacek, J.	none specified			2005				http://hol.osu.edu/spmInfo.html?id=OSUC%20149513
urn:lsid:biosci.ohio-state.edu:osuc_occurrences:OSUC__149514	en	PreservedSpecimen	OSUC 149514	urn:lsid:biosci.ohio-state.edu:osuc_names:529	Oxyscelio	male	adult	1	AEIC	Insects	[Yuendumu, N. T., Australia, VIII.25-IX.14]	Yuendumu, NT, Australia	-22.35	131.6667	AGPN-Aust.	Australia	Northern Territory		Yuendumu		25-Aug- - 14-Sep-		none specified			2005				http://hol.osu.edu/spmInfo.html?id=OSUC%20149514
urn:lsid:biosci.ohio-state.edu:osuc_occurrences:OSUC__149516	en	PreservedSpecimen	OSUC 149516	urn:lsid:biosci.ohio-state.edu:osuc_names:529	Oxyscelio	female	adult	1	AEIC	Insects	[AUSTRALIA Alice Springs, NT: MacDonnelll Rnages, 23.43.55-133.49.32, 5-7 December 1987, T. L. McCabe 630m]	Alice Springs, 630m, MacDonnell Ranges, NT, Australia	-23.7	133.8667	AGPN-Aust.	Australia	Northern Territory		Alice Springs		5 December 1987 - 7 December 1987	McCabe, T. L.	none specified			2005				http://hol.osu.edu/spmInfo.html?id=OSUC%20149516
urn:lsid:biosci.ohio-state.edu:osuc_occurrences:OSUC__149517	en	PreservedSpecimen	OSUC 149517	urn:lsid:biosci.ohio-state.edu:osuc_names:529	Oxyscelio	female	adult	1	AEIC	Insects	[AUSTRALIA - 600m, WA: Porongurup, 34.4-117.52, 16 December 1987, T. McCabe & J. Allen]	Porongurup, 600m, WA, Australia	-34.65	117.8667	AGPN-Aust.	Australia	Western Australia		Porongurup		16 December 1987	McCabe, T. L. & Allen, J. (John)	none specified			2005				http://hol.osu.edu/spmInfo.html?id=OSUC%20149517
urn:lsid:biosci.ohio-state.edu:osuc_occurrences:OSUC__149518	en	PreservedSpecimen	OSUC 149518	urn:lsid:biosci.ohio-state.edu:osuc_names:529	Oxyscelio	male	adult	1	AEIC	Insects	[Mt. Polis, Phil., I.2.54 5500', H. M. & D. Townes; Camptoteleia, Balt. 57]	Mount Polis, 5500ft, Ifugao Prov., Philippines	16.9747	121.0292	GEOnet	Philippines	Ifugao				2 January 1954	Townes, H. M. & Townes, D.	none specified			2005				http://hol.osu.edu/spmInfo.html?id=OSUC%20149518
urn:lsid:biosci.ohio-state.edu:osuc_occurrences:OSUC__149519	en	PreservedSpecimen	OSUC 149519	urn:lsid:biosci.ohio-state.edu:osuc_names:529	Oxyscelio	male	adult	1	AEIC	Insects	[Los Banos, Lag., I.30 '53 PI, Townes family; Camptoteleia flavipennis Kieff. Balt. '57]	Los Baños, Laguna Prov., Philippines	14.1789	121.2256	GEOnet	Philippines	Laguna		Los Baños		30 January 1953	Townes	none specified		Burks, R. A. (Roger A.)	2012				http://hol.osu.edu/spmInfo.html?id=OSUC%20149519
urn:lsid:biosci.ohio-state.edu:osuc_occurrences:OSUC__149520	en	PreservedSpecimen	OSUC 149520	urn:lsid:biosci.ohio-state.edu:osuc_names:5013	Oxyscelio crassicornis	male	adult	1	AEIC	Insects	[Ilong Mt. Halcon, 4500' Mdro. Or., V.11 '54 Phil., M. & D. Townes; Camptoteleia crassicornis Kieff. Balt. '57]	Ilong Peak, 4500ft, Halcon Range, Mindoro Oriental Prov., Philippines	13.2256	121.0669	GEOnet	Philippines	Mindoro Oriental			derived from GEOnet	11 May 1954	Townes, M. (Marjorie) & Townes, D.	none specified		Baltazar, C. R. (Clare R.)	1957				http://hol.osu.edu/spmInfo.html?id=OSUC%20149520
urn:lsid:biosci.ohio-state.edu:osuc_occurrences:OSUC__149521	en	PreservedSpecimen	OSUC 149521	urn:lsid:biosci.ohio-state.edu:osuc_names:5009	Oxyscelio carinatus	female	adult	1	AEIC	Insects	[Oak forest, 7800', Mt. Data, Phil., Dec. 31, 1952, H. M. & D. Townes; Camptoteleia carianta Kieff. Balt. '57]	Mount Data, 7800ft, Mountain, Philippines	16.8789	120.8406	GEOnet	Philippines	Mountain				31 December 1952	Townes, H. M. & Townes, D.	none specified		Baltazar, C. R. (Clare R.)	1957				http://hol.osu.edu/spmInfo.html?id=OSUC%20149521
urn:lsid:biosci.ohio-state.edu:osuc_occurrences:OSUC__149522	en	PreservedSpecimen	OSUC 149522	urn:lsid:biosci.ohio-state.edu:osuc_names:529	Oxyscelio	male	adult	1	AEIC	Insects	[TAIWAN: Kaohsiung, Luluei Forest Sta., 750m; May 1 1989; J. Heppner & W. Wang]	Luluei Forest Station, 750m, Kaohsiung Spec. Muni., Taiwan	22.6667	120.2833	GEOnet	Taiwan	Kaohsiung				1 May 1989	Heppner, J. & Wang, W.-H. (Wen-Hua)	none specified			2005				http://hol.osu.edu/spmInfo.html?id=OSUC%20149522
urn:lsid:biosci.ohio-state.edu:osuc_occurrences:OSUC__149523	en	PreservedSpecimen	OSUC 149523	urn:lsid:biosci.ohio-state.edu:osuc_names:529	Oxyscelio	male	adult	1	AEIC	Insects	[TAIWAN: Pintung Co., Kenting Park, 255m; April 23-28, 1989; J. Heppner & H. Wang]	Kenting Park, 255m, Pingtung Co., Taiwan Prov., Taiwan	21.9444	120.7992	GEOnet	Taiwan	Taiwan	Pingtung	Kending		23 April 1989 - 28 April 1989	Heppner, J. & Wang, H.	none specified			2005				http://hol.osu.edu/spmInfo.html?id=OSUC%20149523
urn:lsid:biosci.ohio-state.edu:osuc_occurrences:OSUC__149524	en	PreservedSpecimen	OSUC 149524	urn:lsid:biosci.ohio-state.edu:osuc_names:529	Oxyscelio	female	adult	1	AEIC	Insects	[Japan: Ibaraki, Tsukuba, NIAES; VI.26-VII.10., 1989; M. Sharkey]	National Institute for Agro-Environmental Sciences (NIAES), Tsukuba City, Ibaraki Pref., Japan	36.1147	140.1036	Google Earth	Japan	Ibaraki	Tsukuba		derived from GEOnet & WWW	26 June 1989 - 10 July 1989	Sharkey, M. J. (Michael J.)	none specified			2005				http://hol.osu.edu/spmInfo.html?id=OSUC%20149524
urn:lsid:biosci.ohio-state.edu:osuc_occurrences:OSUC__149525	en	PreservedSpecimen	OSUC 149525	urn:lsid:biosci.ohio-state.edu:osuc_names:529	Oxyscelio	male	adult	1	AEIC	Insects	[Frenchmans Cap Tr., at Franklin River, Tasmania, February 14-21]	Frenchmans Cap Track, Franklin River, TAS, Australia	-42.2667	145.8167	AGPN-Aust.	Australia	Tasmania				14-Feb- - 21-Feb-		none specified			2005				http://hol.osu.edu/spmInfo.html?id=OSUC%20149525
urn:lsid:biosci.ohio-state.edu:osuc_occurrences:OSUC__149526	en	PreservedSpecimen	OSUC 149526	urn:lsid:biosci.ohio-state.edu:osuc_names:529	Oxyscelio	female	adult	1	AEIC	Insects	[BaiyerR., N. Guinea, I.25-II.6.1979, 1100m. J. Sedlacek]	Baiyer River, 1100m, Western Highlands Prov., Papua New Guinea	-5.4167	144.0667	GEOnet	Papua New Guinea	Western Highlands				25 January 1979 - 6 February 1979	Sedlacek, J.	none specified			2005				http://hol.osu.edu/spmInfo.html?id=OSUC%20149526
urn:lsid:biosci.ohio-state.edu:osuc_occurrences:OSUC__165732	en	PreservedSpecimen	OSUC 165732	urn:lsid:biosci.ohio-state.edu:osuc_names:5018	Oxyscelio flavipes	female	adult	1	OSUC	Insects	[17°10.4'S 145°38.0'E AUSTRALIA:QLD Mobo Creek Crater, Danbulla State Forest 17.i.1999,YPT Coll. NF Johnson]	Danbulla State Forest, 17°10.4'S 145°38.0'E, Mobo Creek Crater, QLD, Australia	-17.1733	145.6333	label	Australia	Queensland				17 January 1999	Johnson, N. F. (Norman F.)	yellow pan trap		Burks, R. A. (Roger A.)	2012				http://hol.osu.edu/spmInfo.html?id=OSUC%20165732
urn:lsid:biosci.ohio-state.edu:osuc_occurrences:OSUC__165962	en	PreservedSpecimen	OSUC 165962	urn:lsid:biosci.ohio-state.edu:osuc_names:529	Oxyscelio	undetermined	adult	1	USNM	Insects	Sparasion sp. det. T. Megyaszai, 1995; [AUSTRALIA:Qld.; 14kmS Miriam Vale] [19 April 1980]	14km S Miriam Vale, QLD, Australia	-24.4394	151.5614	Google Earth	Australia	Queensland			derived from AGPN	19 April 1980	Hevel, G. F. (Gary F.) & Fortin, J. A.	none specified		Johnson, N. F. (Norman F.)	2005				http://hol.osu.edu/spmInfo.html?id=OSUC%20165962
urn:lsid:biosci.ohio-state.edu:osuc_occurrences:OSUC__170838	en	PreservedSpecimen	OSUC 170838	urn:lsid:biosci.ohio-state.edu:osuc_names:529	Oxyscelio	female	adult	1	OSUC	Insects	6m MT + canopy trap; [NEW CALEDONIA: Prov. Sud, Réserve Col d'Amieu, 7.5km NW Sarraméa,303m, 21.585° S 165.819° E] [7-20.xii.2000]	Col d'Amieu Table Union Forest Reserve, 21.585°S 165.819°E, 303m, 7.5km NW Sarramea, Sud Prov., New Caledonia	-21.59	165.82	label	New Caledonia				Col d'Amieu is a short name of Col d'Amieu Table Union For. Res.	7 December 2000 - 20 December 2000	Irwin, M. E. (Michael E.) & Boutin	canopy malaise trap		Johnson, N. F. (Norman F.)	2005				http://hol.osu.edu/spmInfo.html?id=OSUC%20170838
urn:lsid:biosci.ohio-state.edu:osuc_occurrences:OSUC__173067	en	PreservedSpecimen	OSUC 173067	urn:lsid:biosci.ohio-state.edu:osuc_names:223202	Oxyscelio perpensum	female	adult	1	UASK	Insects	56; [JAPAN, HONSHU,/Nagoya,/Shiogama-guchi/Tenpaku-ku/V. Fursov 16-17.VI.2004] [PARATYPE/O. perpensum/Det S.V. Kononova]	Shiogama-guchi, Honshu Isl., Tempaku Ward, Nagoya City, Aichi Pref., Japan	35.1325	136.9775	Wikipedia	Japan	Aichi	Nagoya			16 June 2004 - 17 June 2004	Fursov, V.	none specified		Kononova, S. V. (Svetlana Vasilievna)	2005	Paratype			http://hol.osu.edu/spmInfo.html?id=OSUC%20173067
urn:lsid:biosci.ohio-state.edu:osuc_occurrences:OSUC__173068	en	PreservedSpecimen	OSUC 173068	urn:lsid:biosci.ohio-state.edu:osuc_names:223202	Oxyscelio perpensum	male	adult	1	UASK	Insects	57; [JAPAN, HONSHU,/Aichi Pref., Nagoya,/Higashiyama Park/oak forest/V. Fursov 06.VII.2004] [PARATYPE/O. perpensum/Det S.V. Kononova.]	Higashiyama Park, oak forest, Nagoya City, Aichi Pref., Japan	35.1542	136.9817	Google Earth	Japan	Aichi	Nagoya		derived from diddlefinger	6 July 2004	Fursov, V.	none specified		Kononova, S. V. (Svetlana Vasilievna)	2005	Paratype	oak forest		http://hol.osu.edu/spmInfo.html?id=OSUC%20173068
urn:lsid:biosci.ohio-state.edu:osuc_occurrences:OSUC__173069	en	PreservedSpecimen	OSUC 173069	urn:lsid:biosci.ohio-state.edu:osuc_names:223202	Oxyscelio perpensum	female	adult	1	UASK	Insects	58; [JAPAN, HONSHU,/Hyogo Pref.,/Yashiro, E-160/ex ??Orthoptera eggs/S. Shimura 08.IV.204] [em. 17.V.2004 ex eggs/of ??Orthoptera/SAMPLE E-160,/m.s. 329-520-83] [PARATYPE/O. perpensum/Det S.V. Kononova.]	Yashiro Town, E-160, Honshu Isl., Takarazuka City, Hyogo Pref., Japan	34.8	135.35	diddlefinger	Japan	Hyogo	Takarazuka	Yashiro		17 May 2004	Shimura, S.	none specified		Kononova, S. V. (Svetlana Vasilievna)	2005	Paratype		Orthoptera	http://hol.osu.edu/spmInfo.html?id=OSUC%20173069
urn:lsid:biosci.ohio-state.edu:osuc_occurrences:OSUC__176082	en	PreservedSpecimen	OSUC 176082	urn:lsid:biosci.ohio-state.edu:osuc_names:529	Oxyscelio	undetermined	adult	1	SAMC	Insects	[Central African Republic, Prefecture Sangha-Mbaéré Parc National de Dzanga-Ndoki, Mabéa Bai, 21.4km, 53°NE Bayanga] [3°02.01'N 16°24.57'E 510M, 1-2.v.2001, S. van Noort, Malaise trap, CAR01-M03, Lowland Rainforest, marsh clearing]	Dzanga-Ndoki National Park, 03°02.01'N 16°24.57'E, 510m, CAR01-M03, lowland rainforest / marsh clearing, Mabéa Bai, 21.4km (53°) NE Bayanga, Sangha-Mbaéré Préf. Écon., Central African Republic	3.0335	16.4095	label	Central African Republic	Sangha-Mbaéré				1 May 2001 - 2 May 2001	van Noort, S. (Simon)	malaise trap	CAR01-M03	Johnson, N. F. (Norman F.)	2008		lowland rainforest; marsh clearing		http://hol.osu.edu/spmInfo.html?id=OSUC%20176082
urn:lsid:biosci.ohio-state.edu:osuc_occurrences:OSUC__176083	en	PreservedSpecimen	OSUC 176083	urn:lsid:biosci.ohio-state.edu:osuc_names:309299	Oxyscelio lunae (MS)	female	adult	1	SAMC	Insects	[Central African Republic, Prefecture Sangha-Mbaéré Parc National de Dzanga-Ndoki, Mabéa Bai, 21.4km, 53°NE Bayanga] [3°02.01'N 16°24.57'E 510M, 1-2.v.2001, S. van Noort, Malaise trap, CAR01-M03, Lowland Rainforest, marsh clearing]	Dzanga-Ndoki National Park, 03°02.01'N 16°24.57'E, 510m, CAR01-M03, lowland rainforest / marsh clearing, Mabéa Bai, 21.4km (53°) NE Bayanga, Sangha-Mbaéré Préf. Écon., Central African Republic	3.0335	16.4095	label	Central African Republic	Sangha-Mbaéré				1 May 2001 - 2 May 2001	van Noort, S. (Simon)	malaise trap	CAR01-M03	Burks, R. A. (Roger A.)	2012	Paratype	lowland rainforest; marsh clearing		http://hol.osu.edu/spmInfo.html?id=OSUC%20176083
urn:lsid:biosci.ohio-state.edu:osuc_occurrences:OSUC__176091	en	PreservedSpecimen	OSUC 176091	urn:lsid:biosci.ohio-state.edu:osuc_names:309299	Oxyscelio lunae (MS)	female	adult	1	SAMC	Insects	[Central African Republic, Prefecture Sangha-Mbaéré Parc National de Dzanga-Ndoki, 38.6km 173°S Lidjombo] [2°21.60'N 16°03.20'E 350m, 22-23.v.2001.S.van Noort Malaise trap, CAR01-M182, Lowland rainforest]	Dzanga-Ndoki National Park, 02°21.60'N 16°03.20'E, 350m, CAR01-M182, lowland rainforest, 38.6km (173°) S Lidjombo, Sangha-Mbaéré Préf. Écon., Central African Republic	2.36	16.0533	label	Central African Republic	Sangha-Mbaéré				22 May 2001 - 23 May 2001	van Noort, S. (Simon)	malaise trap	CAR01-M182	Burks, R. A. (Roger A.)	2012	Paratype	lowland rainforest		http://hol.osu.edu/spmInfo.html?id=OSUC%20176091
urn:lsid:biosci.ohio-state.edu:osuc_occurrences:OSUC__179085	en	PreservedSpecimen	OSUC 179085	urn:lsid:biosci.ohio-state.edu:osuc_names:529	Oxyscelio	undetermined	adult	1	UCDC	Insects	[Nadgee Reserve Merrica Hut NSW Australis I.6 1987] [Malaise trap] [Evan A Sugden colr] [Oxyscelio Male Det.L.Masner,2007]	Nadgee Nature Reserve, Merrica Hut, NSW, Australia	-37.3064	149.9239	Google Earth	Australia	New South Wales			derived from AGPN	6 January 1987	Sugden, E. A. (Evan A.)	malaise trap		Johnson, N. F. (Norman F.)	2007				http://hol.osu.edu/spmInfo.html?id=OSUC%20179085
urn:lsid:biosci.ohio-state.edu:osuc_occurrences:OSUC__180781	en	PreservedSpecimen	OSUC 180781	urn:lsid:biosci.ohio-state.edu:osuc_names:529	Oxyscelio	female	adult	1	SAMC	Insects	[Central African Republic, Prefecture Sangha-Mbaéré, Parc National de Dzanga-Ndoki, 38.6km 173° S Lidjombo 2°21.60'N 16°03.20'E, 350m, 26-27.v.2001, S. van Noort, Malaise trap, CAR01-M222, Lowland rainforest; MT; CAR01-M222; Oxyscelio Det. L. Masner, 2006; L. Masner, 2006]	Dzanga-Ndoki National Park, 02°21.60'N 16°03.20'E, 350m, CAR01-M222, lowland rainforest, 38.6km (173°) S Lidjombo, Sangha-Mbaéré Préf. Écon., Central African Republic	2.36	16.0533	label	Central African Republic	Sangha-Mbaéré				26 May 2001 - 27 May 2001	van Noort, S. (Simon)	malaise trap	CAR01-M222	Masner, L. (Lubomír)	2006		lowland rainforest		http://hol.osu.edu/spmInfo.html?id=OSUC%20180781
urn:lsid:biosci.ohio-state.edu:osuc_occurrences:OSUC__180782	en	PreservedSpecimen	OSUC 180782	urn:lsid:biosci.ohio-state.edu:osuc_names:529	Oxyscelio	female	adult	1	SAMC	Insects	[Central African Republic, Prefecture Sangha-Mbaéré, Réserve Spéciale de Forêt Dense de Dzanga-Sangha, 12.7km 326° NW Bayanga 3°00.27'N 16°11.55'E, 420m, 12.v.2001, S. van Noort, Sweep, CAR01-S117, Lowland Rainforest; sweep; CAR01-S117; L. Masner, 2006]	Dzanga-Sangha Special Reserve, 03°00.27'N 16°11.55'E, 420m, CAR01-S117, lowland rainforest, 12.7km (326°) NW Bayanga, Sangha-Mbaéré Préf. Écon., Central African Republic	3.0045	16.1925	label	Central African Republic	Sangha-Mbaéré				12 May 2001	van Noort, S. (Simon)	sweeping		Masner, L. (Lubomír)	2006		lowland rainforest		http://hol.osu.edu/spmInfo.html?id=OSUC%20180782
urn:lsid:biosci.ohio-state.edu:osuc_occurrences:OSUC__180783	en	PreservedSpecimen	OSUC 180783	urn:lsid:biosci.ohio-state.edu:osuc_names:529	Oxyscelio	female	adult	1	SAMC	Insects	[Central African Republic, Prefecture Sangha-Mbaéré, Réserve Spéciale de Forêt Dense de Dzanga-Sangha, 12.7km 326° NW Bayanga 3°00.27'N 16°11.55'E, 420m, 16-17.v.2001, S. van Noort, Malaise trap, CAR01-M154, Lowland Rainforest; MT; CAR01-M154; L. Masner, 2006]	Dzanga-Sangha Special Reserve, 03°00.27'N 16°11.55'E, 420m, CAR01-S154, lowland rainforest, 12.7km (326°) NW Bayanga, Sangha-Mbaéré Préf. Écon., Central African Republic	3.0045	16.1925	label	Central African Republic	Sangha-Mbaéré				16 May 2001 - 17 May 2001	van Noort, S. (Simon)	sweeping		Masner, L. (Lubomír)	2006		lowland rainforest		http://hol.osu.edu/spmInfo.html?id=OSUC%20180783
urn:lsid:biosci.ohio-state.edu:osuc_occurrences:OSUC__181508	en	PreservedSpecimen	OSUC 181508	urn:lsid:biosci.ohio-state.edu:osuc_names:529	Oxyscelio	female	adult	1	OSUC	Insects	[INDIA: Clovelly Estate, 11°21.821'N, 76°55.642'E 1066m 17 km S. Kotagiri, 01-03 (vii) 2006, Malaise trap]	Clovelly Estate, 11°21.821'N 76°55.642'E, 1066m, 17km S Kotagiri, Tamil Nadu St., India	11.3637	76.9273	label	India	Tamil Nadu				1 July 2006 - 3 July 2006		malaise trap			2008				http://hol.osu.edu/spmInfo.html?id=OSUC%20181508
urn:lsid:biosci.ohio-state.edu:osuc_occurrences:OSUC__181582	en	PreservedSpecimen	OSUC 181582	urn:lsid:biosci.ohio-state.edu:osuc_names:275485	Oxyscelio cuculli (MS)	male	adult	1	ROME	Insects	[INDONESIA W. Kalimantan 1°15'S 110°05'E Gunung Palung NP Cabang Panti Res Sta. 15.vi-15.viii.1991] [100-400m, 1° rainforest, Peat swamp, MT w/ pans Darling, Rosichon, Sutrisno IIS 910132]	Gunung Palung National Park, 01°15'S 110°05'E, 100-400m, IIS 910132, 1° rainforest / peat swamp, Cabang Panti Research Station, Kalimantan Barat Prov., Indonesia	-1.25	110.0833	label	Indonesia	Kalimantan Barat				15 June 1991 - 15 August 1991	Darling, Rosichon & Sutrisno	malaise trap/pan trap	IIS 910132	Burks, R. A. (Roger A.)	2012		1° rainforest; peat swamp		http://hol.osu.edu/spmInfo.html?id=OSUC%20181582
urn:lsid:biosci.ohio-state.edu:osuc_occurrences:OSUC__181587	en	PreservedSpecimen	OSUC 181587	urn:lsid:biosci.ohio-state.edu:osuc_names:275559	Oxyscelio mesiodentis (MS)	male	adult	1	ROME	Insects	[INDONESIA: W. Kalimantan 1°15'S 110°5'E Gunung Palung NP Cabang Panti Res. Sta., 17-29.vi.1991 IIS 910135] [1° rainforest, 100m, Sandstone, closed canopy RR6, Darling, Rosichon, Sutrisno, Ground Malaise trap head]	Gunung Palung National Park, 01°15'S 110°05'E, 100m, IIS 910135, 1° rainforest / sandstone closed canopy, RR6 ground, Cabang Panti Research Station, Kalimantan Barat Prov., Indonesia	-1.25	110.0833	label	Indonesia	Kalimantan Barat				17 June 1991 - 29 June 1991	Darling, Rosichon & Sutrisno	malaise trap head	IIS 910135	Burks, R. A. (Roger A.)	2012		1° rainforest; sandstone; closed canopy		http://hol.osu.edu/spmInfo.html?id=OSUC%20181587
urn:lsid:biosci.ohio-state.edu:osuc_occurrences:OSUC__181589	en	PreservedSpecimen	OSUC 181589	urn:lsid:biosci.ohio-state.edu:osuc_names:529	Oxyscelio	male	adult	1	ROME	Insects	[INDONESIA: W. Kalimantan 1°15'S 110°5'E Gunung Palung NP Cabang Panti Res. Sta., 17-29.vi.1991 IIS 910135] [1° rainforest, 100m, Sandstone, closed canopy RR6, Darling, Rosichon, Sutrisno, Ground Malaise trap head]	Gunung Palung National Park, 01°15'S 110°05'E, 100m, IIS 910135, 1° rainforest / sandstone closed canopy, RR6 ground, Cabang Panti Research Station, Kalimantan Barat Prov., Indonesia	-1.25	110.0833	label	Indonesia	Kalimantan Barat				17 June 1991 - 29 June 1991	Darling, Rosichon & Sutrisno	malaise trap head	IIS 910135	Musetti, L. (Luciana)	2012		1° rainforest; sandstone; closed canopy		http://hol.osu.edu/spmInfo.html?id=OSUC%20181589
urn:lsid:biosci.ohio-state.edu:osuc_occurrences:OSUC__181595	en	PreservedSpecimen	OSUC 181595	urn:lsid:biosci.ohio-state.edu:osuc_names:529	Oxyscelio	male	adult	1	ROME	Insects	[INDONESIA: E. Kalimantan 1°02'S 117°02'E, 38km N Balikpapan, Samboja, WANARISET Res. Station 2-15.iii.1992, IIS 920122] [km4, 60m, 1° rainforest, Closed for., Malaise trap (fine) head, DC Darling, Rosichon U., Sutrisno]	Samboja, 01°02'S 117°02'E, 60m, IIS 920122, 1° rainforest / closed forest, km 4, Wanariset Research Station, 38km N Balikpapan, Kalimantan Timur Prov., Indonesia	-1.0333	117.0333	label	Indonesia	Kalimantan Timur		Samboja		2 March 1992 - 15 March 1992	Darling, D. C. (D. Christopher), Rosichon, U. (Ubaidillah) & Sutrisno	fine malaise trap head	IIS 920122	Musetti, L. (Luciana)	2012		1° rainforest; closed forest		http://hol.osu.edu/spmInfo.html?id=OSUC%20181595
urn:lsid:biosci.ohio-state.edu:osuc_occurrences:OSUC__181596	en	PreservedSpecimen	OSUC 181596	urn:lsid:biosci.ohio-state.edu:osuc_names:529	Oxyscelio	undetermined	adult	1	ROME	Insects	[Indonesia: E. Kalimantan, Kutai, 38 km N Balikpapan Samboja, 2-15 MAR 1992, Darling, Rosichon, Sutrisno, IIS 920122. WANARISET Res. Station, km4, 60m, 1°2'S, 117°2'E, 1° rainforest, closed forest malaise trap (fine) head]	Samboja, 01°02'S 117°02'E, 60m, IIS 920122, 1° rainforest / closed forest, km 4, Wanariset Research Station, 38km N Balikpapan, Kalimantan Timur Prov., Indonesia	-1.0333	117.0333	label	Indonesia	Kalimantan Timur		Samboja		2 March 1992 - 15 March 1992	Darling, Rosichon & Sutrisno	malaise trap head			2008		1° rainforest; closed forest		http://hol.osu.edu/spmInfo.html?id=OSUC%20181596
urn:lsid:biosci.ohio-state.edu:osuc_occurrences:OSUC__181599	en	PreservedSpecimen	OSUC 181599	urn:lsid:biosci.ohio-state.edu:osuc_names:529	Oxyscelio	male	adult	1	ROME	Insects	[1°15'N 110°05'E INDONESIA: Borneo Kalimantan Gunung Palung Nat. Pk. 15.vi-15.viii.1991 IIS 910122] [Cabang Panti Res. Sta. Darling, Rosichon, Sustrino 1° rainforest Malaise trap (Head) Alluvial gap 100-400m]	Gunung Palung National Park, 01°15'S 110°05'E, 100-400m, IIS 910122, 1° rainforest / alluvial light gap, Cabang Panti Research Station, Kalimantan Barat Prov., Indonesia	-1.25	110.0833	label	Indonesia	Kalimantan Barat				15 June 1991 - 15 August 1991	Darling, Rosichon & Sutrisno	malaise trap head	IIS 910122	Musetti, L. (Luciana)	2012		1° rainforest; alluvial; light gap		http://hol.osu.edu/spmInfo.html?id=OSUC%20181599
urn:lsid:biosci.ohio-state.edu:osuc_occurrences:OSUC__182172	en	PreservedSpecimen	OSUC 182172	urn:lsid:biosci.ohio-state.edu:osuc_names:529	Oxyscelio	female	adult	1	RMCA	Insects	[Congo Belge: P.N.A.; 26-i-19.ii.1953; P. Vanschuytbroeck & J. Kekenbosch 2155-2200] [Massif Ruwenzori, Kalonge, 2000 m, Ruiss. Katsambu affl. dr. Butahu] [Oxyscelio (=Freniger) det. L.Masner, 2006]	Kalonge (Kalange), 2000m, #2155-2200, Virunga (Albert) N.P., Katsambu Stream, affluent of Butahu River, Ruwenzori Mts., Democratic Republic of the Congo	.3333	29.8	GEOnet	Democratic Republic of the Congo			Kalonge	Kalange is an alternate spelling of Kalonge; Albert is a variant name of Virunga N.P.	26 January 1953 - 19 February 1953	Vanschuytbroeck, P. & Kekenbosch, J.	none specified		Masner, L. (Lubomír)	2006				http://hol.osu.edu/spmInfo.html?id=OSUC%20182172
urn:lsid:biosci.ohio-state.edu:osuc_occurrences:OSUC__185889	en	PreservedSpecimen	OSUC 185889	urn:lsid:biosci.ohio-state.edu:osuc_names:307121	Oxyscelio tubi (MS)	female	adult	1	OSUC	Insects	[NEW CALEDONIA: Prov. Nord. Mt. Mandjélia, 5km, WSW Puébo, 780m, 3-6m MT alpine for.,20.397°S 164.528°E, 13-27.xi.2000, Webb, Schlinger & Irwin]	Mount Mandjelia, 20.397°S 164.528°E, 780m, alpine forest, 5km WSW Pouebo, Nord Prov., New Caledonia	-20.4	164.53	label	New Caledonia	Nord				13 November 2000 - 27 November 2000	Webb, Schlinger & Irwin	malaise trap		Burks, R. A. (Roger A.)	2012	Paratype	alpine forest		http://hol.osu.edu/spmInfo.html?id=OSUC%20185889
urn:lsid:biosci.ohio-state.edu:osuc_occurrences:OSUC__188474	en	PreservedSpecimen	OSUC 188474	urn:lsid:biosci.ohio-state.edu:osuc_names:5017	Oxyscelio flavipennis	female	adult	1	ROME	Insects	[PHILIPPINES, Negros Oriental: Camp Lookout nr. Valencia 16 km W. Dumaquete. 300m 15 MAY 1987. DC Darling 1° rainforest/riparian veg. Screen sweep 300m ROM 873014]	Camp Lookout, 300m, ROM 873014, 1° rainforest / riparian vegetation, nr. Valencia, 16km W Dumaguete, Negros Oriental Prov., Philippines	9.3069	123.2239	Google Earth	Philippines	Negros Oriental			derived from GEOnet	15 May 1987	Darling, D. C. (D. Christopher)	screen sweeping		Burks, R. A. (Roger A.)	2012		1° rainforest; riparian vegetation		http://hol.osu.edu/spmInfo.html?id=OSUC%20188474
urn:lsid:biosci.ohio-state.edu:osuc_occurrences:OSUC__192420	en	PreservedSpecimen	OSUC 192420	urn:lsid:biosci.ohio-state.edu:osuc_names:529	Oxyscelio	undetermined	adult	1	SAMC	Insects	[Central African Republic, Prefecture Sangha-Mbaéré Parc National de Dzanga-Ndoki, 38.6km 173°S Lidjombo] [2°21.60'N 16°03.20'E 350m, 22-23.v.2001.S.van Noort Malaise trap, CAR01-M177, Lowland rainforest] [Oxyscelio det. NF Johnson 2007]	Dzanga-Ndoki National Park, 02°21.60'N 16°03.20'E, 350m, CAR01-M177, lowland rainforest, 38.6km (173°) S Lidjombo, Sangha-Mbaéré Préf. Écon., Central African Republic	2.36	16.0533	label	Central African Republic	Sangha-Mbaéré				22 May 2001 - 23 May 2001	van Noort, S. (Simon)	malaise trap	CAR01-M177	Johnson, N. F. (Norman F.)	2007		lowland rainforest		http://hol.osu.edu/spmInfo.html?id=OSUC%20192420
urn:lsid:biosci.ohio-state.edu:osuc_occurrences:OSUC__199585	en	PreservedSpecimen	OSUC 199585	urn:lsid:biosci.ohio-state.edu:osuc_names:275500	Oxyscelio convergens (MS)	female	adult	1	FSCA	Insects	[TAIWAN: Taipei Co. Wulai, 1-XI-2002 L.Stange & H.Wang Malaise Trap]	Wu-Lai (Wulai), Taipei Co., Taipei Special Muni., Taiwan	24.8639	121.5514	GEOnet	Taiwan	Taipei	Taipei	Wu-Lai		1 November 2002	Stange, L. & Wang, H.	malaise trap		Burks, R. A. (Roger A.)	2010	Paratype			http://hol.osu.edu/spmInfo.html?id=OSUC%20199585
urn:lsid:biosci.ohio-state.edu:osuc_occurrences:OSUC__199586	en	PreservedSpecimen	OSUC 199586	urn:lsid:biosci.ohio-state.edu:osuc_names:275500	Oxyscelio convergens (MS)	female	adult	1	FSCA	Insects	[TAIWAN: Taipei Co. Wulai, 1-XI-2002 L.Stange & H.Wang Malaise Trap]	Wu-Lai (Wulai), Taipei Co., Taipei Special Muni., Taiwan	24.8639	121.5514	GEOnet	Taiwan	Taipei	Taipei	Wu-Lai		1 November 2002	Stange, L. & Wang, H.	malaise trap		Burks, R. A. (Roger A.)	2010	Paratype			http://hol.osu.edu/spmInfo.html?id=OSUC%20199586
urn:lsid:biosci.ohio-state.edu:osuc_occurrences:OSUC__202713	en	PreservedSpecimen	OSUC 202713	urn:lsid:biosci.ohio-state.edu:osuc_names:529	Oxyscelio	female	adult	1	AEIC	Insects	[Pasoh Forest Res. Negri S.,Malaysia V.3.79 for.gap P. & M. Becker]	Pasoh Forest Reserve, forest gap, Negeri Sembilan St., Malaysia	3	102.3297	WDPA-UN	Malaysia	Negeri Sembilan				3 May 1979	Becker, P. & Becker, M.	none specified		Johnson, N. F. (Norman F.)	2007		forest gap		http://hol.osu.edu/spmInfo.html?id=OSUC%20202713
urn:lsid:biosci.ohio-state.edu:osuc_occurrences:OSUC__202716	en	PreservedSpecimen	OSUC 202716	urn:lsid:biosci.ohio-state.edu:osuc_names:529	Oxyscelio	female	adult	1	AEIC	Insects	[Pasoh Forest Res. Negri S.,Malaysia V.16.79 for.gap P. & M. Becker]	Pasoh Forest Reserve, forest gap, Negeri Sembilan St., Malaysia	3	102.3297	WDPA-UN	Malaysia	Negeri Sembilan				16 May 1979	Becker, P. & Becker, M.	none specified		Johnson, N. F. (Norman F.)	2007		forest gap		http://hol.osu.edu/spmInfo.html?id=OSUC%20202716
urn:lsid:biosci.ohio-state.edu:osuc_occurrences:OSUC__202717	en	PreservedSpecimen	OSUC 202717	urn:lsid:biosci.ohio-state.edu:osuc_names:275554	Oxyscelio aclavae (MS)	female	adult	1	AEIC	Insects	[Pasoh Forest Res. Negri S.,Malaysia V.18.79 for.gap P. & M. Becker]	Pasoh Forest Reserve, forest gap, Negeri Sembilan St., Malaysia	3	102.3297	WDPA-UN	Malaysia	Negeri Sembilan				18 May 1979	Becker, P. & Becker, M.	none specified		Burks, R. A. (Roger A.)	2010	Paratype	forest gap		http://hol.osu.edu/spmInfo.html?id=OSUC%20202717
urn:lsid:biosci.ohio-state.edu:osuc_occurrences:OSUC__203136	en	PreservedSpecimen	OSUC 203136	urn:lsid:biosci.ohio-state.edu:osuc_names:275555	Oxyscelio crustum (MS)	male	adult	1	AEIC	Insects	[MALAYSIA: Pahang, Genting Highlands, nr. Kg Janda Baik; 22.vii-7.xi.1992; AD Austin Mal. trp, primary forest]	Genting Highlands, primary forest, nr. Kampung Janda Baik, Pahang St., Malaysia	3.3614	101.8453	Google Earth	Malaysia	Pahang			derived from GEOnet	22 July 1992 - 7 November 1992	Austin, A. D. (Andrew D.)	malaise trap		Burks, R. A. (Roger A.)	2011		primary forest		http://hol.osu.edu/spmInfo.html?id=OSUC%20203136
urn:lsid:biosci.ohio-state.edu:osuc_occurrences:OSUC__205114	en	PreservedSpecimen	OSUC 205114	urn:lsid:biosci.ohio-state.edu:osuc_names:529	Oxyscelio	undetermined	adult	1	AEIC	Insects	[Australia: Qld. Mt. Glorious N.P. II.28-III.9.84 630m L. Masner] [Dry scelerophyl Eucalyptus for.]	Mount Glorious Forest Reserve, 630m, dry sclerophyll / eucalyptus forest, QLD, Australia	-27.3881	152.7581	AGPN	Australia	Queensland			Mount Glorious is a forest reserve not a state forest	28 February 1984 - 9 March 1984	Masner, L. (Lubomír)	none specified		Yoder, M. J. (Matthew J.) & Valerio, A. A. (Alejandro A.)	2007		dry sclerophyll; eucalyptus forest		http://hol.osu.edu/spmInfo.html?id=OSUC%20205114
urn:lsid:biosci.ohio-state.edu:osuc_occurrences:OSUC__205115	en	PreservedSpecimen	OSUC 205115	urn:lsid:biosci.ohio-state.edu:osuc_names:529	Oxyscelio	undetermined	adult	1	AEIC	Insects	[Australia: Qld. Mt.Glorious N.P. II.28-III.9.84 630m L.Masner] [Dry sclerophyl Eucalyptus for.] [Oxyscelio Det.L.Masner,2007]	Mount Glorious Forest Reserve, 630m, dry sclerophyll / eucalyptus forest, QLD, Australia	-27.3881	152.7581	AGPN	Australia	Queensland			Mount Glorious is a forest reserve not a state forest	28 February 1984 - 9 March 1984	Masner, L. (Lubomír)	none specified		Masner, L. (Lubomír)	2007		dry sclerophyll; eucalyptus forest		http://hol.osu.edu/spmInfo.html?id=OSUC%20205115
urn:lsid:biosci.ohio-state.edu:osuc_occurrences:OSUC__205119	en	PreservedSpecimen	OSUC 205119	urn:lsid:biosci.ohio-state.edu:osuc_names:529	Oxyscelio	undetermined	adult	1	AEIC	Insects	[Australia: Qld. Mt. Glorious N.P. II.28-III.9.84 630m L. Masner] [Dry scelerophyl Eucalyptus for.]	Mount Glorious Forest Reserve, 630m, dry sclerophyll / eucalyptus forest, QLD, Australia	-27.3881	152.7581	AGPN	Australia	Queensland			Mount Glorious is a forest reserve not a state forest	28 February 1984 - 9 March 1984	Masner, L. (Lubomír)	none specified		Yoder, M. J. (Matthew J.) & Valerio, A. A. (Alejandro A.)	2007		dry sclerophyll; eucalyptus forest		http://hol.osu.edu/spmInfo.html?id=OSUC%20205119
urn:lsid:biosci.ohio-state.edu:osuc_occurrences:OSUC__209425	en	PreservedSpecimen	OSUC 209425	urn:lsid:biosci.ohio-state.edu:osuc_names:275459	Oxyscelio reflectens (MS)	male	adult	1	QSBG	Insects	[16°50.66'N 101°41.5'E, THAILAND Loei Phu Kradueng NP 420m For. protection unit5, Malaise trap 26.vi-1.vii.2008, Thonghuay Phatai T5045]	Phu Kradung National Park, 16°50.660'N 101°41.500'E, 420m, T5045, forest protection unit 5, Loei Prov., Thailand	16.8443	101.6917	label	Thailand	Loei			Phu Kradueng is an alternate spelling for Phu Kradung N.P.	26 June 2008 - 1 July 2008	Phatai, T. (Thonghuay)	malaise trap	T5045	Burks, R. A. (Roger A.)	2012	Paratype	forest protection unit		http://hol.osu.edu/spmInfo.html?id=OSUC%20209425
urn:lsid:biosci.ohio-state.edu:osuc_occurrences:OSUC__210386	en	PreservedSpecimen	OSUC 210386	urn:lsid:biosci.ohio-state.edu:osuc_names:275480	Oxyscelio nubbin (MS)	male	adult	1	QSBG	Insects	[15°58.344'N 102°02.169'E, THAILAND Chaiyaphum, Tat Tone NP Nursery nr head water 257m Malaise, 5-12.viii.2006 T.Jaruphan & O. Budsawong, T547]	Tad Ton (Tat Tone) National Park, 15°58.344'N 102°02.169'E, 257m, T547, nursery, nr. headwater, Chaiyaphum Prov., Thailand	15.9723	102.0362	label	Thailand	Chaiyaphum			Tat Tone is an alternative spelling for Tad Ton	5 August 2006 - 12 August 2006	Jaruphan, T. (Tawit) & Budsawong, O. (Orawan)	malaise trap		Burks, R. A. (Roger A.)	2010	Paratype			http://hol.osu.edu/spmInfo.html?id=OSUC%20210386
urn:lsid:biosci.ohio-state.edu:osuc_occurrences:OSUC__218838	en	PreservedSpecimen	OSUC 218838	urn:lsid:biosci.ohio-state.edu:osuc_names:307067	Oxyscelio clivi (MS)	female	adult	1	INHS	Insects	[AUSTRALIA: WEST. AUST., Hamersley Range N. P., Yampire Gorge, 20-IX-1983, EISchlinger & MEIrwin]	Karijini (Hamersley Range) National Park, Yampire Gorge, WA, Australia	-22.3667	118.4667	AGPN	Australia	Western Australia			Hamersley Range is the former name of Karijini N.P.	20 September 1983	Schlinger, E. I. (Evert I.) & Irwin, M. E. (Michael E.)	none specified		Burks, R. A. (Roger A.)	2012	Paratype			http://hol.osu.edu/spmInfo.html?id=OSUC%20218838
urn:lsid:biosci.ohio-state.edu:osuc_occurrences:OSUC__218839	en	PreservedSpecimen	OSUC 218839	urn:lsid:biosci.ohio-state.edu:osuc_names:307067	Oxyscelio clivi (MS)	female	adult	1	INHS	Insects	[AUSTRALIA: WEST. AUST., Hamersley Range N. P., Yampire Gorge, 20-IX-1983, EISchlinger & MEIrwin]	Karijini (Hamersley Range) National Park, Yampire Gorge, WA, Australia	-22.3667	118.4667	AGPN	Australia	Western Australia			Hamersley Range is the former name of Karijini N.P.	20 September 1983	Schlinger, E. I. (Evert I.) & Irwin, M. E. (Michael E.)	none specified		Burks, R. A. (Roger A.)	2012	Paratype			http://hol.osu.edu/spmInfo.html?id=OSUC%20218839
urn:lsid:biosci.ohio-state.edu:osuc_occurrences:OSUC__218840	en	PreservedSpecimen	OSUC 218840	urn:lsid:biosci.ohio-state.edu:osuc_names:529	Oxyscelio	undetermined	adult	1	INHS	Insects	[AUSTRALIA: NSW: Mt. Kaputar N. P., Top of Mt. Kaputar, 18 January 1994, Irwin & Yeates] [Collected in Malaise Trap]	Mount Kaputar National Park, top of Mt. Kaputar, NSW, Australia	-30.2667	150.1667	AGPN	Australia	New South Wales				18 January 1994	Irwin & Yeates	malaise trap		Musetti, L. (Luciana)	2007				http://hol.osu.edu/spmInfo.html?id=OSUC%20218840
urn:lsid:biosci.ohio-state.edu:osuc_occurrences:OSUC__218850	en	PreservedSpecimen	OSUC 218850	urn:lsid:biosci.ohio-state.edu:osuc_names:309299	Oxyscelio lunae (MS)	female	adult	1	SAMC	Insects	[Central African Republic, Prefecture Sangha-Mbaéré Parc National de Dzanga-Ndoki, Mabéa Bai, 21.4km, 53°NE Bayanga] [3°02.01'N 16°24.57'E 510M, 1-2.v.2001, S. van Noort, Malaise trap, CAR01-M03, Lowland Rainforest, marsh clearing]	Dzanga-Ndoki National Park, 03°02.01'N 16°24.57'E, 510m, CAR01-M03, lowland rainforest / marsh clearing, Mabéa Bai, 21.4km (53°) NE Bayanga, Sangha-Mbaéré Préf. Écon., Central African Republic	3.0335	16.4095	label	Central African Republic	Sangha-Mbaéré				1 May 2001 - 2 May 2001	van Noort, S. (Simon)	malaise trap	CAR01-M03	Burks, R. A. (Roger A.)	2012	Paratype	lowland rainforest; marsh clearing		http://hol.osu.edu/spmInfo.html?id=OSUC%20218850
urn:lsid:biosci.ohio-state.edu:osuc_occurrences:OSUC__218851	en	PreservedSpecimen	OSUC 218851	urn:lsid:biosci.ohio-state.edu:osuc_names:529	Oxyscelio	undetermined	adult	1	SAMC	Insects	[Central African Republic, Prefecture Sangha-Mbaéré Parc National de Dzanga-Ndoki, Mabéa Bai, 21.4km, 53°NE Bayanga] [3°02.01'N 16°24.57'E 510M, 1-2.v.2001, S. van Noort, Malaise trap, CAR01-M03, Lowland Rainforest, marsh clearing]	Dzanga-Ndoki National Park, 03°02.01'N 16°24.57'E, 510m, CAR01-M03, lowland rainforest / marsh clearing, Mabéa Bai, 21.4km (53°) NE Bayanga, Sangha-Mbaéré Préf. Écon., Central African Republic	3.0335	16.4095	label	Central African Republic	Sangha-Mbaéré				1 May 2001 - 2 May 2001	van Noort, S. (Simon)	malaise trap	CAR01-M03	Johnson, N. F. (Norman F.)	2008		lowland rainforest; marsh clearing		http://hol.osu.edu/spmInfo.html?id=OSUC%20218851
urn:lsid:biosci.ohio-state.edu:osuc_occurrences:OSUC__218855	en	PreservedSpecimen	OSUC 218855	urn:lsid:biosci.ohio-state.edu:osuc_names:309299	Oxyscelio lunae (MS)	female	adult	1	SAMC	Insects	[Central African Republic, Prefecture Sangha-Mbaéré Parc National de Dzanga-Ndoki, Mabéa Bai, 21.4km, 53°NE Bayanga] [3°02.01'N 16°24.57'E 510M, 1-2.v.2001, S. van Noort, Malaise trap, CAR01-M03, Lowland Rainforest, marsh clearing]	Dzanga-Ndoki National Park, 03°02.01'N 16°24.57'E, 510m, CAR01-M03, lowland rainforest / marsh clearing, Mabéa Bai, 21.4km (53°) NE Bayanga, Sangha-Mbaéré Préf. Écon., Central African Republic	3.0335	16.4095	label	Central African Republic	Sangha-Mbaéré				1 May 2001 - 2 May 2001	van Noort, S. (Simon)	malaise trap	CAR01-M03	Burks, R. A. (Roger A.)	2012	Paratype	lowland rainforest; marsh clearing		http://hol.osu.edu/spmInfo.html?id=OSUC%20218855
urn:lsid:biosci.ohio-state.edu:osuc_occurrences:OSUC__221668	en	PreservedSpecimen	OSUC 221668	urn:lsid:biosci.ohio-state.edu:osuc_names:307121	Oxyscelio tubi (MS)	male	adult	1	OSUC	Insects	[NEW CALEDONIA Prov. Nord, Mt. Mandjélia 5km WSW Puébo, 780m 20.397°S 164.528°E 27.xi-8.xii.2000, MT El Schlinger, ME Irwin]	Mount Mandjelia, 20.397°S 164.528°E, 780m, 5km WSW Pouebo, Nord Prov., New Caledonia	-20.4	164.53	label	New Caledonia	Nord				27 November 2000 - 8 December 2000	Schlinger, E. I. (Evert I.) & Irwin, M. E. (Michael E.)	malaise trap		Burks, R. A. (Roger A.)	2012	Paratype			http://hol.osu.edu/spmInfo.html?id=OSUC%20221668
urn:lsid:biosci.ohio-state.edu:osuc_occurrences:OSUC__221669	en	PreservedSpecimen	OSUC 221669	urn:lsid:biosci.ohio-state.edu:osuc_names:307121	Oxyscelio tubi (MS)	male	adult	1	OSUC	Insects	[NEW CALEDONIA Prov. Nord, Mt. Mandjélia 5km WSW Puébo, 780m 20.397°S 164.528°E 27.xi-8.xii.2000, MT El Schlinger, ME Irwin]	Mount Mandjelia, 20.397°S 164.528°E, 780m, 5km WSW Pouebo, Nord Prov., New Caledonia	-20.4	164.53	label	New Caledonia	Nord				27 November 2000 - 8 December 2000	Schlinger, E. I. (Evert I.) & Irwin, M. E. (Michael E.)	malaise trap		Burks, R. A. (Roger A.)	2012	Paratype			http://hol.osu.edu/spmInfo.html?id=OSUC%20221669
urn:lsid:biosci.ohio-state.edu:osuc_occurrences:OSUC__221758	en	PreservedSpecimen	OSUC 221758	urn:lsid:biosci.ohio-state.edu:osuc_names:529	Oxyscelio	undetermined	adult	1	OSUC	Insects	[AUSTRALIA:NSW Eurobodella Shire State Forest, NE side Mt. Dromedary XII.1994,J.Condit]	Eurobodalla Shire State Forest, NE side of Mt. Dromedary, NSW, Australia	-36.2833	150.0333	AGPN-Aust.	Australia	New South Wales				Dec-1994	Condit, J. (John)	none specified		Johnson, N. F. (Norman F.)	2007				http://hol.osu.edu/spmInfo.html?id=OSUC%20221758
urn:lsid:biosci.ohio-state.edu:osuc_occurrences:OSUC__221759	en	PreservedSpecimen	OSUC 221759	urn:lsid:biosci.ohio-state.edu:osuc_names:529	Oxyscelio	undetermined	adult	1	OSUC	Insects	[AUSTRALIA:NSW Eurobodella Shire State Forest, NE side Mt. Dromedary XII.1994,J.Condit]	Eurobodalla Shire State Forest, NE side of Mt. Dromedary, NSW, Australia	-36.2833	150.0333	AGPN-Aust.	Australia	New South Wales				Dec-1994	Condit, J. (John)	none specified		Johnson, N. F. (Norman F.)	2007				http://hol.osu.edu/spmInfo.html?id=OSUC%20221759
urn:lsid:biosci.ohio-state.edu:osuc_occurrences:OSUC__221760	en	PreservedSpecimen	OSUC 221760	urn:lsid:biosci.ohio-state.edu:osuc_names:5018	Oxyscelio flavipes	female	adult	1	OSUC	Insects	[17°10.4'S 145°38.0'E AUSTRALIA:QLD Mobo Creek Crater Danbulla State Forest 18.i.1999, YPT Coll.N.F.Johnson]	Danbulla State Forest, 17°10.4'S 145°38.0'E, Mobo Creek Crater, QLD, Australia	-17.1733	145.6333	label	Australia	Queensland				18 January 1999	Johnson, N. F. (Norman F.)	yellow pan trap		Burks, R. A. (Roger A.)	2012				http://hol.osu.edu/spmInfo.html?id=OSUC%20221760
urn:lsid:biosci.ohio-state.edu:osuc_occurrences:OSUC__221761	en	PreservedSpecimen	OSUC 221761	urn:lsid:biosci.ohio-state.edu:osuc_names:5018	Oxyscelio flavipes	female	adult	1	OSUC	Insects	[17°10.4'S 145°38.0'E AUSTRALIA:QLD Mobo Creek Crater Danbulla State Forest 18.i.1999, YPT Coll.N.F.Johnson]	Danbulla State Forest, 17°10.4'S 145°38.0'E, Mobo Creek Crater, QLD, Australia	-17.1733	145.6333	label	Australia	Queensland				18 January 1999	Johnson, N. F. (Norman F.)	yellow pan trap		Burks, R. A. (Roger A.)	2012				http://hol.osu.edu/spmInfo.html?id=OSUC%20221761
urn:lsid:biosci.ohio-state.edu:osuc_occurrences:OSUC__221762	en	PreservedSpecimen	OSUC 221762	urn:lsid:biosci.ohio-state.edu:osuc_names:5018	Oxyscelio flavipes	female	adult	1	OSUC	Insects	[17°10.4'S 145°38.0'E AUSTRALIA:QLD Mobo Creek Crater Danbulla State Forest 18.i.1999, YPT Coll.N.F.Johnson]	Danbulla State Forest, 17°10.4'S 145°38.0'E, Mobo Creek Crater, QLD, Australia	-17.1733	145.6333	label	Australia	Queensland				18 January 1999	Johnson, N. F. (Norman F.)	yellow pan trap		Burks, R. A. (Roger A.)	2012				http://hol.osu.edu/spmInfo.html?id=OSUC%20221762
urn:lsid:biosci.ohio-state.edu:osuc_occurrences:OSUC__221763	en	PreservedSpecimen	OSUC 221763	urn:lsid:biosci.ohio-state.edu:osuc_names:529	Oxyscelio	undetermined	adult	1	OSUC	Insects	[17°10.4'S 145°38.0'E AUSTRALIA:QLD Mobo Creek Crater Danbulla State Forest 17.i.1999, YPT Coll.N.F.Johnson]	Danbulla State Forest, 17°10.4'S 145°38.0'E, Mobo Creek Crater, QLD, Australia	-17.1733	145.6333	label	Australia	Queensland				17 January 1999	Johnson, N. F. (Norman F.)	yellow pan trap		Johnson, N. F. (Norman F.)	2007				http://hol.osu.edu/spmInfo.html?id=OSUC%20221763
urn:lsid:biosci.ohio-state.edu:osuc_occurrences:OSUC__221764	en	PreservedSpecimen	OSUC 221764	urn:lsid:biosci.ohio-state.edu:osuc_names:5018	Oxyscelio flavipes	female	adult	1	OSUC	Insects	[17°10.4'S 145°38.0'E AUSTRALIA:QLD Mobo Creek Crater Danbulla State Forest 17.i.1999, YPT Coll.N.F.Johnson]	Danbulla State Forest, 17°10.4'S 145°38.0'E, Mobo Creek Crater, QLD, Australia	-17.1733	145.6333	label	Australia	Queensland				17 January 1999	Johnson, N. F. (Norman F.)	yellow pan trap		Burks, R. A. (Roger A.)	2012				http://hol.osu.edu/spmInfo.html?id=OSUC%20221764
urn:lsid:biosci.ohio-state.edu:osuc_occurrences:OSUC__221765	en	PreservedSpecimen	OSUC 221765	urn:lsid:biosci.ohio-state.edu:osuc_names:529	Oxyscelio	undetermined	adult	1	OSUC	Insects	[AUSTRALIA:NSW Eurobodella Shire State Forest, NE side Mt. Dromedary XII.1994,J.Condit]	Eurobodalla Shire State Forest, NE side of Mt. Dromedary, NSW, Australia	-36.2833	150.0333	AGPN-Aust.	Australia	New South Wales				Dec-1994	Condit, J. (John)	none specified		Johnson, N. F. (Norman F.)	2007				http://hol.osu.edu/spmInfo.html?id=OSUC%20221765
urn:lsid:biosci.ohio-state.edu:osuc_occurrences:OSUC__221766	en	PreservedSpecimen	OSUC 221766	urn:lsid:biosci.ohio-state.edu:osuc_names:529	Oxyscelio	undetermined	adult	1	OSUC	Insects	[AUSTRALIA:NSW Eurobodella Shire State Forest, NE side Mt. Dromedary XII.1994,J.Condit]	Eurobodalla Shire State Forest, NE side of Mt. Dromedary, NSW, Australia	-36.2833	150.0333	AGPN-Aust.	Australia	New South Wales				Dec-1994	Condit, J. (John)	none specified		Johnson, N. F. (Norman F.)	2007				http://hol.osu.edu/spmInfo.html?id=OSUC%20221766
urn:lsid:biosci.ohio-state.edu:osuc_occurrences:OSUC__221767	en	PreservedSpecimen	OSUC 221767	urn:lsid:biosci.ohio-state.edu:osuc_names:529	Oxyscelio	undetermined	adult	1	OSUC	Insects	[35.35 S 149.00 E AUSTRALIA:ACT Honeysucke Creek 28.III.1987 Coll.N.F.Johnson]	Honeysuckle Creek, 35°35'S 149°00'E, ACT, Australia	-35.5833	149	label	Australia	Australian Capital Territory				28 March 1987	Johnson, N. F. (Norman F.)	none specified		Johnson, N. F. (Norman F.)	2007				http://hol.osu.edu/spmInfo.html?id=OSUC%20221767
urn:lsid:biosci.ohio-state.edu:osuc_occurrences:OSUC__221895	en	PreservedSpecimen	OSUC 221895	urn:lsid:biosci.ohio-state.edu:osuc_names:307123	Oxyscelio bicoloripedis (MS)	female	adult	1	OSUC	Insects	[NEW CALEDONIA: Prov. Sud;Mt.Do, 1100 m 21.758°S 165.002°E 25.xi-3.xii.2000, MT Schlinger, Irwin, Boutin]	Mount Do, 21.758°S 166.002°E, 1100m, Sud Prov., New Caledonia	-21.76	166	label	New Caledonia	Sud			165 is incorrect for the longitude degrees	25 November 2000 - 3 December 2000	Schlinger, Irwin & Boutin	malaise trap		Burks, R. A. (Roger A.)	2012	Paratype			http://hol.osu.edu/spmInfo.html?id=OSUC%20221895
urn:lsid:biosci.ohio-state.edu:osuc_occurrences:OSUC__223601	en	PreservedSpecimen	OSUC 223601	urn:lsid:biosci.ohio-state.edu:osuc_names:309298	Oxyscelio kylix (MS)	female	adult	1	SAMC	Insects	[Central African Republic Prefecture Sangha-Mbaéré Réserve Spéciale de Forêt Dense de Dzanga-Sangha 12.7km 326°NW Bayanga] [2°21.60'N 16°03.20'E,420m 1-12.v.2001, S.van Noort Malaise trap, CAR01-M92 Lowland rainforest]	Dzanga-Sangha Special Reserve, 03°00.27'N 16°11.55'E, 420m, CAR01-M92, lowland rainforest, 12.7km (326°) NW Bayanga, Sangha-Mbaéré Préf. Écon., Central African Republic	3.0045	16.1925	label	Central African Republic	Sangha-Mbaéré				1 May 2001 - 12 May 2001	van Noort, S. (Simon)	malaise trap		Burks, R. A. (Roger A.)	2012	Paratype	lowland rainforest		http://hol.osu.edu/spmInfo.html?id=OSUC%20223601
urn:lsid:biosci.ohio-state.edu:osuc_occurrences:OSUC__223638	en	PreservedSpecimen	OSUC 223638	urn:lsid:biosci.ohio-state.edu:osuc_names:529	Oxyscelio	undetermined	adult	1	SAMC	Insects	[Central African Republic Prefecture Sangha-Mbaéré Parc National de Dzanga-Ndoki, 38.6km 173°S Lidjombo] [2°21.60'N 16°03.20'E,350m 21-27.v.2001, S.van Noort Yellow pan, CAR01-Y52 Lowland rainforest]	Dzanga-Ndoki National Park, 02°21.60'N 16°03.20'E, 350m, CAR01-Y52, lowland rainforest, 38.6km (173°) S Lidjombo, Sangha-Mbaéré Préf. Écon., Central African Republic	2.36	16.0533	label	Central African Republic	Sangha-Mbaéré				21 May 2001 - 27 May 2001	van Noort, S. (Simon)	yellow pan trap	CAR01-Y52	Yoder, M. J. (Matthew J.) & Valerio, A. A. (Alejandro A.)	2007		lowland rainforest		http://hol.osu.edu/spmInfo.html?id=OSUC%20223638
urn:lsid:biosci.ohio-state.edu:osuc_occurrences:OSUC__223639	en	PreservedSpecimen	OSUC 223639	urn:lsid:biosci.ohio-state.edu:osuc_names:309299	Oxyscelio lunae (MS)	female	adult	1	SAMC	Insects	[Central African Republic Prefecture Sangha-Mbaéré Réserve Spéciale de Forêt Dense de Dzanga-Sangha 12.7km 326°NW Bayanga] [3°00.27'N 16°11.55'E,420m 10-11.v.2001, S. van Noort Malaise trap CAR01-M80 Lowland Rainforest]	Dzanga-Sangha Special Reserve, 03°00.27'N 16°11.55'E, 420m, CAR01-M80, lowland rainforest, 12.7km (326°) NW Bayanga, Sangha-Mbaéré Préf. Écon., Central African Republic	3.0045	16.1925	label	Central African Republic	Sangha-Mbaéré				10 May 2001 - 11 May 2001	van Noort, S. (Simon)	malaise trap	CAR01-M80	Burks, R. A. (Roger A.)	2012	Paratype	lowland rainforest		http://hol.osu.edu/spmInfo.html?id=OSUC%20223639
urn:lsid:biosci.ohio-state.edu:osuc_occurrences:OSUC__223642	en	PreservedSpecimen	OSUC 223642	urn:lsid:biosci.ohio-state.edu:osuc_names:529	Oxyscelio	undetermined	adult	1	OSUC	Insects	[Sulawesi Utara Kottamobogu, Danau Mooat, 1300 m el. V.1985 JS Noves]	Kotamobagu, 1300m, Lake Danau, Sulawesi Utara Prov., Indonesia	.7569	124.4625	GEOnet	Indonesia	Sulawesi Utara		Kotamobagu		May-1985	Noyes, J. S. (John S.)	none specified			2008				http://hol.osu.edu/spmInfo.html?id=OSUC%20223642
urn:lsid:biosci.ohio-state.edu:osuc_occurrences:OSUC__223643	en	PreservedSpecimen	OSUC 223643	urn:lsid:biosci.ohio-state.edu:osuc_names:529	Oxyscelio	undetermined	adult	1	OSUC	Insects	[Sulawesi Utara Kottamobogu, Danau Mooat, 1300 m el. V.1985 JS Noves]	Kotamobagu, 1300m, Lake Danau, Sulawesi Utara Prov., Indonesia	.7569	124.4625	GEOnet	Indonesia	Sulawesi Utara		Kotamobagu		May-1985	Noyes, J. S. (John S.)	none specified			2008				http://hol.osu.edu/spmInfo.html?id=OSUC%20223643
urn:lsid:biosci.ohio-state.edu:osuc_occurrences:OSUC__223644	en	PreservedSpecimen	OSUC 223644	urn:lsid:biosci.ohio-state.edu:osuc_names:529	Oxyscelio	undetermined	adult	1	OSUC	Insects	[Sulawesi Utara Kottamobogu, Danau Mooat, 1300 m el. V.1985 JS Noves]	Kotamobagu, 1300m, Lake Danau, Sulawesi Utara Prov., Indonesia	.7569	124.4625	GEOnet	Indonesia	Sulawesi Utara		Kotamobagu		May-1985	Noyes, J. S. (John S.)	none specified			2008				http://hol.osu.edu/spmInfo.html?id=OSUC%20223644
urn:lsid:biosci.ohio-state.edu:osuc_occurrences:OSUC__223801	en	PreservedSpecimen	OSUC 223801	urn:lsid:biosci.ohio-state.edu:osuc_names:309299	Oxyscelio lunae (MS)	female	adult	1	SAMC	Insects	[Central African Republic Prefecture Sangha-Mbaéré Réserve Spéciale de Forêt Dense de Dzanga-Sangha 12.7km 326°NW Bayanga] [3°00.27'N 16°11.55'E,420m 10-11.v.2001, S. van Noort Malaise trap CAR01-M80 Lowland Rainforest]	Dzanga-Sangha Special Reserve, 03°00.27'N 16°11.55'E, 420m, CAR01-M80, lowland rainforest, 12.7km (326°) NW Bayanga, Sangha-Mbaéré Préf. Écon., Central African Republic	3.0045	16.1925	label	Central African Republic	Sangha-Mbaéré				10 May 2001 - 11 May 2001	van Noort, S. (Simon)	malaise trap	CAR01-M80	Burks, R. A. (Roger A.)	2012	Paratype	lowland rainforest		http://hol.osu.edu/spmInfo.html?id=OSUC%20223801
urn:lsid:biosci.ohio-state.edu:osuc_occurrences:OSUC__223802	en	PreservedSpecimen	OSUC 223802	urn:lsid:biosci.ohio-state.edu:osuc_names:309299	Oxyscelio lunae (MS)	female	adult	1	SAMC	Insects	[Central African Republic Prefecture Sangha-Mbaéré Réserve Spéciale de Forêt Dense de Dzanga-Sangha 12.7km 326°NW Bayanga] [3°00.27'N 16°11.55'E,420m 10-11.v.2001, S. van Noort Malaise trap CAR01-M80 Lowland Rainforest]	Dzanga-Sangha Special Reserve, 03°00.27'N 16°11.55'E, 420m, CAR01-M80, lowland rainforest, 12.7km (326°) NW Bayanga, Sangha-Mbaéré Préf. Écon., Central African Republic	3.0045	16.1925	label	Central African Republic	Sangha-Mbaéré				10 May 2001 - 11 May 2001	van Noort, S. (Simon)	malaise trap	CAR01-M80	Burks, R. A. (Roger A.)	2012	Paratype	lowland rainforest		http://hol.osu.edu/spmInfo.html?id=OSUC%20223802
urn:lsid:biosci.ohio-state.edu:osuc_occurrences:OSUC__224349	en	PreservedSpecimen	OSUC 224349	urn:lsid:biosci.ohio-state.edu:osuc_names:275459	Oxyscelio reflectens (MS)	male	adult	1	OSUC	Insects	[15°58.723'N 102°02.231'E Thailand: Chaiyaphum Tat Tone NP Phu hang sing Malaise traps 5-12.vii.2006 T.Jaruphan O.Budsawong leg. T220]	Tad Ton National Park, 15°58.723'N 102°02.231'E, T220, Phu Hung Sing, Chaiyaphum Prov., Thailand	15.9787	102.0372	label	Thailand	Chaiyaphum				5 July 2006 - 12 July 2006	Jaruphan, T. (Tawit) & Budsawong, O. (Orawan)	malaise trap	T220	Burks, R. A. (Roger A.)	2010	Paratype			http://hol.osu.edu/spmInfo.html?id=OSUC%20224349
urn:lsid:biosci.ohio-state.edu:osuc_occurrences:OSUC__224350	en	PreservedSpecimen	OSUC 224350	urn:lsid:biosci.ohio-state.edu:osuc_names:275557	Oxyscelio arcus (MS)	female	adult	1	OSUC	Insects	[18°32.311'N 98°36.048'E THAILAND: Chiang Mai, Doi Inthanon NP, Vachiratharn Falls 700m Malaise trap 8-15.vii.2006 Y.Areeluck leg. T62]	Doi Inthanon National Park, 18°32.311'N 98°36.048'E, 700m, T62, Vachiratharn Falls, Chiang Mai Prov., Thailand	18.5385	98.6008	label	Thailand	Chiang Mai				8 July 2006 - 15 July 2006	Areeluck, Y.	malaise trap		Burks, R. A. (Roger A.)	2010	Paratype			http://hol.osu.edu/spmInfo.html?id=OSUC%20224350
urn:lsid:biosci.ohio-state.edu:osuc_occurrences:OSUC__224372	en	PreservedSpecimen	OSUC 224372	urn:lsid:biosci.ohio-state.edu:osuc_names:275459	Oxyscelio reflectens (MS)	male	adult	1	OSUC	Insects	[7°32'2''N 99°47'23''E THAILAND: Trang Prov., Khoa Chong For. Res. Sta. 75m xi.2005 D.Lohman]	Khao Chong Mountain, 07°33'02"N 99°47'23"E, 75m, forest research center, Trang Prov., Thailand	7.5506	99.7897	label	Thailand	Trang				Nov-2005	Lohman, D.	none specified		Burks, R. A. (Roger A.)	2010	Paratype			http://hol.osu.edu/spmInfo.html?id=OSUC%20224372
urn:lsid:biosci.ohio-state.edu:osuc_occurrences:OSUC__224373	en	PreservedSpecimen	OSUC 224373	urn:lsid:biosci.ohio-state.edu:osuc_names:275371	Oxyscelio crebritas (MS)	female	adult	1	QSBG	Insects	[7°32'2''N 99°47'23''E THAILAND: Trang Prov., Khoa Chong For. Res. Sta. 75m xi.2005 D.Lohman]	Khao Chong Mountain, 07°33'02"N 99°47'23"E, 75m, forest research center, Trang Prov., Thailand	7.5506	99.7897	label	Thailand	Trang				Nov-2005	Lohman, D.	none specified		Burks, R. A. (Roger A.)	2010	Paratype			http://hol.osu.edu/spmInfo.html?id=OSUC%20224373
urn:lsid:biosci.ohio-state.edu:osuc_occurrences:OSUC__224374	en	PreservedSpecimen	OSUC 224374	urn:lsid:biosci.ohio-state.edu:osuc_names:275459	Oxyscelio reflectens (MS)	female	adult	1	QSBG	Insects	[7°32'2''N 99°47'23''E THAILAND: Trang Prov., Khoa Chong For. Res. Sta. 75m xi.2005 D.Lohman]	Khao Chong Mountain, 07°33'02"N 99°47'23"E, 75m, forest research center, Trang Prov., Thailand	7.5506	99.7897	label	Thailand	Trang				Nov-2005	Lohman, D.	none specified		Burks, R. A. (Roger A.)	2010	Paratype			http://hol.osu.edu/spmInfo.html?id=OSUC%20224374
urn:lsid:biosci.ohio-state.edu:osuc_occurrences:OSUC__224375	en	PreservedSpecimen	OSUC 224375	urn:lsid:biosci.ohio-state.edu:osuc_names:275459	Oxyscelio reflectens (MS)	female	adult	1	QSBG	Insects	[7°32'2''N 99°47'23''E THAILAND: Trang Prov., Khoa Chong For. Res. Sta. 75m xi.2005 D.Lohman]	Khao Chong Mountain, 07°33'02"N 99°47'23"E, 75m, forest research center, Trang Prov., Thailand	7.5506	99.7897	label	Thailand	Trang				Nov-2005	Lohman, D.	none specified		Burks, R. A. (Roger A.)	2010	Paratype			http://hol.osu.edu/spmInfo.html?id=OSUC%20224375
urn:lsid:biosci.ohio-state.edu:osuc_occurrences:OSUC__224385	en	PreservedSpecimen	OSUC 224385	urn:lsid:biosci.ohio-state.edu:osuc_names:275459	Oxyscelio reflectens (MS)	male	adult	1	OSUC	Insects	[16°55.449'N 104°10.757'E THAILAND: Sakon Nakhon Phu Pha Yon NP deciduous dipterocarp for.5-11.vii.06 295m. MT, M.Ngoyjansri & C.Cheaukamjan leg. T291]	Phu Pha Yon National Park, 16°55.449'N 104°10.757'E, 295m, T291, deciduous dipterocarp forest, Sakon Nakhon Prov., Thailand	16.9242	104.1793	label	Thailand	Sakon Nakhon				5 July 2006 - 11 July 2006	Ngoyjansri, M. (Manop) & Cheaukamjan, C. (Chatree)	malaise trap	T291	Burks, R. A. (Roger A.)	2010	Paratype	deciduous dipterocarp forest		http://hol.osu.edu/spmInfo.html?id=OSUC%20224385
urn:lsid:biosci.ohio-state.edu:osuc_occurrences:OSUC__225506	en	PreservedSpecimen	OSUC 225506	urn:lsid:biosci.ohio-state.edu:osuc_names:307123	Oxyscelio bicoloripedis (MS)	female	adult	1	MNHN	Insects	[22°12.967'S 166°39.267'E NEW CALEDONIA: Prov. Sud; Rivière Bleue Prov. Pk 201m, 17-22.xi.1998, 2m malaise, MEIrwin, Dwebb]	Riviere Bleue Territorial Park, 22°12.967'S 166°39.267'E, 201m, Sud Prov., New Caledonia	-22.2162	166.6545	label	New Caledonia	Sud				17 November 1998 - 22 November 1998	Irwin, M. E. (Michael E.) & Webb, D. W. (Donald Wayne)	malaise trap		Burks, R. A. (Roger A.)	2012	Holotype			http://hol.osu.edu/spmInfo.html?id=OSUC%20225506
urn:lsid:biosci.ohio-state.edu:osuc_occurrences:OSUC__225606	en	PreservedSpecimen	OSUC 225606	urn:lsid:biosci.ohio-state.edu:osuc_names:307124	Oxyscelio circulorum (MS)	female	adult	1	MNHN	Insects	[NEW CALEDONIA: Prov. Nord; Mt.Mandjélia, 5km WSW Puébo, 780m 20.397°S 164.528°E 9-15.xii.2000, malaise ME Irwin coll.]	Mount Mandjelia, 20.397°S 164.528°E, 780m, 5km WSW Pouebo, Nord Prov., New Caledonia	-20.4	164.53	label	New Caledonia	Nord				9 December 2000 - 15 December 2000	Irwin, M. E. (Michael E.)	malaise trap		Burks, R. A. (Roger A.)	2012	Holotype			http://hol.osu.edu/spmInfo.html?id=OSUC%20225606
urn:lsid:biosci.ohio-state.edu:osuc_occurrences:OSUC__225607	en	PreservedSpecimen	OSUC 225607	urn:lsid:biosci.ohio-state.edu:osuc_names:307121	Oxyscelio tubi (MS)	female	adult	1	MNHN	Insects	[NEW CALEDONIA: Prov. Nord; Mt.Mandjélia, 5km WSW Puébo, 780m 20.397°S 164.528°E 9-15.xii.2000, malaise ME Irwin coll.]	Mount Mandjelia, 20.397°S 164.528°E, 780m, 5km WSW Pouebo, Nord Prov., New Caledonia	-20.4	164.53	label	New Caledonia	Nord				9 December 2000 - 15 December 2000	Irwin, M. E. (Michael E.)	malaise trap		Burks, R. A. (Roger A.)	2012	Holotype			http://hol.osu.edu/spmInfo.html?id=OSUC%20225607
urn:lsid:biosci.ohio-state.edu:osuc_occurrences:OSUC__225981	en	PreservedSpecimen	OSUC 225981	urn:lsid:biosci.ohio-state.edu:osuc_names:529	Oxyscelio	undetermined	adult	1	SAMC	Insects	[Central African Republic Pref. Sangha-Mbaeré Parc. Nat. de Dzanga-Ndoki Mabéa Bai 21.4km 53°NE Bayanga 510m] [3°02.01'N 16°24.57'E 3-6.v.2001, S.van Noort Malaise trap lowland rainfor. marsh clearing CAR01-M55]	Dzanga-Ndoki National Park, 03°02.01'N 16°24.57'E, 510m, CAR01-M55, lowland rainforest / marsh clearing, Mabéa Bai, 21.4km (53°) NE Bayanga, Sangha-Mbaéré Préf. Écon., Central African Republic	3.0335	16.4095	label	Central African Republic	Sangha-Mbaéré				3 May 2001 - 6 May 2001	van Noort, S. (Simon)	malaise trap	CAR01-M55	Yoder, M. J. (Matthew J.) & Valerio, A. A. (Alejandro A.)	2008		lowland rainforest; marsh clearing		http://hol.osu.edu/spmInfo.html?id=OSUC%20225981
urn:lsid:biosci.ohio-state.edu:osuc_occurrences:OSUC__225982	en	PreservedSpecimen	OSUC 225982	urn:lsid:biosci.ohio-state.edu:osuc_names:309299	Oxyscelio lunae (MS)	female	adult	1	SAMC	Insects	[Central African Republic Prefecture Sangha Mbaeré Parc National de Dzanga-Ndoki, 38.6km 173°S Lidjombo] [2°21.60'N 16°03.20'E 350m 22-23.v.2001 S.van Noort Malaise trap, CAR01-M177 Lowland rainforest]	Dzanga-Ndoki National Park, 02°21.60'N 16°03.20'E, 350m, CAR01-M177, lowland rainforest, 38.6km (173°) S Lidjombo, Sangha-Mbaéré Préf. Écon., Central African Republic	2.36	16.0533	label	Central African Republic	Sangha-Mbaéré				22 May 2001 - 23 May 2001	van Noort, S. (Simon)	malaise trap	CAR01-M177	Burks, R. A. (Roger A.)	2012	Paratype	lowland rainforest		http://hol.osu.edu/spmInfo.html?id=OSUC%20225982
urn:lsid:biosci.ohio-state.edu:osuc_occurrences:OSUC__225983	en	PreservedSpecimen	OSUC 225983	urn:lsid:biosci.ohio-state.edu:osuc_names:309299	Oxyscelio lunae (MS)	female	adult	1	SAMC	Insects	[Central African Republic Prefecture Sangha Mbaeré Parc National de Dzanga-Ndoki, 38.6km 173°S Lidjombo] [2°21.60'N 16°03.20'E 350m 22-23.v.2001 S.van Noort Malaise trap, CAR01-M177 Lowland rainforest]	Dzanga-Ndoki National Park, 02°21.60'N 16°03.20'E, 350m, CAR01-M177, lowland rainforest, 38.6km (173°) S Lidjombo, Sangha-Mbaéré Préf. Écon., Central African Republic	2.36	16.0533	label	Central African Republic	Sangha-Mbaéré				22 May 2001 - 23 May 2001	van Noort, S. (Simon)	malaise trap	CAR01-M177	Burks, R. A. (Roger A.)	2012	Paratype	lowland rainforest		http://hol.osu.edu/spmInfo.html?id=OSUC%20225983
urn:lsid:biosci.ohio-state.edu:osuc_occurrences:OSUC__225984	en	PreservedSpecimen	OSUC 225984	urn:lsid:biosci.ohio-state.edu:osuc_names:309299	Oxyscelio lunae (MS)	female	adult	1	SAMC	Insects	[Central African Republic Prefecture Sangha Mbaeré Parc National de Dzanga-Ndoki, 38.6km 173°S Lidjombo] [2°21.60'N 16°03.20'E 350m 22-23.v.2001 S.van Noort Malaise trap, CAR01-M177 Lowland rainforest]	Dzanga-Ndoki National Park, 02°21.60'N 16°03.20'E, 350m, CAR01-M177, lowland rainforest, 38.6km (173°) S Lidjombo, Sangha-Mbaéré Préf. Écon., Central African Republic	2.36	16.0533	label	Central African Republic	Sangha-Mbaéré				22 May 2001 - 23 May 2001	van Noort, S. (Simon)	malaise trap	CAR01-M177	Burks, R. A. (Roger A.)	2012	Paratype	lowland rainforest		http://hol.osu.edu/spmInfo.html?id=OSUC%20225984
urn:lsid:biosci.ohio-state.edu:osuc_occurrences:OSUC__225985	en	PreservedSpecimen	OSUC 225985	urn:lsid:biosci.ohio-state.edu:osuc_names:309299	Oxyscelio lunae (MS)	female	adult	1	SAMC	Insects	[Central African Republic Prefecture Sangha Mbaeré Parc National de Dzanga-Ndoki, 38.6km 173°S Lidjombo] [2°21.60'N 16°03.20'E 350m 22-23.v.2001 S.van Noort Malaise trap, CAR01-M171 Lowland rainforest]	Dzanga-Ndoki National Park, 02°21.60'N 16°03.20'E, 350m, CAR01-M171, lowland rainforest, 38.6km (173°) S Lidjombo, Sangha-Mbaéré Préf. Écon., Central African Republic	2.36	16.0533	label	Central African Republic	Sangha-Mbaéré				22 May 2001 - 23 May 2001	van Noort, S. (Simon)	malaise trap		Burks, R. A. (Roger A.)	2012	Paratype	lowland rainforest		http://hol.osu.edu/spmInfo.html?id=OSUC%20225985
urn:lsid:biosci.ohio-state.edu:osuc_occurrences:OSUC__225986	en	PreservedSpecimen	OSUC 225986	urn:lsid:biosci.ohio-state.edu:osuc_names:529	Oxyscelio	undetermined	adult	1	SAMC	Insects	[Central African Republic Prefecture Sangha Mbaeré Parc National de Dzanga-Ndoki, 38.6km 173°S Lidjombo] [2°21.60'N 16°03.20'E 350m 22-23.v.2001 S.van Noort Malaise trap, CAR01-M171 Lowland rainforest]	Dzanga-Ndoki National Park, 02°21.60'N 16°03.20'E, 350m, CAR01-M171, lowland rainforest, 38.6km (173°) S Lidjombo, Sangha-Mbaéré Préf. Écon., Central African Republic	2.36	16.0533	label	Central African Republic	Sangha-Mbaéré				22 May 2001 - 23 May 2001	van Noort, S. (Simon)	malaise trap		Yoder, M. J. (Matthew J.) & Valerio, A. A. (Alejandro A.)	2008		lowland rainforest		http://hol.osu.edu/spmInfo.html?id=OSUC%20225986
urn:lsid:biosci.ohio-state.edu:osuc_occurrences:OSUC__226054	en	PreservedSpecimen	OSUC 226054	urn:lsid:biosci.ohio-state.edu:osuc_names:529	Oxyscelio	undetermined	adult	1	SAMC	Insects	[Central African Republic Prefecture Sangha-Mbaeré Réserve Spéciale de Forêt Dense de Dzanga-Sangha 12.7km 326°NW Bayanga] [3°00.27'N 16°11.55'E 420m 10-11.v.2001, S.van Noort Malaise trap, CAR01-M79 Lowland Rainforest]	Dzanga-Sangha Special Reserve, 03°00.27'N 16°11.55'E, 420m, CAR01-M79, lowland rainforest, 12.7km (326°) NW Bayanga, Sangha-Mbaéré Préf. Écon., Central African Republic	3.0045	16.1925	label	Central African Republic	Sangha-Mbaéré				10 May 2001 - 11 May 2001	van Noort, S. (Simon)	malaise trap	CAR01-M79	Yoder, M. J. (Matthew J.) & Valerio, A. A. (Alejandro A.)	2008		lowland rainforest		http://hol.osu.edu/spmInfo.html?id=OSUC%20226054
urn:lsid:biosci.ohio-state.edu:osuc_occurrences:OSUC__227473	en	PreservedSpecimen	OSUC 227473	urn:lsid:biosci.ohio-state.edu:osuc_names:529	Oxyscelio	undetermined	adult	1	OSUC	Insects	[THAILAND Phetchabun, Nam Nao NP Forest check point 16°43.687'N 101°33.754'E 924m Malaise trap 13-20.xi.2006 Noopean Hongyothi leg. T1019]	Nam Nao National Park, 16°43.687'N 101°33.754'E, 924m, T1019, forest, checkpoint, Phetchabun Prov., Thailand	16.7282	101.5625	label	Thailand	Phetchabun				13 November 2006 - 20 November 2006	Hongyothi, N. (Noopean)	malaise trap	T1019	Thompson, S. L. (Sally L.)	2007		forest		http://hol.osu.edu/spmInfo.html?id=OSUC%20227473
urn:lsid:biosci.ohio-state.edu:osuc_occurrences:OSUC__227474	en	PreservedSpecimen	OSUC 227474	urn:lsid:biosci.ohio-state.edu:osuc_names:529	Oxyscelio	undetermined	adult	1	OSUC	Insects	[THAILAND Phitsanulok, Thung Salaeng Luang NP Mixed deciduous forest (Gang Sopa watrfall) 16°52.464'N 100°49.665'E 501m Malaise trap 21-28.x.2006 Pongpitak Pranee leg. T766]	Thung Salaeng Luang National Park, 16°52.464'N 100°49.665'E, 501m, T766, mixed deciduous forest, Gang Sopa Waterfall, Phitsanulok Prov., Thailand	16.8743	100.8278	label	Thailand	Phitsanulok				21 October 2006 - 28 October 2006	Pongpitak & Pranee	malaise trap	T766	Thompson, S. L. (Sally L.)	2007		mixed deciduous forest; waterfall		http://hol.osu.edu/spmInfo.html?id=OSUC%20227474
urn:lsid:biosci.ohio-state.edu:osuc_occurrences:OSUC__227475	en	PreservedSpecimen	OSUC 227475	urn:lsid:biosci.ohio-state.edu:osuc_names:529	Oxyscelio	undetermined	adult	1	OSUC	Insects	[THAILAND Nakhon Nayok, Khao Yai NP Lam Takong view point 14°25.820'N 101°23.754'E 744m Malaise trap 12-19.x.2006 Wirat Sook-kho leg. T745]	Khao Yai National Park, 14°25.820'N 101°23.754'E, 744m, T745, Lam Takong view point, Nakhon Nayok Prov., Thailand	14.4303	101.3958	label	Thailand	Nakhon Nayok				12 October 2006 - 19 October 2006	Sook-kho, W. (Wirat)	malaise trap	T745	Thompson, S. L. (Sally L.)	2007				http://hol.osu.edu/spmInfo.html?id=OSUC%20227475
urn:lsid:biosci.ohio-state.edu:osuc_occurrences:OSUC__227476	en	PreservedSpecimen	OSUC 227476	urn:lsid:biosci.ohio-state.edu:osuc_names:529	Oxyscelio	undetermined	adult	1	OSUC	Insects	[THAILAND Phetchabun, Nam Nao NP Forest check point 16°43.687'N 101°33.754'E 924m Malaise trap 30.x-6.xi.2006 Noopean Hongyothi leg. T1013]	Nam Nao National Park, 16°43.687'N 101°33.754'E, 924m, T1013, forest, checkpoint, Phetchabun Prov., Thailand	16.7282	101.5625	label	Thailand	Phetchabun				30 October 2006 - 6 November 2006	Hongyothi, N. (Noopean)	malaise trap	T1013	Thompson, S. L. (Sally L.)	2007		forest		http://hol.osu.edu/spmInfo.html?id=OSUC%20227476
urn:lsid:biosci.ohio-state.edu:osuc_occurrences:OSUC__227477	en	PreservedSpecimen	OSUC 227477	urn:lsid:biosci.ohio-state.edu:osuc_names:529	Oxyscelio	undetermined	adult	1	OSUC	Insects	[THAILAND Loei Phu Ruea NP office 17°28.805'N 101°21.242'E 870m Malaise trap 19-26.vii.2006 Nukoonchai Jaroenchai leg. T318]	Phu Rua National Park, 17°28.805'N 101°21.242'E, 870m, T318, office, Loei Prov., Thailand	17.4802	101.354	label	Thailand	Loei			Phu Ruea is an alternate spelling for Phu Rua	19 July 2006 - 26 July 2006	Jaroenchai, N. (Nukoonchai)	malaise trap		Thompson, S. L. (Sally L.)	2007				http://hol.osu.edu/spmInfo.html?id=OSUC%20227477
urn:lsid:biosci.ohio-state.edu:osuc_occurrences:OSUC__227478	en	PreservedSpecimen	OSUC 227478	urn:lsid:biosci.ohio-state.edu:osuc_names:529	Oxyscelio	undetermined	adult	1	OSUC	Insects	[THAILAND Phitsanulok, Thung Salaeng Luang NP Mixed deciduous forest (Gang Sopa watrfall) 16°52.642'N 100°49.441'E 481m Malaise trap 14-21.x.2006 Pongpitak Pranee leg. T762]	Thung Salaeng Luang National Park, 16°52.642'N 100°49.441'E, 481m, T762, mixed deciduous forest, Gang Sopa Waterfall, Phitsanulok Prov., Thailand	16.8773	100.824	label	Thailand	Phitsanulok				14 October 2006 - 21 October 2006	Pongpitak & Pranee	malaise trap	T762	Thompson, S. L. (Sally L.)	2007		mixed deciduous forest; waterfall		http://hol.osu.edu/spmInfo.html?id=OSUC%20227478
urn:lsid:biosci.ohio-state.edu:osuc_occurrences:OSUC__227479	en	PreservedSpecimen	OSUC 227479	urn:lsid:biosci.ohio-state.edu:osuc_names:529	Oxyscelio	undetermined	adult	1	OSUC	Insects	[THAILAND Phitsanulok, Thung Salaeng Luang NP Mixed deciduous forest (Gang Sopa watrfall) 16°52.642'N 100°49.441'E 481m Malaise trap 14-21.x.2006 Pongpitak Pranee leg. T762]	Thung Salaeng Luang National Park, 16°52.642'N 100°49.441'E, 481m, T762, mixed deciduous forest, Gang Sopa Waterfall, Phitsanulok Prov., Thailand	16.8773	100.824	label	Thailand	Phitsanulok				14 October 2006 - 21 October 2006	Pongpitak & Pranee	malaise trap	T762	Thompson, S. L. (Sally L.)	2007		mixed deciduous forest; waterfall		http://hol.osu.edu/spmInfo.html?id=OSUC%20227479
urn:lsid:biosci.ohio-state.edu:osuc_occurrences:OSUC__227480	en	PreservedSpecimen	OSUC 227480	urn:lsid:biosci.ohio-state.edu:osuc_names:529	Oxyscelio	undetermined	adult	1	OSUC	Insects	[THAILAND Phitsanulok, Thung Salaeng Luang NP Mixed deciduous forest (Gang Sopa watrfall) 16°52.642'N 100°49.441'E 481m Malaise trap 14-21.x.2006 Pongpitak Pranee leg. T762]	Thung Salaeng Luang National Park, 16°52.642'N 100°49.441'E, 481m, T762, mixed deciduous forest, Gang Sopa Waterfall, Phitsanulok Prov., Thailand	16.8773	100.824	label	Thailand	Phitsanulok				14 October 2006 - 21 October 2006	Pongpitak & Pranee	malaise trap	T762	Thompson, S. L. (Sally L.)	2007		mixed deciduous forest; waterfall		http://hol.osu.edu/spmInfo.html?id=OSUC%20227480
urn:lsid:biosci.ohio-state.edu:osuc_occurrences:OSUC__227481	en	PreservedSpecimen	OSUC 227481	urn:lsid:biosci.ohio-state.edu:osuc_names:529	Oxyscelio	undetermined	adult	1	OSUC	Insects	[THAILAND Phetchabun, Nam Nao NP Forest check point 16°43.695'N 101°33.797'E 921m Malaise trap 13-20.xi.2006 Noopean Hongyothi leg. T1020]	Nam Nao National Park, 16°43.695'N 101°33.797'E, 921m, T1020, forest, checkpoint, Phetchabun Prov., Thailand	16.7283	101.5633	label	Thailand	Phetchabun				13 November 2006 - 20 November 2006	Hongyothi, N. (Noopean)	malaise trap	T1020	Thompson, S. L. (Sally L.)	2007		forest		http://hol.osu.edu/spmInfo.html?id=OSUC%20227481
urn:lsid:biosci.ohio-state.edu:osuc_occurrences:OSUC__227482	en	PreservedSpecimen	OSUC 227482	urn:lsid:biosci.ohio-state.edu:osuc_names:529	Oxyscelio	undetermined	adult	1	OSUC	Insects	[THAILAND Phetchabun, Nam Nao NP Helicopter landing ground 16°43.184'N 101°35.137'E 875m Malaise trap 3-10.vii.2006 Noopean Hongyothi leg. T268]	Nam Nao National Park, 16°43.184'N 101°35.137'E, 875m, T268, helicopter landing ground, Phetchabun Prov., Thailand	16.7197	101.5857	label	Thailand	Phetchabun				3 July 2006 - 10 July 2006	Hongyothi, N. (Noopean)	malaise trap		Thompson, S. L. (Sally L.)	2007				http://hol.osu.edu/spmInfo.html?id=OSUC%20227482
urn:lsid:biosci.ohio-state.edu:osuc_occurrences:OSUC__227483	en	PreservedSpecimen	OSUC 227483	urn:lsid:biosci.ohio-state.edu:osuc_names:529	Oxyscelio	undetermined	adult	1	OSUC	Insects	[THAILAND Nakhon Nayok, Khao Yai NP Lam Takong view point 14°25.762'N 101°23.527'E 732m Malaise trap 12-19.x.2006 Wirat Sook-kho leg. T744]	Khao Yai National Park, 14°25.762'N 101°23.527'E, 732m, T744, Lam Takong view point, Nakhon Nayok Prov., Thailand	14.4293	101.3922	label	Thailand	Nakhon Nayok				12 October 2006 - 19 October 2006	Sook-kho, W. (Wirat)	malaise trap	T744	Thompson, S. L. (Sally L.)	2007				http://hol.osu.edu/spmInfo.html?id=OSUC%20227483
urn:lsid:biosci.ohio-state.edu:osuc_occurrences:OSUC__227484	en	PreservedSpecimen	OSUC 227484	urn:lsid:biosci.ohio-state.edu:osuc_names:529	Oxyscelio	undetermined	adult	1	OSUC	Insects	[THAILAND Phetchabun, Nam Nao NP Forest check point 16°43.693'N 101°33.836'E 917m Malaise trap 23-30.x.2006 Leng Janteab leg. T1012]	Nam Nao National Park, 16°43.693'N 101°33.836'E, 917m, T1012, forest, checkpoint, Phetchabun Prov., Thailand	16.7282	101.564	label	Thailand	Phetchabun				23 October 2006 - 30 October 2006	Janteab, L. (Leng)	malaise trap	T1012	Thompson, S. L. (Sally L.)	2007		forest		http://hol.osu.edu/spmInfo.html?id=OSUC%20227484
urn:lsid:biosci.ohio-state.edu:osuc_occurrences:OSUC__227485	en	PreservedSpecimen	OSUC 227485	urn:lsid:biosci.ohio-state.edu:osuc_names:529	Oxyscelio	undetermined	adult	1	OSUC	Insects	[THAILAND Phetchabun, Nam Nao NP Forest check point 16°43.693'N 101°33.836'E 917m Malaise trap 23-30.x.2006 Leng Janteab leg. T1012]	Nam Nao National Park, 16°43.693'N 101°33.836'E, 917m, T1012, forest, checkpoint, Phetchabun Prov., Thailand	16.7282	101.564	label	Thailand	Phetchabun				23 October 2006 - 30 October 2006	Janteab, L. (Leng)	malaise trap	T1012	Thompson, S. L. (Sally L.)	2007		forest		http://hol.osu.edu/spmInfo.html?id=OSUC%20227485
urn:lsid:biosci.ohio-state.edu:osuc_occurrences:OSUC__227486	en	PreservedSpecimen	OSUC 227486	urn:lsid:biosci.ohio-state.edu:osuc_names:529	Oxyscelio	undetermined	adult	1	OSUC	Insects	[THAILAND Ubon Ratchathani, Pha Taem NP Irrigation area west of Huay Pok forest unit 15°37.321'N 105°36.982'E 419m Malaise trap 13-20.x.2006 T723]	Pha Tam National Park, 15°37.321'N 105°36.982'E, 419m, T723, irrigation area, W of Huay Pok Forest Unit, Ubon Ratchathani Prov., Thailand	15.622	105.6163	label	Thailand	Ubon Ratchathani			Pha Taem is an alternate spelling for Pha Tam N.P.	13 October 2006 - 20 October 2006		malaise trap	T723	Thompson, S. L. (Sally L.)	2007		irrigation area		http://hol.osu.edu/spmInfo.html?id=OSUC%20227486
urn:lsid:biosci.ohio-state.edu:osuc_occurrences:OSUC__227487	en	PreservedSpecimen	OSUC 227487	urn:lsid:biosci.ohio-state.edu:osuc_names:529	Oxyscelio	undetermined	adult	1	OSUC	Insects	[THAILAND Loei Phu Kradueng NP Dry evergreen forest (Pong neep forest unit) 16°56.589'N 101°42.074'E 273m Malaise trap 21-28.x.2006 Sutin Glong-lasae leg. T786]	Phu Kradung National Park, 16°56.589'N 101°42.074'E, 273m, T786, dry evergreen forest, Pong Neep Forest Unit, Loei Prov., Thailand	16.9432	101.7012	label	Thailand	Loei			Phu Kradueng is an alternate spelling for Phu Kradung N.P.	21 October 2006 - 28 October 2006	Glong-lasae, S. (Sutin)	malaise trap	T786	Thompson, S. L. (Sally L.)	2007		dry evergreen forest		http://hol.osu.edu/spmInfo.html?id=OSUC%20227487
urn:lsid:biosci.ohio-state.edu:osuc_occurrences:OSUC__227488	en	PreservedSpecimen	OSUC 227488	urn:lsid:biosci.ohio-state.edu:osuc_names:529	Oxyscelio	undetermined	adult	1	OSUC	Insects	[THAILAND Loei Phu Kradueng NP Dry evergreen forest (Pong neep forest unit) 16°56.589'N 101°42.074'E 273m Malaise trap 21-28.x.2006 Sutin Glong-lasae leg. T786]	Phu Kradung National Park, 16°56.589'N 101°42.074'E, 273m, T786, dry evergreen forest, Pong Neep Forest Unit, Loei Prov., Thailand	16.9432	101.7012	label	Thailand	Loei			Phu Kradueng is an alternate spelling for Phu Kradung N.P.	21 October 2006 - 28 October 2006	Glong-lasae, S. (Sutin)	malaise trap	T786	Thompson, S. L. (Sally L.)	2007		dry evergreen forest		http://hol.osu.edu/spmInfo.html?id=OSUC%20227488
urn:lsid:biosci.ohio-state.edu:osuc_occurrences:OSUC__227489	en	PreservedSpecimen	OSUC 227489	urn:lsid:biosci.ohio-state.edu:osuc_names:529	Oxyscelio	undetermined	adult	1	OSUC	Insects	[THAILAND Phitsanulok, Thung Salaeng Luang NP Mixed deciduous forest (Gang Sopa watrfall) 16°52.642'N 100°49.441'E 481m Malaise trap 21-28.x.2006 Pongpitak Pranee leg. T765]	Thung Salaeng Luang National Park, 16°52.642'N 100°49.441'E, 481m, T765, mixed deciduous forest, Gang Sopa Waterfall, Phitsanulok Prov., Thailand	16.8773	100.824	label	Thailand	Phitsanulok				21 October 2006 - 28 October 2006	Pongpitak & Pranee	malaise trap	T765	Thompson, S. L. (Sally L.)	2007		mixed deciduous forest; waterfall		http://hol.osu.edu/spmInfo.html?id=OSUC%20227489
urn:lsid:biosci.ohio-state.edu:osuc_occurrences:OSUC__227490	en	PreservedSpecimen	OSUC 227490	urn:lsid:biosci.ohio-state.edu:osuc_names:529	Oxyscelio	undetermined	adult	1	OSUC	Insects	[THAILAND Nakhon Nayok, Khao Yai NP Lam Takong view point 14°25.565'N 101°23.442'E 726m Malaise trap 12-19.x.2006 Wirat Sook-kho leg. T743]	Khao Yai National Park, 14°25.565'N 101°23.442'E, 726m, T743, Lam Takong view point, Nakhon Nayok Prov., Thailand	14.4262	101.3907	label	Thailand	Nakhon Nayok				12 October 2006 - 19 October 2006	Sook-kho, W. (Wirat)	malaise trap	T743	Thompson, S. L. (Sally L.)	2007				http://hol.osu.edu/spmInfo.html?id=OSUC%20227490
urn:lsid:biosci.ohio-state.edu:osuc_occurrences:OSUC__227491	en	PreservedSpecimen	OSUC 227491	urn:lsid:biosci.ohio-state.edu:osuc_names:529	Oxyscelio	undetermined	adult	1	OSUC	Insects	[THAILAND Phetchabun, Nam Nao NP Forest check point 16°43.695'N 101°33.797'E 921m Pan traps 29-30.x.2006 Noopean Hongyothi leg. T1009]	Nam Nao National Park, 16°43.695'N 101°33.797'E, 921m, T1009, forest, checkpoint, Phetchabun Prov., Thailand	16.7283	101.5633	label	Thailand	Phetchabun				29 October 2006 - 30 October 2006	Hongyothi, N. (Noopean)	pan trap	T1009	Thompson, S. L. (Sally L.)	2007		forest		http://hol.osu.edu/spmInfo.html?id=OSUC%20227491
urn:lsid:biosci.ohio-state.edu:osuc_occurrences:OSUC__227492	en	PreservedSpecimen	OSUC 227492	urn:lsid:biosci.ohio-state.edu:osuc_names:529	Oxyscelio	undetermined	adult	1	OSUC	Insects	[THAILAND Phitsanulok, Thung Salaeng Luang NP Mixed deciduous forest (Gang Sopa watrfall) 16°52.464'N 100°49.665'E 501m Malaise trap 28.x-4.xi.2006 Pongpitak Pranee leg. T769]	Thung Salaeng Luang National Park, 16°52.464'N 100°49.665'E, 501m, T769, mixed deciduous forest, Gang Sopa Waterfall, Phitsanulok Prov., Thailand	16.8743	100.8278	label	Thailand	Phitsanulok				28 October 2006 - 4 November 2006	Pongpitak & Pranee	malaise trap	T769	Thompson, S. L. (Sally L.)	2007		mixed deciduous forest; waterfall		http://hol.osu.edu/spmInfo.html?id=OSUC%20227492
urn:lsid:biosci.ohio-state.edu:osuc_occurrences:OSUC__227493	en	PreservedSpecimen	OSUC 227493	urn:lsid:biosci.ohio-state.edu:osuc_names:529	Oxyscelio	undetermined	adult	1	OSUC	Insects	[THAILAND Phitsanulok, Thung Salaeng Luang NP Mixed deciduous forest (Gang Sopa watrfall) 16°52.642'N 100°49.441'E 481m Malaise trap 4-12.xi.2006 Pongpitak Pranee leg. T771]	Thung Salaeng Luang National Park, 16°52.642'N 100°49.441'E, 481m, T771, mixed deciduous forest, Gang Sopa Waterfall, Phitsanulok Prov., Thailand	16.8773	100.824	label	Thailand	Phitsanulok				4 November 2006 - 12 November 2006	Pongpitak & Pranee	malaise trap	T771	Thompson, S. L. (Sally L.)	2007		mixed deciduous forest; waterfall		http://hol.osu.edu/spmInfo.html?id=OSUC%20227493
urn:lsid:biosci.ohio-state.edu:osuc_occurrences:OSUC__227494	en	PreservedSpecimen	OSUC 227494	urn:lsid:biosci.ohio-state.edu:osuc_names:529	Oxyscelio	undetermined	adult	1	OSUC	Insects	[THAILAND Phetchabun, Nam Nao NP Tham Pra Laad Forest Unit 16°44.986'N 101°27.874'E 711m Malaise trap 7-14.viii.2006 Noopean Hongyothi leg. T425]	Nam Nao National Park, 16°44.986'N 101°27.874'E, 711m, T425, Tham Pra Laad Forest Unit, Phetchabun Prov., Thailand	16.7498	101.4645	label	Thailand	Phetchabun				7 August 2006 - 14 July 2006	Hongyothi, N. (Noopean)	malaise trap		Thompson, S. L. (Sally L.)	2007				http://hol.osu.edu/spmInfo.html?id=OSUC%20227494
urn:lsid:biosci.ohio-state.edu:osuc_occurrences:OSUC__227495	en	PreservedSpecimen	OSUC 227495	urn:lsid:biosci.ohio-state.edu:osuc_names:529	Oxyscelio	undetermined	adult	1	OSUC	Insects	[THAILAND Phetchabun, Nam Nao NP Tham Pra Laad Forest Unit 16°44.986'N 101°27.874'E 711m Malaise trap 7-14.viii.2006 Noopean Hongyothi leg. T425]	Nam Nao National Park, 16°44.986'N 101°27.874'E, 711m, T425, Tham Pra Laad Forest Unit, Phetchabun Prov., Thailand	16.7498	101.4645	label	Thailand	Phetchabun				7 August 2006 - 14 July 2006	Hongyothi, N. (Noopean)	malaise trap		Thompson, S. L. (Sally L.)	2007				http://hol.osu.edu/spmInfo.html?id=OSUC%20227495
urn:lsid:biosci.ohio-state.edu:osuc_occurrences:OSUC__227496	en	PreservedSpecimen	OSUC 227496	urn:lsid:biosci.ohio-state.edu:osuc_names:529	Oxyscelio	undetermined	adult	1	OSUC	Insects	[THAILAND Loei Phu Ruea NP Pah Lo Noy 17°30.502'N 101°20.868'E 1343m Malaise trap 12-19.ix.2006 Nukoonchai Jaroenchai leg. T827]	Phu Rua National Park, 17°30.502'N 101°20.868'E, 1343m, T827, Pah Lo Noy, Loei Prov., Thailand	17.5083	101.3478	label	Thailand	Loei			Phu Ruea is an alternate spelling for Phu Rua	12 September 2006 - 19 September 2006	Jaroenchai, N. (Nukoonchai)	malaise trap	T827	Thompson, S. L. (Sally L.)	2007				http://hol.osu.edu/spmInfo.html?id=OSUC%20227496
urn:lsid:biosci.ohio-state.edu:osuc_occurrences:OSUC__227497	en	PreservedSpecimen	OSUC 227497	urn:lsid:biosci.ohio-state.edu:osuc_names:529	Oxyscelio	undetermined	adult	1	OSUC	Insects	[THAILAND Chaiyaphum, Pa Hin Ngam NP, car park at Tung Dok Grajeaw, 15°38.438'N 101°23.576'E 780m Malaise trap 24-30.vii.2006 Kratae Sa-nog & Buakaw Adnafai leg. T339 ]	Pa Hin Ngam National Park, 15°38.438'N 101°23.576'E, 780m, T339, car park, Tung Dok Krajeaw, Chaiyaphum Prov., Thailand	15.6407	101.393	label	Thailand	Chaiyaphum			Tung Dok Grajeaw is most likely a misspelling of Tung Dok Krajeaw	24 July 2006 - 30 July 2006	Sa-nog, K. (Kratae) & Adnafai, B. (Buakaw)	malaise trap	T339	Thompson, S.	2007				http://hol.osu.edu/spmInfo.html?id=OSUC%20227497
urn:lsid:biosci.ohio-state.edu:osuc_occurrences:OSUC__227498	en	PreservedSpecimen	OSUC 227498	urn:lsid:biosci.ohio-state.edu:osuc_names:529	Oxyscelio	undetermined	adult	1	OSUC	Insects	[THAILAND Chaiyaphum, Pa Hin Ngam NP, car park at Tung Dok Grajeaw, 15°38.438'N 101°23.576'E 780m Malaise trap 24-30.vii.2006 Kratae Sa-nog & Buakaw Adnafai leg. T339 ]	Pa Hin Ngam National Park, 15°38.438'N 101°23.576'E, 780m, T339, car park, Tung Dok Krajeaw, Chaiyaphum Prov., Thailand	15.6407	101.393	label	Thailand	Chaiyaphum			Tung Dok Grajeaw is most likely a misspelling of Tung Dok Krajeaw	24 July 2006 - 30 July 2006	Sa-nog, K. (Kratae) & Adnafai, B. (Buakaw)	malaise trap	T339	Thompson, S.	2007				http://hol.osu.edu/spmInfo.html?id=OSUC%20227498
urn:lsid:biosci.ohio-state.edu:osuc_occurrences:OSUC__227499	en	PreservedSpecimen	OSUC 227499	urn:lsid:biosci.ohio-state.edu:osuc_names:529	Oxyscelio	undetermined	adult	1	OSUC	Insects	[THAILAND Chaiyaphum, Pa Hin Ngam NP, car park at Tung Dok Grajeaw, 15°38.438'N 101°23.576'E 780m Malaise trap 24-30.vii.2006 Kratae Sa-nog & Buakaw Adnafai leg. T339 ]	Pa Hin Ngam National Park, 15°38.438'N 101°23.576'E, 780m, T339, car park, Tung Dok Krajeaw, Chaiyaphum Prov., Thailand	15.6407	101.393	label	Thailand	Chaiyaphum			Tung Dok Grajeaw is most likely a misspelling of Tung Dok Krajeaw	24 July 2006 - 30 July 2006	Sa-nog, K. (Kratae) & Adnafai, B. (Buakaw)	malaise trap	T339	Thompson, S.	2007				http://hol.osu.edu/spmInfo.html?id=OSUC%20227499
urn:lsid:biosci.ohio-state.edu:osuc_occurrences:OSUC__227500	en	PreservedSpecimen	OSUC 227500	urn:lsid:biosci.ohio-state.edu:osuc_names:529	Oxyscelio	undetermined	adult	1	OSUC	Insects	[THAILAND Chaiyaphum, Pa Hin Ngam NP, car park at Tung Dok Grajeaw, 15°38.438'N 101°23.576'E 780m Malaise trap 24-30.vii.2006 Kratae Sa-nog & Buakaw Adnafai leg. T339 ]	Pa Hin Ngam National Park, 15°38.438'N 101°23.576'E, 780m, T339, car park, Tung Dok Krajeaw, Chaiyaphum Prov., Thailand	15.6407	101.393	label	Thailand	Chaiyaphum			Tung Dok Grajeaw is most likely a misspelling of Tung Dok Krajeaw	24 July 2006 - 30 July 2006	Sa-nog, K. (Kratae) & Adnafai, B. (Buakaw)	malaise trap	T339	Thompson, S.	2007				http://hol.osu.edu/spmInfo.html?id=OSUC%20227500
urn:lsid:biosci.ohio-state.edu:osuc_occurrences:OSUC__227501	en	PreservedSpecimen	OSUC 227501	urn:lsid:biosci.ohio-state.edu:osuc_names:529	Oxyscelio	undetermined	adult	1	OSUC	Insects	[THAILAND Chaiyaphum, Pa Hin Ngam NP, car park at Tung Dok Grajeaw, 15°38.438'N 101°23.576'E 780m Malaise trap 24-30.vii.2006 Kratae Sa-nog & Buakaw Adnafai leg. T339 ]	Pa Hin Ngam National Park, 15°38.438'N 101°23.576'E, 780m, T339, car park, Tung Dok Krajeaw, Chaiyaphum Prov., Thailand	15.6407	101.393	label	Thailand	Chaiyaphum			Tung Dok Grajeaw is most likely a misspelling of Tung Dok Krajeaw	24 July 2006 - 30 July 2006	Sa-nog, K. (Kratae) & Adnafai, B. (Buakaw)	malaise trap	T339	Thompson, S.	2007				http://hol.osu.edu/spmInfo.html?id=OSUC%20227501
urn:lsid:biosci.ohio-state.edu:osuc_occurrences:OSUC__227502	en	PreservedSpecimen	OSUC 227502	urn:lsid:biosci.ohio-state.edu:osuc_names:529	Oxyscelio	undetermined	adult	1	OSUC	Insects	[THAILAND Chaiyaphum, Pa Hin Ngam NP, car park at Tung Dok Grajeaw, 15°38.438'N 101°23.576'E 780m Malaise trap 24-30.vii.2006 Kratae Sa-nog & Buakaw Adnafai leg. T339 ]	Pa Hin Ngam National Park, 15°38.438'N 101°23.576'E, 780m, T339, car park, Tung Dok Krajeaw, Chaiyaphum Prov., Thailand	15.6407	101.393	label	Thailand	Chaiyaphum			Tung Dok Grajeaw is most likely a misspelling of Tung Dok Krajeaw	24 July 2006 - 30 July 2006	Sa-nog, K. (Kratae) & Adnafai, B. (Buakaw)	malaise trap	T339	Thompson, S.	2007				http://hol.osu.edu/spmInfo.html?id=OSUC%20227502
urn:lsid:biosci.ohio-state.edu:osuc_occurrences:OSUC__227503	en	PreservedSpecimen	OSUC 227503	urn:lsid:biosci.ohio-state.edu:osuc_names:529	Oxyscelio	undetermined	adult	1	OSUC	Insects	[THAILAND Chaiyaphum, Pa Hin Ngam NP, car park at Tung Dok Grajeaw, 15°38.438'N 101°23.576'E 780m Malaise trap 24-30.vii.2006 Kratae Sa-nog & Buakaw Adnafai leg. T339 ]	Pa Hin Ngam National Park, 15°38.438'N 101°23.576'E, 780m, T339, car park, Tung Dok Krajeaw, Chaiyaphum Prov., Thailand	15.6407	101.393	label	Thailand	Chaiyaphum			Tung Dok Grajeaw is most likely a misspelling of Tung Dok Krajeaw	24 July 2006 - 30 July 2006	Sa-nog, K. (Kratae) & Adnafai, B. (Buakaw)	malaise trap	T339	Thompson, S.	2007				http://hol.osu.edu/spmInfo.html?id=OSUC%20227503
urn:lsid:biosci.ohio-state.edu:osuc_occurrences:OSUC__227504	en	PreservedSpecimen	OSUC 227504	urn:lsid:biosci.ohio-state.edu:osuc_names:529	Oxyscelio	undetermined	adult	1	OSUC	Insects	[THAILAND Chaiyaphum, Pa Hin Ngam NP, car park at Tung Dok Grajeaw, 15°38.438'N 101°23.576'E 780m Malaise trap 24-30.vii.2006 Kratae Sa-nog & Buakaw Adnafai leg. T339 ]	Pa Hin Ngam National Park, 15°38.438'N 101°23.576'E, 780m, T339, car park, Tung Dok Krajeaw, Chaiyaphum Prov., Thailand	15.6407	101.393	label	Thailand	Chaiyaphum			Tung Dok Grajeaw is most likely a misspelling of Tung Dok Krajeaw	24 July 2006 - 30 July 2006	Sa-nog, K. (Kratae) & Adnafai, B. (Buakaw)	malaise trap	T339	Thompson, S.	2007				http://hol.osu.edu/spmInfo.html?id=OSUC%20227504
urn:lsid:biosci.ohio-state.edu:osuc_occurrences:OSUC__227505	en	PreservedSpecimen	OSUC 227505	urn:lsid:biosci.ohio-state.edu:osuc_names:529	Oxyscelio	undetermined	adult	1	OSUC	Insects	[THAILAND Chaiyaphum, Pa Hin Ngam NP, car park at Tung Dok Grajeaw, 15°38.438'N 101°23.576'E 780m Malaise trap 24-30.vii.2006 Kratae Sa-nog & Buakaw Adnafai leg. T339 ]	Pa Hin Ngam National Park, 15°38.438'N 101°23.576'E, 780m, T339, car park, Tung Dok Krajeaw, Chaiyaphum Prov., Thailand	15.6407	101.393	label	Thailand	Chaiyaphum			Tung Dok Grajeaw is most likely a misspelling of Tung Dok Krajeaw	24 July 2006 - 30 July 2006	Sa-nog, K. (Kratae) & Adnafai, B. (Buakaw)	malaise trap	T339	Thompson, S.	2007				http://hol.osu.edu/spmInfo.html?id=OSUC%20227505
urn:lsid:biosci.ohio-state.edu:osuc_occurrences:OSUC__227506	en	PreservedSpecimen	OSUC 227506	urn:lsid:biosci.ohio-state.edu:osuc_names:529	Oxyscelio	undetermined	adult	1	OSUC	Insects	[THAILAND Chaiyaphum, Pa Hin Ngam NP, car park at Tung Dok Grajeaw, 15°38.438'N 101°23.576'E 780m Malaise trap 24-30.vii.2006 Kratae Sa-nog & Buakaw Adnafai leg. T339 ]	Pa Hin Ngam National Park, 15°38.438'N 101°23.576'E, 780m, T339, car park, Tung Dok Krajeaw, Chaiyaphum Prov., Thailand	15.6407	101.393	label	Thailand	Chaiyaphum			Tung Dok Grajeaw is most likely a misspelling of Tung Dok Krajeaw	24 July 2006 - 30 July 2006	Sa-nog, K. (Kratae) & Adnafai, B. (Buakaw)	malaise trap	T339	Thompson, S.	2007				http://hol.osu.edu/spmInfo.html?id=OSUC%20227506
urn:lsid:biosci.ohio-state.edu:osuc_occurrences:OSUC__227507	en	PreservedSpecimen	OSUC 227507	urn:lsid:biosci.ohio-state.edu:osuc_names:529	Oxyscelio	undetermined	adult	1	OSUC	Insects	[THAILAND Chaiyaphum, Pa Hin Ngam NP, car park at Tung Dok Grajeaw, 15°38.438'N 101°23.576'E 780m Malaise trap 24-30.vii.2006 Kratae Sa-nog & Buakaw Adnafai leg. T339 ]	Pa Hin Ngam National Park, 15°38.438'N 101°23.576'E, 780m, T339, car park, Tung Dok Krajeaw, Chaiyaphum Prov., Thailand	15.6407	101.393	label	Thailand	Chaiyaphum			Tung Dok Grajeaw is most likely a misspelling of Tung Dok Krajeaw	24 July 2006 - 30 July 2006	Sa-nog, K. (Kratae) & Adnafai, B. (Buakaw)	malaise trap	T339	Thompson, S.	2007				http://hol.osu.edu/spmInfo.html?id=OSUC%20227507
urn:lsid:biosci.ohio-state.edu:osuc_occurrences:OSUC__227508	en	PreservedSpecimen	OSUC 227508	urn:lsid:biosci.ohio-state.edu:osuc_names:529	Oxyscelio	undetermined	adult	1	OSUC	Insects	[THAILAND Chaiyaphum, Pa Hin Ngam NP, car park at Tung Dok Grajeaw, 15°38.438'N 101°23.576'E 780m Malaise trap 24-30.vii.2006 Kratae Sa-nog & Buakaw Adnafai leg. T339 ]	Pa Hin Ngam National Park, 15°38.438'N 101°23.576'E, 780m, T339, car park, Tung Dok Krajeaw, Chaiyaphum Prov., Thailand	15.6407	101.393	label	Thailand	Chaiyaphum			Tung Dok Grajeaw is most likely a misspelling of Tung Dok Krajeaw	24 July 2006 - 30 July 2006	Sa-nog, K. (Kratae) & Adnafai, B. (Buakaw)	malaise trap	T339	Thompson, S.	2007				http://hol.osu.edu/spmInfo.html?id=OSUC%20227508
urn:lsid:biosci.ohio-state.edu:osuc_occurrences:OSUC__227509	en	PreservedSpecimen	OSUC 227509	urn:lsid:biosci.ohio-state.edu:osuc_names:529	Oxyscelio	undetermined	adult	1	OSUC	Insects	[THAILAND Chaiyaphum, Pa Hin Ngam NP, car park at Tung Dok Grajeaw, 15°38.438'N 101°23.576'E 780m Malaise trap 24-30.vii.2006 Kratae Sa-nog & Buakaw Adnafai leg. T339 ]	Pa Hin Ngam National Park, 15°38.438'N 101°23.576'E, 780m, T339, car park, Tung Dok Krajeaw, Chaiyaphum Prov., Thailand	15.6407	101.393	label	Thailand	Chaiyaphum			Tung Dok Grajeaw is most likely a misspelling of Tung Dok Krajeaw	24 July 2006 - 30 July 2006	Sa-nog, K. (Kratae) & Adnafai, B. (Buakaw)	malaise trap	T339	Thompson, S.	2007				http://hol.osu.edu/spmInfo.html?id=OSUC%20227509
urn:lsid:biosci.ohio-state.edu:osuc_occurrences:OSUC__227510	en	PreservedSpecimen	OSUC 227510	urn:lsid:biosci.ohio-state.edu:osuc_names:529	Oxyscelio	undetermined	adult	1	OSUC	Insects	[THAILAND Sakon Nakhon, Phu Pha Yon NP Channel, 16°55.639'N 104°10.748'E 295m Malaise trap 23-29.vii.2006 Manop Ngoyjansri & Chatree Cheaukamjan leg. T298 ]	Phu Pha Yon National Park, 16°55.639'N 104°10.748'E, 295m, T298, channel, Sakon Nakhon Prov., Thailand	16.9273	104.1792	label	Thailand	Sakon Nakhon				23 July 2006 - 29 July 2006	Ngoyjansri, M. (Manop) & Cheaukamjan, C. (Chatree)	malaise trap	T298	Thompson, S.	2007		channel		http://hol.osu.edu/spmInfo.html?id=OSUC%20227510
urn:lsid:biosci.ohio-state.edu:osuc_occurrences:OSUC__227511	en	PreservedSpecimen	OSUC 227511	urn:lsid:biosci.ohio-state.edu:osuc_names:529	Oxyscelio	undetermined	adult	1	OSUC	Insects	[THAILAND Chaiyaphum, Tat Tone NP Dry Dipterocarp Forest, 15°59.037'N 102°2.103'E 250m Malaise trap 28.vi.2006 Pong Sandow leg. T18 ]	Tad Ton (Tat Tone) National Park, 15°59.037'N 102°02.103'E, 250m, T18, dry dipterocarp forest, Chaiyaphum Prov., Thailand	15.984	102.035	label	Thailand	Chaiyaphum			Tat Tone is an alternative spelling for Tad Ton	28 June 2006	Sandow, P. (Pong)	malaise trap	T18	Thompson, S.	2007		dry dipterocarp forest		http://hol.osu.edu/spmInfo.html?id=OSUC%20227511
urn:lsid:biosci.ohio-state.edu:osuc_occurrences:OSUC__227512	en	PreservedSpecimen	OSUC 227512	urn:lsid:biosci.ohio-state.edu:osuc_names:529	Oxyscelio	undetermined	adult	1	OSUC	Insects	[THAILAND Chaiyaphum, Tat Tone NP Dry Dipterocarp Forest, 15°59.037'N 102°2.103'E 250m Malaise trap 28.vi.2006 Pong Sandow leg. T18 ]	Tad Ton (Tat Tone) National Park, 15°59.037'N 102°02.103'E, 250m, T18, dry dipterocarp forest, Chaiyaphum Prov., Thailand	15.984	102.035	label	Thailand	Chaiyaphum			Tat Tone is an alternative spelling for Tad Ton	28 June 2006	Sandow, P. (Pong)	malaise trap	T18	Thompson, S.	2007		dry dipterocarp forest		http://hol.osu.edu/spmInfo.html?id=OSUC%20227512
urn:lsid:biosci.ohio-state.edu:osuc_occurrences:OSUC__227513	en	PreservedSpecimen	OSUC 227513	urn:lsid:biosci.ohio-state.edu:osuc_names:529	Oxyscelio	undetermined	adult	1	OSUC	Insects	[THAILAND Chaiyaphum, Tat Tone NP Dry Dipterocarp Forest, 15°59.037'N 102°2.103'E 250m Malaise trap 28.vi.2006 Pong Sandow leg. T18 ]	Tad Ton (Tat Tone) National Park, 15°59.037'N 102°02.103'E, 250m, T18, dry dipterocarp forest, Chaiyaphum Prov., Thailand	15.984	102.035	label	Thailand	Chaiyaphum			Tat Tone is an alternative spelling for Tad Ton	28 June 2006	Sandow, P. (Pong)	malaise trap	T18	Thompson, S.	2007		dry dipterocarp forest		http://hol.osu.edu/spmInfo.html?id=OSUC%20227513
urn:lsid:biosci.ohio-state.edu:osuc_occurrences:OSUC__227514	en	PreservedSpecimen	OSUC 227514	urn:lsid:biosci.ohio-state.edu:osuc_names:529	Oxyscelio	undetermined	adult	1	OSUC	Insects	[THAILAND Chaiyaphum, Tat Tone NP Dry Dipterocarp Forest, 15°59.037'N 102°2.103'E 250m Malaise trap 28.vi.2006 Pong Sandow leg. T18 ]	Tad Ton (Tat Tone) National Park, 15°59.037'N 102°02.103'E, 250m, T18, dry dipterocarp forest, Chaiyaphum Prov., Thailand	15.984	102.035	label	Thailand	Chaiyaphum			Tat Tone is an alternative spelling for Tad Ton	28 June 2006	Sandow, P. (Pong)	malaise trap	T18	Thompson, S.	2007		dry dipterocarp forest		http://hol.osu.edu/spmInfo.html?id=OSUC%20227514
urn:lsid:biosci.ohio-state.edu:osuc_occurrences:OSUC__227515	en	PreservedSpecimen	OSUC 227515	urn:lsid:biosci.ohio-state.edu:osuc_names:529	Oxyscelio	undetermined	adult	1	OSUC	Insects	[THAILAND Chaiyaphum, Tat Tone NP Dry Dipterocarp Forest, 15°59.037'N 102°2.103'E 250m Malaise trap 28.vi.2006 Pong Sandow leg. T18 ]	Tad Ton (Tat Tone) National Park, 15°59.037'N 102°02.103'E, 250m, T18, dry dipterocarp forest, Chaiyaphum Prov., Thailand	15.984	102.035	label	Thailand	Chaiyaphum			Tat Tone is an alternative spelling for Tad Ton	28 June 2006	Sandow, P. (Pong)	malaise trap	T18	Thompson, S.	2007		dry dipterocarp forest		http://hol.osu.edu/spmInfo.html?id=OSUC%20227515
urn:lsid:biosci.ohio-state.edu:osuc_occurrences:OSUC__227516	en	PreservedSpecimen	OSUC 227516	urn:lsid:biosci.ohio-state.edu:osuc_names:529	Oxyscelio	undetermined	adult	1	OSUC	Insects	[THAILAND Chaiyaphum, Pa Hin Ngam NP, car park at Tung Dok Grajeaw, 15°38.438'N 101°23.576'E 780m Malaise trap 19-24.vii.2006 Kratae Sa-nog & Buakaw Adnafai leg. T336 ]	Pa Hin Ngam National Park, 15°38.438'N 101°23.576'E, 780m, T336, car park, Tung Dok Krajeaw, Chaiyaphum Prov., Thailand	15.6407	101.393	label	Thailand	Chaiyaphum			Tung Dok Grajeaw is most likely a misspelling of Tung Dok Krajeaw	19 July 2006 - 24 July 2006	Sa-nog, K. (Kratae) & Adnafai, B. (Buakaw)	malaise trap	T336	Thompson, S.	2007				http://hol.osu.edu/spmInfo.html?id=OSUC%20227516
urn:lsid:biosci.ohio-state.edu:osuc_occurrences:OSUC__227518	en	PreservedSpecimen	OSUC 227518	urn:lsid:biosci.ohio-state.edu:osuc_names:529	Oxyscelio	undetermined	adult	1	OSUC	Insects	[THAILAND Chaiyaphum, Pa Hin Ngam NP, car park at Tung Dok Grajeaw, 15°38.438'N 101°23.576'E 780m Malaise trap 19-24.vii.2006 Kratae Sa-nog & Buakaw Adnafai leg. T336 ]	Pa Hin Ngam National Park, 15°38.438'N 101°23.576'E, 780m, T336, car park, Tung Dok Krajeaw, Chaiyaphum Prov., Thailand	15.6407	101.393	label	Thailand	Chaiyaphum			Tung Dok Grajeaw is most likely a misspelling of Tung Dok Krajeaw	19 July 2006 - 24 July 2006	Sa-nog, K. (Kratae) & Adnafai, B. (Buakaw)	malaise trap	T336	Thompson, S.	2007				http://hol.osu.edu/spmInfo.html?id=OSUC%20227518
urn:lsid:biosci.ohio-state.edu:osuc_occurrences:OSUC__227519	en	PreservedSpecimen	OSUC 227519	urn:lsid:biosci.ohio-state.edu:osuc_names:529	Oxyscelio	undetermined	adult	1	OSUC	Insects	[THAILAND Chaiyaphum, Pa Hin Ngam NP, car park at Tung Dok Grajeaw, 15°38.438'N 101°23.576'E 780m Malaise trap 19-24.vii.2006 Kratae Sa-nog & Buakaw Adnafai leg. T336 ]	Pa Hin Ngam National Park, 15°38.438'N 101°23.576'E, 780m, T336, car park, Tung Dok Krajeaw, Chaiyaphum Prov., Thailand	15.6407	101.393	label	Thailand	Chaiyaphum			Tung Dok Grajeaw is most likely a misspelling of Tung Dok Krajeaw	19 July 2006 - 24 July 2006	Sa-nog, K. (Kratae) & Adnafai, B. (Buakaw)	malaise trap	T336	Thompson, S.	2007				http://hol.osu.edu/spmInfo.html?id=OSUC%20227519
urn:lsid:biosci.ohio-state.edu:osuc_occurrences:OSUC__227520	en	PreservedSpecimen	OSUC 227520	urn:lsid:biosci.ohio-state.edu:osuc_names:529	Oxyscelio	undetermined	adult	1	OSUC	Insects	[THAILAND Sakon Nakhon, Phu Phan NP Behind office, 17°03.521'N 103°58.450'E Malaise traps 21-27.vii.2006 Sailom Tongboonchai leg. T204 ]	Phu Phan National Park, 17°03.521'N 103°58.450'E, 322m, T204, behind office, Sakon Nakhon Prov., Thailand	17.0587	103.9742	label	Thailand	Sakon Nakhon				21 July 2006 - 27 July 2006	Tongboonchai, S. (Sailom)	malaise trap	T204	Thompson, S.	2007				http://hol.osu.edu/spmInfo.html?id=OSUC%20227520
urn:lsid:biosci.ohio-state.edu:osuc_occurrences:OSUC__227521	en	PreservedSpecimen	OSUC 227521	urn:lsid:biosci.ohio-state.edu:osuc_names:529	Oxyscelio	undetermined	adult	1	OSUC	Insects	[THAILAND Chaiyaphum, Pa Hin Ngam NP Tung Dok Grajeaw, 15°38.208'N 101°23.556'E 720m Malaise trap 19-24.vii.2006 Kratae Sa-nog & Buakaw Adnafai leg. T337 ]	Pa Hin Ngam National Park, 15°38.208'N 101°23.556'E, 720m, T337, Tung Dok Krajeaw, Chaiyaphum Prov., Thailand	15.6368	101.3927	label	Thailand	Chaiyaphum			Tung Dok Grajeaw is most likely a misspelling of Tung Dok Krajeaw	19 July 2006 - 24 July 2006	Sa-nog, K. (Kratae) & Adnafai, B. (Buakaw)	malaise trap	T337	Thompson, S.	2007				http://hol.osu.edu/spmInfo.html?id=OSUC%20227521
urn:lsid:biosci.ohio-state.edu:osuc_occurrences:OSUC__227522	en	PreservedSpecimen	OSUC 227522	urn:lsid:biosci.ohio-state.edu:osuc_names:529	Oxyscelio	undetermined	adult	1	OSUC	Insects	[THAILAND Chaiyaphum, Pa Hin Ngam NP Tung Dok Grajeaw, 15°38.208'N 101°23.556'E 720m Malaise trap 19-24.vii.2006 Kratae Sa-nog & Buakaw Adnafai leg. T337 ]	Pa Hin Ngam National Park, 15°38.208'N 101°23.556'E, 720m, T337, Tung Dok Krajeaw, Chaiyaphum Prov., Thailand	15.6368	101.3927	label	Thailand	Chaiyaphum			Tung Dok Grajeaw is most likely a misspelling of Tung Dok Krajeaw	19 July 2006 - 24 July 2006	Sa-nog, K. (Kratae) & Adnafai, B. (Buakaw)	malaise trap	T337	Thompson, S.	2007				http://hol.osu.edu/spmInfo.html?id=OSUC%20227522
urn:lsid:biosci.ohio-state.edu:osuc_occurrences:OSUC__227523	en	PreservedSpecimen	OSUC 227523	urn:lsid:biosci.ohio-state.edu:osuc_names:529	Oxyscelio	undetermined	adult	1	OSUC	Insects	[THAILAND Khonkaen, Phu Pha Man NP Teak plantation, 16°43.241'N 101°59.580'E 265m Malaise trap 6-13.vi.2006 Vinai Boonma leg. T3 ]	Phu Pha Man National Park, 16°43.241'N 101°59.580'E, 265m, T3, teak plantation, Khon Kaen Prov., Thailand	16.7207	101.993	label	Thailand	Khon Kaen				6 June 2006 - 13 June 2006	Boonma, V. (Vinai)	malaise trap	T3	Thompson, S.	2007		teak plantation		http://hol.osu.edu/spmInfo.html?id=OSUC%20227523
urn:lsid:biosci.ohio-state.edu:osuc_occurrences:OSUC__227524	en	PreservedSpecimen	OSUC 227524	urn:lsid:biosci.ohio-state.edu:osuc_names:529	Oxyscelio	undetermined	adult	1	OSUC	Insects	[THAILAND Khonkaen, Phu Pha Man NP Teak plantation, 16°43.241'N 101°59.580'E 265m Malaise trap 6-13.vi.2006 Vinai Boonma leg. T3 ]	Phu Pha Man National Park, 16°43.241'N 101°59.580'E, 265m, T3, teak plantation, Khon Kaen Prov., Thailand	16.7207	101.993	label	Thailand	Khon Kaen				6 June 2006 - 13 June 2006	Boonma, V. (Vinai)	malaise trap	T3	Thompson, S.	2007		teak plantation		http://hol.osu.edu/spmInfo.html?id=OSUC%20227524
urn:lsid:biosci.ohio-state.edu:osuc_occurrences:OSUC__227525	en	PreservedSpecimen	OSUC 227525	urn:lsid:biosci.ohio-state.edu:osuc_names:529	Oxyscelio	undetermined	adult	1	OSUC	Insects	[THAILAND Chiang Mai, Doi Inthanon NP Vachiratharn Falls, 18°32.311'N 98°36.048'E 700m Malaise trap 26.x-2.xi.2006 Y. Areeluck leg. T378 ]	Doi Inthanon National Park, 18°32.311'N 98°36.048'E, 700m, T378, Vachiratharn Falls, Chiang Mai Prov., Thailand	18.5385	98.6008	label	Thailand	Chiang Mai				26 October 2006 - 2 November 2006	Areeluck, Y.	malaise trap	T378	Thompson, S.	2007				http://hol.osu.edu/spmInfo.html?id=OSUC%20227525
urn:lsid:biosci.ohio-state.edu:osuc_occurrences:OSUC__227526	en	PreservedSpecimen	OSUC 227526	urn:lsid:biosci.ohio-state.edu:osuc_names:529	Oxyscelio	undetermined	adult	1	OSUC	Insects	[THAILAND Chaiyaphum, Tat Tone NP Near stream, 15°58.538'N 102°02.153'E Malaise traps 26.vii-7.viii.2006 T. Jaruphan & O. Budsawong leg. T228 ]	Tad Ton (Tat Tone) National Park, 15°58.538'N 102°02.153'E, T228, nr. stream, Chaiyaphum Prov., Thailand	15.9757	102.0358	label	Thailand	Chaiyaphum			Tat Tone is an alternative spelling for Tad Ton	26 July 2006 - 7 August 2006	Jaruphan, T. (Tawit) & Budsawong, O. (Orawan)	malaise trap		Thompson, S.	2007				http://hol.osu.edu/spmInfo.html?id=OSUC%20227526
urn:lsid:biosci.ohio-state.edu:osuc_occurrences:OSUC__227527	en	PreservedSpecimen	OSUC 227527	urn:lsid:biosci.ohio-state.edu:osuc_names:529	Oxyscelio	undetermined	adult	1	OSUC	Insects	[THAILAND Khonkaen, Nam Pong NP office, 16°37.341'N 102°34.467'E Malaise Traps 26.vii-2.viii.2006 Khamphol Jaidee leg. T104 ]	Nam Phong National Park, 16°37.341'N 102°34.467'E, T104, office, Khon Kaen Prov., Thailand	16.6223	102.5745	label	Thailand	Khon Kaen			Nam Pong is an alternate spelling for Nam Phong N.P.	26 July 2006 - 2 August 2006	Jaidee, K. (Khamphol)	malaise trap	T104	Thompson, S.	2007				http://hol.osu.edu/spmInfo.html?id=OSUC%20227527
urn:lsid:biosci.ohio-state.edu:osuc_occurrences:OSUC__227528	en	PreservedSpecimen	OSUC 227528	urn:lsid:biosci.ohio-state.edu:osuc_names:529	Oxyscelio	undetermined	adult	1	OSUC	Insects	[THAILAND Khonkaen, Nam Pong NP office, 16°37.341'N 102°34.467'E Malaise Traps 26.vii-2.viii.2006 Khamphol Jaidee leg. T104 ]	Nam Phong National Park, 16°37.341'N 102°34.467'E, T104, office, Khon Kaen Prov., Thailand	16.6223	102.5745	label	Thailand	Khon Kaen			Nam Pong is an alternate spelling for Nam Phong N.P.	26 July 2006 - 2 August 2006	Jaidee, K. (Khamphol)	malaise trap	T104	Thompson, S.	2007				http://hol.osu.edu/spmInfo.html?id=OSUC%20227528
urn:lsid:biosci.ohio-state.edu:osuc_occurrences:OSUC__227529	en	PreservedSpecimen	OSUC 227529	urn:lsid:biosci.ohio-state.edu:osuc_names:529	Oxyscelio	undetermined	adult	1	OSUC	Insects	[THAILAND Chaiyaphum, Tat Tone NP Dry Dipterocarp Forest, 15°59.037'N 102°2.103'E 250m Malaise trap 28.vi.2006 Chalermphon Nichumnan leg. T16 ]	Tad Ton (Tat Tone) National Park, 15°59.037'N 102°02.103'E, 250m, T16, dry dipterocarp forest, Chaiyaphum Prov., Thailand	15.984	102.035	label	Thailand	Chaiyaphum			Tat Tone is an alternative spelling for Tad Ton	28 June 2006	Nichumnan, C. (Chalermphon)	malaise trap	T16	Thompson, S.	2007		dry dipterocarp forest		http://hol.osu.edu/spmInfo.html?id=OSUC%20227529
urn:lsid:biosci.ohio-state.edu:osuc_occurrences:OSUC__227530	en	PreservedSpecimen	OSUC 227530	urn:lsid:biosci.ohio-state.edu:osuc_names:529	Oxyscelio	undetermined	adult	1	OSUC	Insects	[THAILAND Khonkaen, Phu Pha Man NP, Disturb (Tum Moob Cave), 16°44.837'N 102°0.160'E 296m Malaise trap 13-20.vi.2006 Rabeab Phatai leg. T2 ]	Phu Pha Man National Park, 16°44.837'N 102°00.160'E, 296m, T2, Disturb (Moob Cave), Khon Kaen Prov., Thailand	16.7473	102.0027	label	Thailand	Khon Kaen				13 June 2006 - 20 June 2006	Phatai, R. (Rabeab)	malaise trap	T2	Thompson, S.	2007				http://hol.osu.edu/spmInfo.html?id=OSUC%20227530
urn:lsid:biosci.ohio-state.edu:osuc_occurrences:OSUC__227531	en	PreservedSpecimen	OSUC 227531	urn:lsid:biosci.ohio-state.edu:osuc_names:529	Oxyscelio	undetermined	adult	1	OSUC	Insects	[THAILAND Nakhon Nayok, Khao Yai NP Behind Vegetable garden, 14°24.761'N 101°22.815'E Malaise traps 5-12.vii.2006 Pong Sandao leg. T143 ]	Khao Yai National Park, 14°24.761'N 101°22.815'E, 770m, T143, behind vegetable garden, Nakhon Nayok Prov., Thailand	14.4127	101.3803	label	Thailand	Nakhon Nayok				5 July 2006 - 12 July 2006	Sandao, P. (Pong)	malaise trap	T143	Thompson, S.	2007				http://hol.osu.edu/spmInfo.html?id=OSUC%20227531
urn:lsid:biosci.ohio-state.edu:osuc_occurrences:OSUC__227532	en	PreservedSpecimen	OSUC 227532	urn:lsid:biosci.ohio-state.edu:osuc_names:529	Oxyscelio	undetermined	adult	1	OSUC	Insects	[INDONESIA, Sumatra, Aceh: G. Leuser Nat. Pk., Ketambe Res. Sta. January 1990, IIS 90007 per. DC Darling., Malaise trap (heads) primary rainforest., 400m Mature forest, Terrace 4 Closed canopy., 3°41'Nx97°39'E]	Gunung Leuser National Park, 03°41'N 97°39'E, 400m, IIS 900007, 1° rainforest / mature forest / terrace 4 closed canopy, Ketambe Research Station, Sumatra Isl., Aceh Auto. Prov., Indonesia	3.6833	97.65	label	Indonesia	Aceh				Jan-1990	Darling, D. C. (D. Christopher)	malaise trap		Thompson, S.	2007		1° rainforest; mature forest; closed canopy		http://hol.osu.edu/spmInfo.html?id=OSUC%20227532
urn:lsid:biosci.ohio-state.edu:osuc_occurrences:OSUC__227533	en	PreservedSpecimen	OSUC 227533	urn:lsid:biosci.ohio-state.edu:osuc_names:529	Oxyscelio	undetermined	adult	1	OSUC	Insects	[INDONESIA, Sumatra, Aceh: G. Leuser Nat. Pk., Ketambe Res. Sta. January 1990, IIS 90007 per. DC Darling., Malaise trap (heads) primary rainforest., 400m Mature forest, Terrace 4 Closed canopy., 3°41'Nx97°39'E]	Gunung Leuser National Park, 03°41'N 97°39'E, 400m, IIS 900007, 1° rainforest / mature forest / terrace 4 closed canopy, Ketambe Research Station, Sumatra Isl., Aceh Auto. Prov., Indonesia	3.6833	97.65	label	Indonesia	Aceh				Jan-1990	Darling, D. C. (D. Christopher)	malaise trap		Thompson, S.	2007		1° rainforest; mature forest; closed canopy		http://hol.osu.edu/spmInfo.html?id=OSUC%20227533
urn:lsid:biosci.ohio-state.edu:osuc_occurrences:OSUC__227534	en	PreservedSpecimen	OSUC 227534	urn:lsid:biosci.ohio-state.edu:osuc_names:529	Oxyscelio	undetermined	adult	1	OSUC	Insects	[INDONESIA, Sumatra, Aceh: G. Leuser Nat. Pk., Ketambe Res. Sta. January 1990, IIS 90007 per. DC Darling., Malaise trap (heads) primary rainforest., 400m Mature forest, Terrace 4 Closed canopy., 3°41'Nx97°39'E]	Gunung Leuser National Park, 03°41'N 97°39'E, 400m, IIS 900007, 1° rainforest / mature forest / terrace 4 closed canopy, Ketambe Research Station, Sumatra Isl., Aceh Auto. Prov., Indonesia	3.6833	97.65	label	Indonesia	Aceh				Jan-1990	Darling, D. C. (D. Christopher)	malaise trap		Thompson, S.	2007		1° rainforest; mature forest; closed canopy		http://hol.osu.edu/spmInfo.html?id=OSUC%20227534
urn:lsid:biosci.ohio-state.edu:osuc_occurrences:OSUC__227535	en	PreservedSpecimen	OSUC 227535	urn:lsid:biosci.ohio-state.edu:osuc_names:529	Oxyscelio	undetermined	adult	1	OSUC	Insects	[INDONESIA, Sumatra, Aceh: G. Leuser Nat. Pk., Ketambe Res. Sta. January 1990, IIS 90007 per. DC Darling., Malaise trap (heads) primary rainforest., 400m Mature forest, Terrace 4 Closed canopy., 3°41'Nx97°39'E]	Gunung Leuser National Park, 03°41'N 97°39'E, 400m, IIS 900007, 1° rainforest / mature forest / terrace 4 closed canopy, Ketambe Research Station, Sumatra Isl., Aceh Auto. Prov., Indonesia	3.6833	97.65	label	Indonesia	Aceh				Jan-1990	Darling, D. C. (D. Christopher)	malaise trap		Thompson, S.	2007		1° rainforest; mature forest; closed canopy		http://hol.osu.edu/spmInfo.html?id=OSUC%20227535
urn:lsid:biosci.ohio-state.edu:osuc_occurrences:OSUC__227536	en	PreservedSpecimen	OSUC 227536	urn:lsid:biosci.ohio-state.edu:osuc_names:529	Oxyscelio	undetermined	adult	1	OSUC	Insects	[INDONESIA, Sumatra, Aceh: Gunung Leuser Nat. Pk., Ketambe Res. Sta. Dec. 1989 per. DC Darling. IIS 890013, Malaise trap, primary rainforest, 350-400 m. Terrace 3-4, 3°41'N, 97°39'E]	Gunung Leuser National Park, 03°41'N 97°39'E, 350-400m, IIS 890013, 1° rainforest / T3 young forest / T4 mature forest / light gap / canopy, Ketambe Research Station, Sumatra Isl., Aceh Auto. Prov., Indonesia	3.6833	97.65	label	Indonesia	Aceh				Dec-1989	Darling, D. C. (D. Christopher)	malaise trap		Thompson, S.	2007		1° rainforest; young forest; mature forest; light gap; canopy		http://hol.osu.edu/spmInfo.html?id=OSUC%20227536
urn:lsid:biosci.ohio-state.edu:osuc_occurrences:OSUC__227541	en	PreservedSpecimen	OSUC 227541	urn:lsid:biosci.ohio-state.edu:osuc_names:307072	Oxyscelio croci (MS)	female	adult	1	CNCI	Insects	[AUSTRALIA: NSW Acacia Plateau Floral R., 25.I.1995 1000m B.J. Sinclair YPT]	Acacia Plateau Flora Reserve, 1000m, NSW, Australia	-28.2833	152.4167	Geoscience Australia	Australia	New South Wales				25 January 1995	Sinclair, B. J.	yellow pan trap		Burks, R. A. (Roger A.)	2012	Paratype			http://hol.osu.edu/spmInfo.html?id=OSUC%20227541
urn:lsid:biosci.ohio-state.edu:osuc_occurrences:OSUC__227542	en	PreservedSpecimen	OSUC 227542	urn:lsid:biosci.ohio-state.edu:osuc_names:307108	Oxyscelio sepisessor (MS)	female	adult	1	CNCI	Insects	[AUSTRALIA: QLD. Brisbane Forest Park 27°25'04"S 152°49'48"E 24-30.XII.1997 N. Power Malaise trap]	Brisbane Forest Park, 27°25'04"S 152°49'48"E, QLD, Australia	-27.4178	152.83	label	Australia	Queensland				24 December 1997 - 30 December 1997	Power, N.	malaise trap		Burks, R. A. (Roger A.)	2012	Paratype			http://hol.osu.edu/spmInfo.html?id=OSUC%20227542
urn:lsid:biosci.ohio-state.edu:osuc_occurrences:OSUC__227543	en	PreservedSpecimen	OSUC 227543	urn:lsid:biosci.ohio-state.edu:osuc_names:307071	Oxyscelio corrugationis (MS)	female	adult	1	CNCI	Insects	[AUSTRALIA Qld: Wongabel 3 February 1989 H. Howden]	Wongabel State Forest, QLD, Australia	-17.3167	145.4667	AGPN-Aust.	Australia	Queensland				3 February 1989	Howden, H. (Henry)	none specified		Burks, R. A. (Roger A.)	2012	Paratype			http://hol.osu.edu/spmInfo.html?id=OSUC%20227543
urn:lsid:biosci.ohio-state.edu:osuc_occurrences:OSUC__227545	en	PreservedSpecimen	OSUC 227545	urn:lsid:biosci.ohio-state.edu:osuc_names:5034	Oxyscelio shakespearei	female	adult	1	CNCI	Insects	[AUSTRALIA Qld: Kuranda State For. 3km N on Black Mtn Rd. PT 21 April- 3 May 1990 Heraty H003 rainforest]	Kuranda State Forest, H003, rainforest, 3km N Black Mountain Road, QLD, Australia	-16.7925	145.6431	Google Earth	Australia	Queensland			derived from AGPN	21 April 1990 - 3 May 1990	Heraty	pan trap	H003	Burks, R. A. (Roger A.)	2012		rainforest		http://hol.osu.edu/spmInfo.html?id=OSUC%20227545
urn:lsid:biosci.ohio-state.edu:osuc_occurrences:OSUC__227546	en	PreservedSpecimen	OSUC 227546	urn:lsid:biosci.ohio-state.edu:osuc_names:5034	Oxyscelio shakespearei	male	adult	1	CNCI	Insects	[AUSTRALIA Qld: Kuranda State For. 3km N on Black Mtn Rd. PT 21 April- 3 May 1990 Heraty H003 rainforest]	Kuranda State Forest, H003, rainforest, 3km N Black Mountain Road, QLD, Australia	-16.7925	145.6431	Google Earth	Australia	Queensland			derived from AGPN	21 April 1990 - 3 May 1990	Heraty	pan trap	H003	Burks, R. A. (Roger A.)	2012		rainforest		http://hol.osu.edu/spmInfo.html?id=OSUC%20227546
urn:lsid:biosci.ohio-state.edu:osuc_occurrences:OSUC__227547	en	PreservedSpecimen	OSUC 227547	urn:lsid:biosci.ohio-state.edu:osuc_names:5034	Oxyscelio shakespearei	female	adult	1	CNCI	Insects	[AUSTRALIA Qld: Kuranda State For. 3km N on Black Mtn Rd. PT 21 April- 3 May 1990 Heraty H003 rainforest]	Kuranda State Forest, H003, rainforest, 3km N Black Mountain Road, QLD, Australia	-16.7925	145.6431	Google Earth	Australia	Queensland			derived from AGPN	21 April 1990 - 3 May 1990	Heraty	pan trap	H003	Burks, R. A. (Roger A.)	2012		rainforest		http://hol.osu.edu/spmInfo.html?id=OSUC%20227547
urn:lsid:biosci.ohio-state.edu:osuc_occurrences:OSUC__227548	en	PreservedSpecimen	OSUC 227548	urn:lsid:biosci.ohio-state.edu:osuc_names:307095	Oxyscelio oculi (MS)	female	adult	1	CNCI	Insects	[AUSTRALIA: NSW; Sheepstation Ck. 16kmNE Wiagaree 13.VI-24.VIII.1982 S&J Peck FIT 600m]	Sheepstation Creek, 600m, 16km NE Wiangaree, NSW, Australia	-28.4178	153.0667	Google Earth	Australia	New South Wales			Wiagaree is mispelled and should be Wiangaree	13 June 1982 - 24 August 1982	Peck, S. (Stuart) & Peck, J.	flight intercept trap		Burks, R. A. (Roger A.)	2012	Paratype			http://hol.osu.edu/spmInfo.html?id=OSUC%20227548
urn:lsid:biosci.ohio-state.edu:osuc_occurrences:OSUC__227550	en	PreservedSpecimen	OSUC 227550	urn:lsid:biosci.ohio-state.edu:osuc_names:307091	Oxyscelio nitoris (MS)	female	adult	1	CNCI	Insects	[AUSTRALIA:QLD. Mt. Glorious N.P. II.1989 H. Howden]	Miala National Park, Mt. Glorious, QLD, Australia	-27.3333	152.7667	AGPN-Aust.	Australia	Queensland			Mount Glorious is within Miala N.P.	Feb-1989	Howden, H. (Henry)	none specified		Burks, R. A. (Roger A.)	2012	Paratype			http://hol.osu.edu/spmInfo.html?id=OSUC%20227550
urn:lsid:biosci.ohio-state.edu:osuc_occurrences:OSUC__227551	en	PreservedSpecimen	OSUC 227551	urn:lsid:biosci.ohio-state.edu:osuc_names:307063	Oxyscelio aciculae (MS)	female	adult	1	CNCI	Insects	[AUSTRALIA:QLD. Mt. Glorious N.P. II.1989 H. Howden]	Miala National Park, Mt. Glorious, QLD, Australia	-27.3333	152.7667	AGPN-Aust.	Australia	Queensland			Mount Glorious is within Miala N.P.	Feb-1989	Howden, H. (Henry)	none specified		Burks, R. A. (Roger A.)	2012	Paratype			http://hol.osu.edu/spmInfo.html?id=OSUC%20227551
urn:lsid:biosci.ohio-state.edu:osuc_occurrences:OSUC__227554	en	PreservedSpecimen	OSUC 227554	urn:lsid:biosci.ohio-state.edu:osuc_names:307074	Oxyscelio densitatis (MS)	female	adult	1	CNCI	Insects	[AUST.:Qld. 30m. Cooloola N.P. March 6-8,1984 L.Masner, MT]	Great Sandy National Park, 30m, Cooloola Section, QLD, Australia	-26.2233	153.0447	Google Earth	Australia	Queensland			Cooloola is now a section of Great Sandy N.P.; derived from park map	6 March 1984 - 8 March 1984	Masner, L. (Lubomír)	malaise trap		Burks, R. A. (Roger A.)	2012	Paratype			http://hol.osu.edu/spmInfo.html?id=OSUC%20227554
urn:lsid:biosci.ohio-state.edu:osuc_occurrences:OSUC__227555	en	PreservedSpecimen	OSUC 227555	urn:lsid:biosci.ohio-state.edu:osuc_names:307071	Oxyscelio corrugationis (MS)	female	adult	1	CNCI	Insects	[AUSTRALIA:Qld. Davis Creek N.i 10Km. E.Mareeba L.Masner,MT][Feb. 17-24,1984 Rain & sclerophyl forests]	Davies Creek National Park, mixed tropical rainforest & sclerophyll forest, 10km E Mareeba, QLD, Australia	-17.0072	145.5744	AGPN	Australia	Queensland				17 February 1984 - 24 February 1984	Masner, L. (Lubomír)	malaise trap		Burks, R. A. (Roger A.)	2012	Paratype	mixed tropical rainforest & sclerophyll forest		http://hol.osu.edu/spmInfo.html?id=OSUC%20227555
urn:lsid:biosci.ohio-state.edu:osuc_occurrences:OSUC__227556	en	PreservedSpecimen	OSUC 227556	urn:lsid:biosci.ohio-state.edu:osuc_names:307071	Oxyscelio corrugationis (MS)	female	adult	1	CNCI	Insects	[AUSTRALIA:Qld. Davis Creek N.i 10Km. E.Mareeba L.Masner,MT][Feb. 17-24,1984 Rain & sclerophyl forests]	Davies Creek National Park, mixed tropical rainforest & sclerophyll forest, 10km E Mareeba, QLD, Australia	-17.0072	145.5744	AGPN	Australia	Queensland				17 February 1984 - 24 February 1984	Masner, L. (Lubomír)	malaise trap		Burks, R. A. (Roger A.)	2012	Paratype	mixed tropical rainforest & sclerophyll forest		http://hol.osu.edu/spmInfo.html?id=OSUC%20227556
urn:lsid:biosci.ohio-state.edu:osuc_occurrences:OSUC__227558	en	PreservedSpecimen	OSUC 227558	urn:lsid:biosci.ohio-state.edu:osuc_names:307118	Oxyscelio verrucae (MS)	male	adult	1	CNCI	Insects	[AUSTRALIA: NSW Monga State Forest 19-24 January, 1984 L. Masner Eucalyptus forest 700m MT]	Monga State Forest, 700m, eucalyptus forest, NSW, Australia	-35.5922	149.8989	Google Earth	Australia	New South Wales			derived from GEOnet	19 January 1984 - 24 January 1984	Masner, L. (Lubomír)	malaise trap		Burks, R. A. (Roger A.)	2012	Paratype	eucalyptus forest		http://hol.osu.edu/spmInfo.html?id=OSUC%20227558
urn:lsid:biosci.ohio-state.edu:osuc_occurrences:OSUC__227562	en	PreservedSpecimen	OSUC 227562	urn:lsid:biosci.ohio-state.edu:osuc_names:307085	Oxyscelio leviventris (MS)	male	adult	1	CNCI	Insects	[AUSTRALIA. Tas. 10 km S. Hellyer Riv. Jan. 10, 1984 L.Masner, s. s. Old Nothofagus forest with Asplenium]	10km S Hellyer River, old Nothofagus forest with Asplenium, TAS, Australia	-41.4272	145.6136	Google Earth	Australia	Tasmania			derived from AGPN	10 January 1984	Masner, L. (Lubomír)	screen sweeping		Burks, R. A. (Roger A.)	2012	Paratype	old Nothofagus forest with Asplenium		http://hol.osu.edu/spmInfo.html?id=OSUC%20227562
urn:lsid:biosci.ohio-state.edu:osuc_occurrences:OSUC__227564	en	PreservedSpecimen	OSUC 227564	urn:lsid:biosci.ohio-state.edu:osuc_names:307106	Oxyscelio sciuri (MS)	female	adult	1	CNCI	Insects	[AUST.:Qld. 30m. Cooloola N.P. March 7,1984,s.s. L.Masner][Rain forest on sands]	Great Sandy National Park, 30m, rainforest / sands, Cooloola Section, QLD, Australia	-26.2233	153.0447	Google Earth	Australia	Queensland			Cooloola is now a section of Great Sandy N.P.; derived from park map	7 March 1984	Masner, L. (Lubomír)	screen sweeping		Burks, R. A. (Roger A.)	2012	Paratype	rainforest; sands		http://hol.osu.edu/spmInfo.html?id=OSUC%20227564
urn:lsid:biosci.ohio-state.edu:osuc_occurrences:OSUC__227565	en	PreservedSpecimen	OSUC 227565	urn:lsid:biosci.ohio-state.edu:osuc_names:307089	Oxyscelio livens (MS)	female	adult	1	CNCI	Insects	[AUSTRALIA: Qld. Kumada, 1000m. Feb. 17-24, 1984 L. Masner MT rainforest]	Kuranda, 1000m, rainforest, QLD, Australia	-16.8197	145.6369	AGPN	Australia	Queensland		Kuranda		17 February 1984 - 24 February 1984	Masner, L. (Lubomír)	malaise trap		Burks, R. A. (Roger A.)	2012	Paratype	rainforest		http://hol.osu.edu/spmInfo.html?id=OSUC%20227565
urn:lsid:biosci.ohio-state.edu:osuc_occurrences:OSUC__227566	en	PreservedSpecimen	OSUC 227566	urn:lsid:biosci.ohio-state.edu:osuc_names:5018	Oxyscelio flavipes	female	adult	1	CNCI	Insects	[AUSTRALIA Qld: Mt. Glorious S. F. Feb. 28-March 9, 1984 L. Masner MT Dry schlerophyl Eucalyptus forest]	Mount Glorious Forest Reserve, dry sclerophyll / eucalyptus forest, QLD, Australia	-27.3881	152.7581	AGPN	Australia	Queensland			Mount Glorious is a forest reserve not a state forest	28 February 1984 - 9 March 1984	Masner, L. (Lubomír)	malaise trap		Burks, R. A. (Roger A.)	2012		dry sclerophyll; eucalyptus forest		http://hol.osu.edu/spmInfo.html?id=OSUC%20227566
urn:lsid:biosci.ohio-state.edu:osuc_occurrences:OSUC__227567	en	PreservedSpecimen	OSUC 227567	urn:lsid:biosci.ohio-state.edu:osuc_names:307099	Oxyscelio proceritatis (MS)	female	adult	1	CNCI	Insects	[AUSTRALIA Qld: 630m Mt. Glorious S. F. Feb. 28-March 9, 1984 L. Masner MT Dry schlerophyl Eucalyptus forest]	Mount Glorious Forest Reserve, 630m, dry sclerophyll / eucalyptus forest, QLD, Australia	-27.3881	152.7581	AGPN	Australia	Queensland			Mount Glorious is a forest reserve not a state forest	28 February 1984 - 9 March 1984	Masner, L. (Lubomír)	malaise trap		Burks, R. A. (Roger A.)	2012	Paratype	dry sclerophyll; eucalyptus forest		http://hol.osu.edu/spmInfo.html?id=OSUC%20227567
urn:lsid:biosci.ohio-state.edu:osuc_occurrences:OSUC__227606	en	PreservedSpecimen	OSUC 227606	urn:lsid:biosci.ohio-state.edu:osuc_names:5018	Oxyscelio flavipes	male	adult	1	CNCI	Insects	[AUSTRALIA: QLD Mt. Glorious 27°19'54"S 152°45'29"E 6-12.XII.1997 N. Power, malaise trap]	Mount Glorious, 27°19'54"S 152°45'29"E, QLD, Australia	-27.3317	152.7581	label	Australia	Queensland				6 December 1997 - 12 December 1997	Power, N.	malaise trap		Burks, R. A. (Roger A.)	2012				http://hol.osu.edu/spmInfo.html?id=OSUC%20227606
urn:lsid:biosci.ohio-state.edu:osuc_occurrences:OSUC__227608	en	PreservedSpecimen	OSUC 227608	urn:lsid:biosci.ohio-state.edu:osuc_names:307095	Oxyscelio oculi (MS)	female	adult	1	CNCI	Insects	[AUSTRALIA: QLD Mt. Glorious 27°19'54"S 152°45'29"E 13.II.1998 N. Power, malaise trap]	Mount Glorious, 27°19'54"S 152°45'29"E, QLD, Australia	-27.3317	152.7581	label	Australia	Queensland				13 February 1998	Power, N.	malaise trap		Burks, R. A. (Roger A.)	2012	Paratype			http://hol.osu.edu/spmInfo.html?id=OSUC%20227608
urn:lsid:biosci.ohio-state.edu:osuc_occurrences:OSUC__227609	en	PreservedSpecimen	OSUC 227609	urn:lsid:biosci.ohio-state.edu:osuc_names:5018	Oxyscelio flavipes	female	adult	1	CNCI	Insects	[AUSTRLIA: QLD Mt. Glorious 27°19'54"S 152°45'29"E 6.III 1998 N. Power, malaise trap]	Mount Glorious, 27°19'54"S 152°45'29"E, QLD, Australia	-27.3317	152.7581	label	Australia	Queensland				6 March 1998	Power, N.	malaise trap		Burks, R. A. (Roger A.)	2012				http://hol.osu.edu/spmInfo.html?id=OSUC%20227609
urn:lsid:biosci.ohio-state.edu:osuc_occurrences:OSUC__227610	en	PreservedSpecimen	OSUC 227610	urn:lsid:biosci.ohio-state.edu:osuc_names:307072	Oxyscelio croci (MS)	male	adult	1	CNCI	Insects	[AUSTRALIA:NSW; Acacia Plateau Floral R. 25.I.1995, 1000m B.J. Sinclair YPT]	Acacia Plateau Flora Reserve, 1000m, NSW, Australia	-28.2833	152.4167	Geoscience Australia	Australia	New South Wales				25 January 1995	Sinclair, B. J.	yellow pan trap		Burks, R. A. (Roger A.)	2012	Paratype			http://hol.osu.edu/spmInfo.html?id=OSUC%20227610
urn:lsid:biosci.ohio-state.edu:osuc_occurrences:OSUC__227611	en	PreservedSpecimen	OSUC 227611	urn:lsid:biosci.ohio-state.edu:osuc_names:307063	Oxyscelio aciculae (MS)	female	adult	1	CNCI	Insects	[AUSTRALIA: Qld. Mt. Glorious 27°19'54"S 152°45'29"E 7-13.ii.1988, N. Power, Malaise trap 3]	Mount Glorious, 27°19'54"S 152°45'29"E, MT3, QLD, Australia	-27.3317	152.7581	label	Australia	Queensland				7 February 1998 - 13 February 1998	Power, N.	malaise trap		Burks, R. A. (Roger A.)	2012	Paratype			http://hol.osu.edu/spmInfo.html?id=OSUC%20227611
urn:lsid:biosci.ohio-state.edu:osuc_occurrences:OSUC__227614	en	PreservedSpecimen	OSUC 227614	urn:lsid:biosci.ohio-state.edu:osuc_names:307090	Oxyscelio mystacis (MS)	female	adult	1	CNCI	Insects	[AUSTRALIA NT, 53 km SSW Darwin, 12°52'10.5"S 130°35'04.4"E 5-12 May, 1998 M.Hoskins, Malaise trap]	53km SSW Darwin, 12°52'10.5"S 130°35'04.4"E, NT, Australia	-12.8696	130.5846	label	Australia	Northern Territory				5 May 1998 - 12 May 1998	Hoskins, M.	malaise trap		Burks, R. A. (Roger A.)	2012	Paratype			http://hol.osu.edu/spmInfo.html?id=OSUC%20227614
urn:lsid:biosci.ohio-state.edu:osuc_occurrences:OSUC__227615	en	PreservedSpecimen	OSUC 227615	urn:lsid:biosci.ohio-state.edu:osuc_names:5018	Oxyscelio flavipes	female	adult	1	CNCI	Insects	[AUSTRALIA: QLD. Great Sandy Nat. Park 26°00.65'S 153°0250'E 15-16 December 2002 J. Munro, YPT]	Great Sandy National Park, 26°00.65'S 153°02.50'E, QLD, Australia	-26.0108	153.0417	label	Australia	Queensland				15 December 2002 - 16 December 2002	Munro, J. (James)	yellow pan trap		Burks, R. A. (Roger A.)	2012				http://hol.osu.edu/spmInfo.html?id=OSUC%20227615
urn:lsid:biosci.ohio-state.edu:osuc_occurrences:OSUC__227618	en	PreservedSpecimen	OSUC 227618	urn:lsid:biosci.ohio-state.edu:osuc_names:5035	Oxyscelio solitarius	male	adult	1	CNCI	Insects	[AUSTRALIA:NT 16kmE Humpty Doo Black Jungle 5-31.XII.1993 MT S&J Peck, 94-104]	Black Jungle, 94-104, 16km E Humpty Doo, NT, Australia	-12.5214	131.2103	AGPN	Australia	Northern Territory		Black Jungle		5 December 1993 - 31 December 1993	Peck, S. (Stuart) & Peck, J.	malaise trap	94-104	Burks, R. A. (Roger A.)	2012				http://hol.osu.edu/spmInfo.html?id=OSUC%20227618
urn:lsid:biosci.ohio-state.edu:osuc_occurrences:OSUC__227619	en	PreservedSpecimen	OSUC 227619	urn:lsid:biosci.ohio-state.edu:osuc_names:5035	Oxyscelio solitarius	female	adult	1	CNCI	Insects	[AUSTRALIA:NT 16kmE Humpty Doo Black Jungle 5-31.XII.1993 MT S&J Peck, 94-104]	Black Jungle, 94-104, 16km E Humpty Doo, NT, Australia	-12.5214	131.2103	AGPN	Australia	Northern Territory		Black Jungle		5 December 1993 - 31 December 1993	Peck, S. (Stuart) & Peck, J.	malaise trap	94-104	Burks, R. A. (Roger A.)	2012				http://hol.osu.edu/spmInfo.html?id=OSUC%20227619
urn:lsid:biosci.ohio-state.edu:osuc_occurrences:OSUC__227621	en	PreservedSpecimen	OSUC 227621	urn:lsid:biosci.ohio-state.edu:osuc_names:307089	Oxyscelio livens (MS)	female	adult	1	CNCI	Insects	[AUSTRALIA:NT,53kmSSW Darwin, 12°52'10.5"S 130°35'04.4"E 19-23.XII.1998 M. Hoskins, Malaise trap]	53km SSW Darwin, 12°52'10.5"S 130°35'04.4"E, NT, Australia	-12.8696	130.5846	label	Australia	Northern Territory				19 December 1998 - 23 December 1998	Hoskins, M.	malaise trap		Burks, R. A. (Roger A.)	2012	Paratype			http://hol.osu.edu/spmInfo.html?id=OSUC%20227621
urn:lsid:biosci.ohio-state.edu:osuc_occurrences:OSUC__227622	en	PreservedSpecimen	OSUC 227622	urn:lsid:biosci.ohio-state.edu:osuc_names:5018	Oxyscelio flavipes	male	adult	1	CNCI	Insects	[AUSTRALIA: Qld. 10kmSE. El Arish 40km Lacey's Ck. 23.VI-5.VIII.1982 S&J Peck FIT]	Laceys Creek, 40m, 10km SE El Arish, QLD, Australia	-17.85	146.06	Google Earth	Australia	Queensland			derived from AGPN & WWW	23 June 1982 - 5 August 1982	Peck, S. (Stuart) & Peck, J.	flight intercept trap		Burks, R. A. (Roger A.)	2012				http://hol.osu.edu/spmInfo.html?id=OSUC%20227622
urn:lsid:biosci.ohio-state.edu:osuc_occurrences:OSUC__227623	en	PreservedSpecimen	OSUC 227623	urn:lsid:biosci.ohio-state.edu:osuc_names:307090	Oxyscelio mystacis (MS)	female	adult	1	CNCI	Insects	[AUSTRALIA:NT, 53kmSSW Darwin, 12°52'10.5"S 130°35'04.4"E;5-12.V.1998 M. Hoskins, Malaise trap]	53km SSW Darwin, 12°52'10.5"S 130°35'04.4"E, NT, Australia	-12.8696	130.5846	label	Australia	Northern Territory				5 May 1998 - 12 May 1998	Hoskins, M.	malaise trap		Burks, R. A. (Roger A.)	2012	Paratype			http://hol.osu.edu/spmInfo.html?id=OSUC%20227623
urn:lsid:biosci.ohio-state.edu:osuc_occurrences:OSUC__227626	en	PreservedSpecimen	OSUC 227626	urn:lsid:biosci.ohio-state.edu:osuc_names:307089	Oxyscelio livens (MS)	female	adult	1	CNCI	Insects	[AUSTRALIA:NT,53kmSSW Darwin, 12°52'10.5"S 130°35'04.4"E 11-19.VIII.1997 M. Hoskins, Malaise trap]	53km SSW Darwin, 12°52'10.5"S 130°35'04.4"E, NT, Australia	-12.8696	130.5846	label	Australia	Northern Territory				11 August 1997 - 19 August 1997	Hoskins, M.	malaise trap		Burks, R. A. (Roger A.)	2012	Paratype			http://hol.osu.edu/spmInfo.html?id=OSUC%20227626
urn:lsid:biosci.ohio-state.edu:osuc_occurrences:OSUC__227628	en	PreservedSpecimen	OSUC 227628	urn:lsid:biosci.ohio-state.edu:osuc_names:307072	Oxyscelio croci (MS)	female	adult	1	CNCI	Insects	[AUSTRALIA: NSW: Acacia Plateau Floral R. 25 January 1995. 1000m B.J. Sinclair YPT]	Acacia Plateau Flora Reserve, 1000m, NSW, Australia	-28.2833	152.4167	Geoscience Australia	Australia	New South Wales				25 January 1995	Sinclair, B. J.	yellow pan trap		Burks, R. A. (Roger A.)	2012	Paratype			http://hol.osu.edu/spmInfo.html?id=OSUC%20227628
urn:lsid:biosci.ohio-state.edu:osuc_occurrences:OSUC__227629	en	PreservedSpecimen	OSUC 227629	urn:lsid:biosci.ohio-state.edu:osuc_names:5018	Oxyscelio flavipes	female	adult	1	CNCI	Insects	[AUSTRALIA: N. Qld: Danbulla St. For. Mt. Edith 800m 22-27 April 1994 PT B. Sinclair]	Danbulla State Forest, 800m, Mt. Edith, QLD, Australia	-17.1	145.6333	AGPN	Australia	Queensland				22 April 1994 - 27 April 1994	Sinclair, B.	pan trap		Burks, R. A. (Roger A.)	2012				http://hol.osu.edu/spmInfo.html?id=OSUC%20227629
urn:lsid:biosci.ohio-state.edu:osuc_occurrences:OSUC__227632	en	PreservedSpecimen	OSUC 227632	urn:lsid:biosci.ohio-state.edu:osuc_names:307091	Oxyscelio nitoris (MS)	female	adult	1	CNCI	Insects	[AUSTRALIA Qld: 630m Mt. Glorious S. F. Feb. 28-March 9, 1984 L. Masner MT Dry schlerophyl Eucalyptus forest]	Mount Glorious Forest Reserve, 630m, dry sclerophyll / eucalyptus forest, QLD, Australia	-27.3881	152.7581	AGPN	Australia	Queensland			Mount Glorious is a forest reserve not a state forest	28 February 1984 - 9 March 1984	Masner, L. (Lubomír)	malaise trap		Burks, R. A. (Roger A.)	2012	Paratype	dry sclerophyll; eucalyptus forest		http://hol.osu.edu/spmInfo.html?id=OSUC%20227632
urn:lsid:biosci.ohio-state.edu:osuc_occurrences:OSUC__227633	en	PreservedSpecimen	OSUC 227633	urn:lsid:biosci.ohio-state.edu:osuc_names:307091	Oxyscelio nitoris (MS)	female	adult	1	CNCI	Insects	[AUSTRALIA:QLD. Mt. Glorious N.P. II.1989 H. Howden]	Miala National Park, Mt. Glorious, QLD, Australia	-27.3333	152.7667	AGPN-Aust.	Australia	Queensland			Mount Glorious is within Miala N.P.	Feb-1989	Howden, H. (Henry)	none specified		Burks, R. A. (Roger A.)	2012	Paratype			http://hol.osu.edu/spmInfo.html?id=OSUC%20227633
urn:lsid:biosci.ohio-state.edu:osuc_occurrences:OSUC__227634	en	PreservedSpecimen	OSUC 227634	urn:lsid:biosci.ohio-state.edu:osuc_names:307107	Oxyscelio scutorum (MS)	female	adult	1	CNCI	Insects	[AUST.: Qld. 630m. Mt. Glorious S.F. Feb. 28-March 9, 84 L Masner, MT Dry sclerophyl Eucalyptus for.]	Miala National Park, 630m, dry sclerophyll & eucalyptus forest, Mt. Glorious, QLD, Australia	-27.3333	152.7667	AGPN-Aust.	Australia	Queensland			Mount Glorious is within Miala N.P.	28 February 1984 - 9 March 1984	Masner, L. (Lubomír)	malaise trap		Burks, R. A. (Roger A.)	2012	Paratype	dry sclerophyll & eucalyptus forest		http://hol.osu.edu/spmInfo.html?id=OSUC%20227634
urn:lsid:biosci.ohio-state.edu:osuc_occurrences:OSUC__227635	en	PreservedSpecimen	OSUC 227635	urn:lsid:biosci.ohio-state.edu:osuc_names:307089	Oxyscelio livens (MS)	female	adult	1	CNCI	Insects	[AUSTRALIA: Qld, Brisbane Forest Park off Mt Nebo Rd 27°24.05S 152°48.11E MT 13-19 December 2002 Eucalypt for. J. George, J. Munro, A. Owen]	Brisbane Forest Park, 27°24.05'S 152°48.11'E, eucalyptus forest, off Mount Nebo Rd., QLD, Australia	-27.4008	152.8018	label	Australia	Queensland				13 December 2002 - 19 December 2002	George, J., Munro, J. (James) & Owen, A.	malaise trap		Burks, R. A. (Roger A.)	2012	Paratype	eucalyptus forest		http://hol.osu.edu/spmInfo.html?id=OSUC%20227635
urn:lsid:biosci.ohio-state.edu:osuc_occurrences:OSUC__228677	en	PreservedSpecimen	OSUC 228677	urn:lsid:biosci.ohio-state.edu:osuc_names:275529	g2_mtcb_pva_btl_scf_fdrg (MS)	female	adult	1	ROME	Insects	[INDONESIA W.Kalimantan 1°15'N 110°05'E Gunung Palung NP Cabang Panti Res Sta 15.vi-15.viii.1991] [100m MT primary forest granite light gap Darling Rosichon Sustrino MT IIS 910110]	Gunung Palung National Park, 01°15'S 110°05'E, 100m, IIS 910110, 1° rainforest / granite closed canopy, Cabang Panti Research Station, Kalimantan Barat Prov., Indonesia	-1.25	110.0833	label	Indonesia	Kalimantan Barat				15 June 1991 - 15 August 1991	Darling, Rosichon & Sutrisno	malaise trap		Burks, R. A. (Roger A.)	2010		1° rainforest; granite; closed canopy		http://hol.osu.edu/spmInfo.html?id=OSUC%20228677
urn:lsid:biosci.ohio-state.edu:osuc_occurrences:OSUC__228678	en	PreservedSpecimen	OSUC 228678	urn:lsid:biosci.ohio-state.edu:osuc_names:275485	Oxyscelio cuculli (MS)	male	adult	1	ROME	Insects	[INDONESIA W.Kalimantan 1°15'N 110°05'E Gunung Palung NP Cabang Panti Res Sta 15.vi-15.viii.1991] [100m MT primary forest granite light gap Darling Rosichon Sustrino MT IIS 910110]	Gunung Palung National Park, 01°15'S 110°05'E, 100m, IIS 910110, 1° rainforest / granite closed canopy, Cabang Panti Research Station, Kalimantan Barat Prov., Indonesia	-1.25	110.0833	label	Indonesia	Kalimantan Barat				15 June 1991 - 15 August 1991	Darling, Rosichon & Sutrisno	malaise trap		Burks, R. A. (Roger A.)	2010	Paratype	1° rainforest; granite; closed canopy		http://hol.osu.edu/spmInfo.html?id=OSUC%20228678
urn:lsid:biosci.ohio-state.edu:osuc_occurrences:OSUC__228679	en	PreservedSpecimen	OSUC 228679	urn:lsid:biosci.ohio-state.edu:osuc_names:275485	Oxyscelio cuculli (MS)	male	adult	1	MBBJ	Insects	[INDONESIA W.Kalimantan 1°15'N 110°05'E Gunung Palung NP Cabang Panti Res Sta 15.vi-15.viii.1991] [100m MT primary forest granite light gap Darling Rosichon Sustrino MT IIS 910110]	Gunung Palung National Park, 01°15'S 110°05'E, 100m, IIS 910110, 1° rainforest / granite closed canopy, Cabang Panti Research Station, Kalimantan Barat Prov., Indonesia	-1.25	110.0833	label	Indonesia	Kalimantan Barat				15 June 1991 - 15 August 1991	Darling, Rosichon & Sutrisno	malaise trap		Burks, R. A. (Roger A.)	2010	Paratype	1° rainforest; granite; closed canopy		http://hol.osu.edu/spmInfo.html?id=OSUC%20228679
urn:lsid:biosci.ohio-state.edu:osuc_occurrences:OSUC__228680	en	PreservedSpecimen	OSUC 228680	urn:lsid:biosci.ohio-state.edu:osuc_names:275485	Oxyscelio cuculli (MS)	male	adult	1	ROME	Insects	[INDONESIA W.Kalimantan 1°15'N 110°05'E Gunung Palung NP Cabang Panti Res Sta 15.vi-15.viii.1991] [100m MT primary forest granite light gap Darling Rosichon Sustrino MT IIS 910110]	Gunung Palung National Park, 01°15'S 110°05'E, 100m, IIS 910110, 1° rainforest / granite closed canopy, Cabang Panti Research Station, Kalimantan Barat Prov., Indonesia	-1.25	110.0833	label	Indonesia	Kalimantan Barat				15 June 1991 - 15 August 1991	Darling, Rosichon & Sutrisno	malaise trap		Burks, R. A. (Roger A.)	2010	Paratype	1° rainforest; granite; closed canopy		http://hol.osu.edu/spmInfo.html?id=OSUC%20228680
urn:lsid:biosci.ohio-state.edu:osuc_occurrences:OSUC__228682	en	PreservedSpecimen	OSUC 228682	urn:lsid:biosci.ohio-state.edu:osuc_names:275485	Oxyscelio cuculli (MS)	male	adult	1	ROME	Insects	[INDONESIA W.Kalimantan 1°15'N 110°05'E Gunung Palung NP Cabang Panti Res Sta 15.vi-15.viii.1991] [100m MT primary forest granite light gap Darling Rosichon Sustrino MT IIS 910110]	Gunung Palung National Park, 01°15'S 110°05'E, 100m, IIS 910110, 1° rainforest / granite closed canopy, Cabang Panti Research Station, Kalimantan Barat Prov., Indonesia	-1.25	110.0833	label	Indonesia	Kalimantan Barat				15 June 1991 - 15 August 1991	Darling, Rosichon & Sutrisno	malaise trap		Burks, R. A. (Roger A.)	2010	Paratype	1° rainforest; granite; closed canopy		http://hol.osu.edu/spmInfo.html?id=OSUC%20228682
urn:lsid:biosci.ohio-state.edu:osuc_occurrences:OSUC__228683	en	PreservedSpecimen	OSUC 228683	urn:lsid:biosci.ohio-state.edu:osuc_names:529	Oxyscelio	female	adult	1	ROME	Insects	[INDONESIA W.Kalimantan 1°15'N 110°05'E Gunung Palung NP Cabang Panti Res Sta 15.vi-15.viii.1991] [100m MT primary forest granite light gap Darling Rosichon Sustrino MT IIS 910115]	Gunung Palung National Park, 01°15'S 110°05'E, 100m, IIS 910115, 1° rainforest / granite light gap, Cabang Panti Research Station, Kalimantan Barat Prov., Indonesia	-1.25	110.0833	label	Indonesia	Kalimantan Barat				15 June 1991 - 15 August 1991	Darling, Rosichon & Sutrisno	malaise trap		Burks, R. A. (Roger A.)	2012		1° rainforest; granite; closed canopy		http://hol.osu.edu/spmInfo.html?id=OSUC%20228683
urn:lsid:biosci.ohio-state.edu:osuc_occurrences:OSUC__228684	en	PreservedSpecimen	OSUC 228684	urn:lsid:biosci.ohio-state.edu:osuc_names:275554	Oxyscelio aclavae (MS)	female	adult	1	OSUC	Insects	[INDONESIA W.Kalimantan 1°15'N 110°05'E Gunung Palung NP Cabang Panti Res Sta 15.vi-15.viii.1991] [100m MT primary forest granite light gap Darling Rosichon Sustrino MT IIS 910115]	Gunung Palung National Park, 01°15'S 110°05'E, 100m, IIS 910115, 1° rainforest / granite light gap, Cabang Panti Research Station, Kalimantan Barat Prov., Indonesia	-1.25	110.0833	label	Indonesia	Kalimantan Barat				15 June 1991 - 15 August 1991	Darling, Rosichon & Sutrisno	malaise trap		Burks, R. A. (Roger A.)	2010	Paratype	1° rainforest; granite; closed canopy		http://hol.osu.edu/spmInfo.html?id=OSUC%20228684
urn:lsid:biosci.ohio-state.edu:osuc_occurrences:OSUC__228685	en	PreservedSpecimen	OSUC 228685	urn:lsid:biosci.ohio-state.edu:osuc_names:275554	Oxyscelio aclavae (MS)	female	adult	1	OSUC	Insects	[INDONESIA W.Kalimantan 1°15'N 110°05'E Gunung Palung NP Cabang Panti Res Sta 15.vi-15.viii.1991] [100m MT primary forest granite light gap Darling Rosichon Sustrino MT IIS 910115]	Gunung Palung National Park, 01°15'S 110°05'E, 100m, IIS 910115, 1° rainforest / granite light gap, Cabang Panti Research Station, Kalimantan Barat Prov., Indonesia	-1.25	110.0833	label	Indonesia	Kalimantan Barat				15 June 1991 - 15 August 1991	Darling, Rosichon & Sutrisno	malaise trap		Burks, R. A. (Roger A.)	2010	Paratype	1° rainforest; granite; closed canopy		http://hol.osu.edu/spmInfo.html?id=OSUC%20228685
urn:lsid:biosci.ohio-state.edu:osuc_occurrences:OSUC__228686	en	PreservedSpecimen	OSUC 228686	urn:lsid:biosci.ohio-state.edu:osuc_names:275554	Oxyscelio aclavae (MS)	female	adult	1	OSUC	Insects	[INDONESIA W.Kalimantan 1°15'N 110°05'E Gunung Palung NP Cabang Panti Res Sta 15.vi-15.viii.1991] [100m MT primary forest granite light gap Darling Rosichon Sustrino MT IIS 910115]	Gunung Palung National Park, 01°15'S 110°05'E, 100m, IIS 910115, 1° rainforest / granite light gap, Cabang Panti Research Station, Kalimantan Barat Prov., Indonesia	-1.25	110.0833	label	Indonesia	Kalimantan Barat				15 June 1991 - 15 August 1991	Darling, Rosichon & Sutrisno	malaise trap		Burks, R. A. (Roger A.)	2010	Paratype	1° rainforest; granite; closed canopy		http://hol.osu.edu/spmInfo.html?id=OSUC%20228686
urn:lsid:biosci.ohio-state.edu:osuc_occurrences:OSUC__228687	en	PreservedSpecimen	OSUC 228687	urn:lsid:biosci.ohio-state.edu:osuc_names:275371	Oxyscelio crebritas (MS)	male	adult	1	MBBJ	Insects	[01°02'S 117°02'E INDONESIA E Kalimantan 38kmN Balikpapah 60m Samboja I. 1-30.iii.1992] [WANARISET Res.Station ground burnt for.1983 MT Darling Rosichon Sutrisno IIS 920128]	Samboja, 01°02'S 117°02'E, 60m, IIS 920128, ground / burnt forest, Wanariset Research Station, 38km N Balikpapan, Kalimantan Timur Prov., Indonesia	-1.0333	117.0333	label	Indonesia	Kalimantan Timur		Samboja		1 March 1992 - 30 March 1992	Darling, D. C. (D. Christopher), Rosichon, U. (Ubaidillah) & Sutrisno	malaise trap		Burks, R. A. (Roger A.)	2010	Paratype	ground burnt forest		http://hol.osu.edu/spmInfo.html?id=OSUC%20228687
urn:lsid:biosci.ohio-state.edu:osuc_occurrences:OSUC__228689	en	PreservedSpecimen	OSUC 228689	urn:lsid:biosci.ohio-state.edu:osuc_names:275555	Oxyscelio crustum (MS)	male	adult	1	OSUC	Insects	[01°02'S 117°02'E INDONESIA E Kalimantan 38kmN Balikpapah 60m Samboja I. 1-30.iii.1992] [WANARISET Res.Station ground burnt for.1983 MT Darling Rosichon Sutrisno IIS 920128]	Samboja, 01°02'S 117°02'E, 60m, IIS 920128, ground / burnt forest, Wanariset Research Station, 38km N Balikpapan, Kalimantan Timur Prov., Indonesia	-1.0333	117.0333	label	Indonesia	Kalimantan Timur		Samboja		1 March 1992 - 30 March 1992	Darling, D. C. (D. Christopher), Rosichon, U. (Ubaidillah) & Sutrisno	malaise trap		Burks, R. A. (Roger A.)	2010	Paratype	ground burnt forest		http://hol.osu.edu/spmInfo.html?id=OSUC%20228689
urn:lsid:biosci.ohio-state.edu:osuc_occurrences:OSUC__228690	en	PreservedSpecimen	OSUC 228690	urn:lsid:biosci.ohio-state.edu:osuc_names:275371	Oxyscelio crebritas (MS)	male	adult	1	OSUC	Insects	[INDONESIA W.Kalimantan 1°15'N 110°05'E Gunung Palung NP Cabang Panti Res Sta 15.vi-15.viii.1991] [100m MT primary forest granite light gap Darling Rosichon Sustrino MT IIS 910115]	Gunung Palung National Park, 01°15'S 110°05'E, 100m, IIS 910115, 1° rainforest / granite light gap, Cabang Panti Research Station, Kalimantan Barat Prov., Indonesia	-1.25	110.0833	label	Indonesia	Kalimantan Barat				15 June 1991 - 15 August 1991	Darling, Rosichon & Sutrisno	malaise trap		Burks, R. A. (Roger A.)	2012	Paratype	1° rainforest; granite; closed canopy		http://hol.osu.edu/spmInfo.html?id=OSUC%20228690
urn:lsid:biosci.ohio-state.edu:osuc_occurrences:OSUC__228691	en	PreservedSpecimen	OSUC 228691	urn:lsid:biosci.ohio-state.edu:osuc_names:275536	Oxyscelio dasymesos (MS)	male	adult	1	OSUC	Insects	[INDONESIA W.Kalimantan 1°15'N 110°05'E Gunung Palung NP Cabang Panti Res Sta 15.vi-15.viii.1991] [100m MT primary forest granite light gap Darling Rosichon Sustrino MT IIS 910115]	Gunung Palung National Park, 01°15'S 110°05'E, 100m, IIS 910115, 1° rainforest / granite light gap, Cabang Panti Research Station, Kalimantan Barat Prov., Indonesia	-1.25	110.0833	label	Indonesia	Kalimantan Barat				15 June 1991 - 15 August 1991	Darling, Rosichon & Sutrisno	malaise trap		Burks, R. A. (Roger A.)	2010	Paratype	1° rainforest; granite; closed canopy		http://hol.osu.edu/spmInfo.html?id=OSUC%20228691
urn:lsid:biosci.ohio-state.edu:osuc_occurrences:OSUC__228692	en	PreservedSpecimen	OSUC 228692	urn:lsid:biosci.ohio-state.edu:osuc_names:275485	Oxyscelio cuculli (MS)	male	adult	1	ROME	Insects	[INDONESIA W.Kalimantan 1°15'N 110°05'E Gunung Palung NP Cabang Panti Res Sta 15.vi-15.viii.1991] [100m MT primary forest granite light gap Darling Rosichon Sustrino MT IIS 910115]	Gunung Palung National Park, 01°15'S 110°05'E, 100m, IIS 910115, 1° rainforest / granite light gap, Cabang Panti Research Station, Kalimantan Barat Prov., Indonesia	-1.25	110.0833	label	Indonesia	Kalimantan Barat				15 June 1991 - 15 August 1991	Darling, Rosichon & Sutrisno	malaise trap		Burks, R. A. (Roger A.)	2010	Paratype	1° rainforest; granite; closed canopy		http://hol.osu.edu/spmInfo.html?id=OSUC%20228692
urn:lsid:biosci.ohio-state.edu:osuc_occurrences:OSUC__228693	en	PreservedSpecimen	OSUC 228693	urn:lsid:biosci.ohio-state.edu:osuc_names:275371	Oxyscelio crebritas (MS)	male	adult	1	ROME	Insects	[INDONESIA W.Kalimantan 1°15'N 110°05'E Gunung Palung NP Cabang Panti Res Sta 15.vi-15.viii.1991] [100m MT primary forest granite light gap Darling Rosichon Sustrino MT IIS 910115]	Gunung Palung National Park, 01°15'S 110°05'E, 100m, IIS 910115, 1° rainforest / granite light gap, Cabang Panti Research Station, Kalimantan Barat Prov., Indonesia	-1.25	110.0833	label	Indonesia	Kalimantan Barat				15 June 1991 - 15 August 1991	Darling, Rosichon & Sutrisno	malaise trap		Burks, R. A. (Roger A.)	2010	Paratype	1° rainforest; granite; closed canopy		http://hol.osu.edu/spmInfo.html?id=OSUC%20228693
urn:lsid:biosci.ohio-state.edu:osuc_occurrences:OSUC__228694	en	PreservedSpecimen	OSUC 228694	urn:lsid:biosci.ohio-state.edu:osuc_names:275371	Oxyscelio crebritas (MS)	male	adult	1	ROME	Insects	[INDONESIA W.Kalimantan 1°15'N 110°05'E Gunung Palung NP Cabang Panti Res Sta 15.vi-15.viii.1991] [100m MT primary forest granite light gap Darling Rosichon Sustrino MT IIS 910115]	Gunung Palung National Park, 01°15'S 110°05'E, 100m, IIS 910115, 1° rainforest / granite light gap, Cabang Panti Research Station, Kalimantan Barat Prov., Indonesia	-1.25	110.0833	label	Indonesia	Kalimantan Barat				15 June 1991 - 15 August 1991	Darling, Rosichon & Sutrisno	malaise trap		Burks, R. A. (Roger A.)	2012	Paratype	1° rainforest; granite; closed canopy		http://hol.osu.edu/spmInfo.html?id=OSUC%20228694
urn:lsid:biosci.ohio-state.edu:osuc_occurrences:OSUC__228695	en	PreservedSpecimen	OSUC 228695	urn:lsid:biosci.ohio-state.edu:osuc_names:275531	Oxyscelio cyrtomesos (MS)	male	adult	1	MBBJ	Insects	[INDONESIA W.Kalimantan 1°15'N 110°05'E Gunung Palung NP Cabang Panti Res Sta 15.vi-15.viii.1991] [100m MT primary forest granite light gap Darling Rosichon Sustrino MT IIS 910115]	Gunung Palung National Park, 01°15'S 110°05'E, 100m, IIS 910115, 1° rainforest / granite light gap, Cabang Panti Research Station, Kalimantan Barat Prov., Indonesia	-1.25	110.0833	label	Indonesia	Kalimantan Barat				15 June 1991 - 15 August 1991	Darling, Rosichon & Sutrisno	malaise trap		Burks, R. A. (Roger A.)	2010	Paratype	1° rainforest; granite; closed canopy		http://hol.osu.edu/spmInfo.html?id=OSUC%20228695
urn:lsid:biosci.ohio-state.edu:osuc_occurrences:OSUC__228696	en	PreservedSpecimen	OSUC 228696	urn:lsid:biosci.ohio-state.edu:osuc_names:275532	Oxyscelio fossarum (MS)	male	adult	1	OSUC	Insects	[INDONESIA W.Kalimantan 1°15'N 110°05'E Gunung Palung NP Cabang Panti Res Sta 15.vi-15.viii.1991] [100m MT primary forest granite light gap Darling Rosichon Sustrino MT IIS 910113]	Gunung Palung National Park, 01°15'S 110°05'E, 100m, IIS 910113, 1° rainforest / granite light gap, Cabang Panti Research Station, Kalimantan Barat Prov., Indonesia	-1.25	110.0833	label	Indonesia	Kalimantan Barat				15 June 1991 - 15 August 1991	Darling, Rosichon & Sutrisno	malaise trap		Burks, R. A. (Roger A.)	2010	Paratype	1° rainforest; granite; closed canopy		http://hol.osu.edu/spmInfo.html?id=OSUC%20228696
urn:lsid:biosci.ohio-state.edu:osuc_occurrences:OSUC__228697	en	PreservedSpecimen	OSUC 228697	urn:lsid:biosci.ohio-state.edu:osuc_names:275554	Oxyscelio aclavae (MS)	female	adult	1	OSUC	Insects	[INDONESIA W.Kalimantan 1°15'N 110°05'E Gunung Palung NP Cabang Panti Res Sta 15.vi-15.viii.1991] [100m MT primary forest granite light gap Darling Rosichon Sustrino MT IIS 910113]	Gunung Palung National Park, 01°15'S 110°05'E, 100m, IIS 910113, 1° rainforest / granite light gap, Cabang Panti Research Station, Kalimantan Barat Prov., Indonesia	-1.25	110.0833	label	Indonesia	Kalimantan Barat				15 June 1991 - 15 August 1991	Darling, Rosichon & Sutrisno	malaise trap		Burks, R. A. (Roger A.)	2010	Paratype	1° rainforest; granite; closed canopy		http://hol.osu.edu/spmInfo.html?id=OSUC%20228697
urn:lsid:biosci.ohio-state.edu:osuc_occurrences:OSUC__228698	en	PreservedSpecimen	OSUC 228698	urn:lsid:biosci.ohio-state.edu:osuc_names:275532	Oxyscelio fossarum (MS)	male	adult	1	MBBJ	Insects	[INDONESIA W.Kalimantan 1°15'N 110°05'E Gunung Palung NP Cabang Panti Res Sta 15.vi-15.viii.1991] [100m MT primary forest granite light gap Darling Rosichon Sustrino MT IIS 910113]	Gunung Palung National Park, 01°15'S 110°05'E, 100m, IIS 910113, 1° rainforest / granite light gap, Cabang Panti Research Station, Kalimantan Barat Prov., Indonesia	-1.25	110.0833	label	Indonesia	Kalimantan Barat				15 June 1991 - 15 August 1991	Darling, Rosichon & Sutrisno	malaise trap		Burks, R. A. (Roger A.)	2010	Paratype	1° rainforest; granite; closed canopy		http://hol.osu.edu/spmInfo.html?id=OSUC%20228698
urn:lsid:biosci.ohio-state.edu:osuc_occurrences:OSUC__228699	en	PreservedSpecimen	OSUC 228699	urn:lsid:biosci.ohio-state.edu:osuc_names:275536	Oxyscelio dasymesos (MS)	male	adult	1	ROME	Insects	[INDONESIA W.Kalimantan 1°15'N 110°05'E Gunung Palung NP Cabang Panti Res Sta 15.vi-15.viii.1991] [100m MT primary forest granite light gap Darling Rosichon Sustrino MT IIS 910113]	Gunung Palung National Park, 01°15'S 110°05'E, 100m, IIS 910113, 1° rainforest / granite light gap, Cabang Panti Research Station, Kalimantan Barat Prov., Indonesia	-1.25	110.0833	label	Indonesia	Kalimantan Barat				15 June 1991 - 15 August 1991	Darling, Rosichon & Sutrisno	malaise trap		Burks, R. A. (Roger A.)	2010	Paratype	1° rainforest; granite; closed canopy		http://hol.osu.edu/spmInfo.html?id=OSUC%20228699
urn:lsid:biosci.ohio-state.edu:osuc_occurrences:OSUC__228700	en	PreservedSpecimen	OSUC 228700	urn:lsid:biosci.ohio-state.edu:osuc_names:275554	Oxyscelio aclavae (MS)	female	adult	1	OSUC	Insects	[INDONESIA W.Kalimantan 1°15'N 110°05'E Gunung Palung NP Cabang Panti Res Sta 15.vi-15.viii.1991] [100m MT primary forest granite light gap Darling Rosichon Sustrino MT IIS 910113]	Gunung Palung National Park, 01°15'S 110°05'E, 100m, IIS 910113, 1° rainforest / granite light gap, Cabang Panti Research Station, Kalimantan Barat Prov., Indonesia	-1.25	110.0833	label	Indonesia	Kalimantan Barat				15 June 1991 - 15 August 1991	Darling, Rosichon & Sutrisno	malaise trap		Burks, R. A. (Roger A.)	2010	Paratype	1° rainforest; granite; closed canopy		http://hol.osu.edu/spmInfo.html?id=OSUC%20228700
urn:lsid:biosci.ohio-state.edu:osuc_occurrences:OSUC__228701	en	PreservedSpecimen	OSUC 228701	urn:lsid:biosci.ohio-state.edu:osuc_names:275536	Oxyscelio dasymesos (MS)	male	adult	1	OSUC	Insects	[INDONESIA W.Kalimantan 1°15'N 110°05'E Gunung Palung NP Cabang Panti Res Sta 15.vi-15.viii.1991] [100m MT primary forest granite light gap Darling Rosichon Sustrino MT IIS 910113]	Gunung Palung National Park, 01°15'S 110°05'E, 100m, IIS 910113, 1° rainforest / granite light gap, Cabang Panti Research Station, Kalimantan Barat Prov., Indonesia	-1.25	110.0833	label	Indonesia	Kalimantan Barat				15 June 1991 - 15 August 1991	Darling, Rosichon & Sutrisno	malaise trap		Burks, R. A. (Roger A.)	2010	Paratype	1° rainforest; granite; closed canopy		http://hol.osu.edu/spmInfo.html?id=OSUC%20228701
urn:lsid:biosci.ohio-state.edu:osuc_occurrences:OSUC__228702	en	PreservedSpecimen	OSUC 228702	urn:lsid:biosci.ohio-state.edu:osuc_names:275536	Oxyscelio dasymesos (MS)	male	adult	1	OSUC	Insects	[INDONESIA W.Kalimantan 1°15'N 110°05'E Gunung Palung NP Cabang Panti Res Sta 15.vi-15.viii.1991] [100m MT primary forest granite light gap Darling Rosichon Sustrino MT IIS 910113]	Gunung Palung National Park, 01°15'S 110°05'E, 100m, IIS 910113, 1° rainforest / granite light gap, Cabang Panti Research Station, Kalimantan Barat Prov., Indonesia	-1.25	110.0833	label	Indonesia	Kalimantan Barat				15 June 1991 - 15 August 1991	Darling, Rosichon & Sutrisno	malaise trap		Burks, R. A. (Roger A.)	2010	Paratype	1° rainforest; granite; closed canopy		http://hol.osu.edu/spmInfo.html?id=OSUC%20228702
urn:lsid:biosci.ohio-state.edu:osuc_occurrences:OSUC__228703	en	PreservedSpecimen	OSUC 228703	urn:lsid:biosci.ohio-state.edu:osuc_names:275536	Oxyscelio dasymesos (MS)	female	adult	1	MBBJ	Insects	[INDONESIA W.Kalimantan 1°15'N 110°05'E Gunung Palung NP Cabang Panti Res Sta 15.vi-15.viii.1991] [100m MT primary forest granite light gap Darling Rosichon Sustrino MT IIS 910113]	Gunung Palung National Park, 01°15'S 110°05'E, 100m, IIS 910113, 1° rainforest / granite light gap, Cabang Panti Research Station, Kalimantan Barat Prov., Indonesia	-1.25	110.0833	label	Indonesia	Kalimantan Barat				15 June 1991 - 15 August 1991	Darling, Rosichon & Sutrisno	malaise trap		Burks, R. A. (Roger A.)	2010	Paratype	1° rainforest; granite; closed canopy		http://hol.osu.edu/spmInfo.html?id=OSUC%20228703
urn:lsid:biosci.ohio-state.edu:osuc_occurrences:OSUC__228704	en	PreservedSpecimen	OSUC 228704	urn:lsid:biosci.ohio-state.edu:osuc_names:275536	Oxyscelio dasymesos (MS)	male	adult	1	OSUC	Insects	[INDONESIA W.Kalimantan 1°15'N 110°05'E Gunung Palung NP Cabang Panti Res Sta 15.vi-15.viii.1991] [100m MT primary forest granite light gap Darling Rosichon Sustrino MT IIS 910113]	Gunung Palung National Park, 01°15'S 110°05'E, 100m, IIS 910113, 1° rainforest / granite light gap, Cabang Panti Research Station, Kalimantan Barat Prov., Indonesia	-1.25	110.0833	label	Indonesia	Kalimantan Barat				15 June 1991 - 15 August 1991	Darling, Rosichon & Sutrisno	malaise trap		Burks, R. A. (Roger A.)	2010	Paratype	1° rainforest; granite; closed canopy		http://hol.osu.edu/spmInfo.html?id=OSUC%20228704
urn:lsid:biosci.ohio-state.edu:osuc_occurrences:OSUC__228705	en	PreservedSpecimen	OSUC 228705	urn:lsid:biosci.ohio-state.edu:osuc_names:275532	Oxyscelio fossarum (MS)	male	adult	1	MBBJ	Insects	[INDONESIA W.Kalimantan 1°15'N 110°05'E Gunung Palung NP Cabang Panti Res Sta 15.vi-15.viii.1991] [100m MT primary forest granite light gap Darling Rosichon Sustrino MT IIS 910113]	Gunung Palung National Park, 01°15'S 110°05'E, 100m, IIS 910113, 1° rainforest / granite light gap, Cabang Panti Research Station, Kalimantan Barat Prov., Indonesia	-1.25	110.0833	label	Indonesia	Kalimantan Barat				15 June 1991 - 15 August 1991	Darling, Rosichon & Sutrisno	malaise trap		Burks, R. A. (Roger A.)	2010	Paratype	1° rainforest; granite; closed canopy		http://hol.osu.edu/spmInfo.html?id=OSUC%20228705
urn:lsid:biosci.ohio-state.edu:osuc_occurrences:OSUC__228706	en	PreservedSpecimen	OSUC 228706	urn:lsid:biosci.ohio-state.edu:osuc_names:275371	Oxyscelio crebritas (MS)	male	adult	1	MBBJ	Insects	[INDONESIA W.Kalimantan 1°15'N 110°05'E Gunung Palung NP Cabang Panti Res Sta 15.vi-15.viii.1991] [100m MT primary forest granite light gap Darling Rosichon Sustrino MT IIS 910113]	Gunung Palung National Park, 01°15'S 110°05'E, 100m, IIS 910113, 1° rainforest / granite light gap, Cabang Panti Research Station, Kalimantan Barat Prov., Indonesia	-1.25	110.0833	label	Indonesia	Kalimantan Barat				15 June 1991 - 15 August 1991	Darling, Rosichon & Sutrisno	malaise trap		Burks, R. A. (Roger A.)	2010	Paratype	1° rainforest; granite; closed canopy		http://hol.osu.edu/spmInfo.html?id=OSUC%20228706
urn:lsid:biosci.ohio-state.edu:osuc_occurrences:OSUC__228707	en	PreservedSpecimen	OSUC 228707	urn:lsid:biosci.ohio-state.edu:osuc_names:275371	Oxyscelio crebritas (MS)	female	adult	1	ROME	Insects	[INDONESIA W.Kalimantan 1°15'N 110°05'E Gunung Palung NP Cabang Panti Res Sta 15.vi-15.viii.1991] [100m MT primary forest granite light gap Darling Rosichon Sustrino MT IIS 910113]	Gunung Palung National Park, 01°15'S 110°05'E, 100m, IIS 910113, 1° rainforest / granite light gap, Cabang Panti Research Station, Kalimantan Barat Prov., Indonesia	-1.25	110.0833	label	Indonesia	Kalimantan Barat				15 June 1991 - 15 August 1991	Darling, Rosichon & Sutrisno	malaise trap		Burks, R. A. (Roger A.)	2010	Paratype	1° rainforest; granite; closed canopy		http://hol.osu.edu/spmInfo.html?id=OSUC%20228707
urn:lsid:biosci.ohio-state.edu:osuc_occurrences:OSUC__228708	en	PreservedSpecimen	OSUC 228708	urn:lsid:biosci.ohio-state.edu:osuc_names:275561	Oxyscelio unguis (MS)	female	adult	1	OSUC	Insects	[INDONESIA W.Kalimantan 1°15'N 110°05'E Gunung Palung NP Cabang Panti Res Sta 15.vi-15.viii.1991] [100m MT prim. forest alluvial light gap Darling Rosichon Sustrino IIS 910124]	Gunung Palung National Park, 01°15'S 110°05'E, 100-400m, IIS 910124, 1° rainforest / alluvial light gap, Cabang Panti Research Station, Kalimantan Barat Prov., Indonesia	-1.25	110.0833	label	Indonesia	Kalimantan Barat				15 June 1991 - 15 August 1991	Darling, Rosichon & Sutrisno	malaise trap		Burks, R. A. (Roger A.)	2012	Paratype	1° rainforest; alluvial; light gap		http://hol.osu.edu/spmInfo.html?id=OSUC%20228708
urn:lsid:biosci.ohio-state.edu:osuc_occurrences:OSUC__228709	en	PreservedSpecimen	OSUC 228709	urn:lsid:biosci.ohio-state.edu:osuc_names:275550	Oxyscelio tecti (MS)	male	adult	1	ROME	Insects	[3°S128°E INDONESIA Seram,Maluku, 10km NW Waisarisa 300m 17-25.i.1995 riparian] [Darling Universitas Pattimura For. Area 2° for.selectively logged 1983 MT IIS 950008]	Pattimura University Forest Area, 03°S 128°E, 300m, IIS 950008, 2° forest selectively logged / riparian / small stream, 10km NW Waisarisa, Ceram Isl., Maluku Prov., Indonesia	-3.1475	128.2353	Google Earth	Indonesia	Maluku			derived from WWW and map; coords. from label are located in water	17 January 1995 - 25 January 1995	Darling, D. C. (D. Christopher)	malaise trap		Burks, R. A. (Roger A.)	2010	Paratype	2° forest selectively logged; riparian; small stream		http://hol.osu.edu/spmInfo.html?id=OSUC%20228709
urn:lsid:biosci.ohio-state.edu:osuc_occurrences:OSUC__228710	en	PreservedSpecimen	OSUC 228710	urn:lsid:biosci.ohio-state.edu:osuc_names:275528	Oxyscelio peludo (MS)	male	adult	1	OSUC	Insects	[3°41'N 97°39'E INDONESIA Sumatra Aceh Gunung Leuser NP 350m Ketambe Res.Sta.primary for.light gap 1-31.iii.1990 C.Darling MT IIS 900017]	Gunung Leuser National Park, 03°41'N 97°39'E, 350m, IIS 900017, 1° rainforest / young forest / terrace 3 light gap, Ketambe Research Station, Sumatra Isl., Aceh Auto. Prov., Indonesia	3.6833	97.65	label	Indonesia	Aceh				1 March 1990 - 31 March 1990	Darling, D. C. (D. Christopher)	malaise trap		Burks, R. A. (Roger A.)	2010	Paratype	1° rainforest; young forest; light gap		http://hol.osu.edu/spmInfo.html?id=OSUC%20228710
urn:lsid:biosci.ohio-state.edu:osuc_occurrences:OSUC__228711	en	PreservedSpecimen	OSUC 228711	urn:lsid:biosci.ohio-state.edu:osuc_names:275570	Oxyscelio amrichae (MS)	male	adult	1	ROME	Insects	[3°41'N 97°39'E INDONESIA Sumatra Aceh Gunung Leuser NP 350m Ketambe Res.Sta.primary for.light gap 1-31.iii.1990 C.Darling MT IIS 900017]	Gunung Leuser National Park, 03°41'N 97°39'E, 350m, IIS 900017, 1° rainforest / young forest / terrace 3 light gap, Ketambe Research Station, Sumatra Isl., Aceh Auto. Prov., Indonesia	3.6833	97.65	label	Indonesia	Aceh				1 March 1990 - 31 March 1990	Darling, D. C. (D. Christopher)	malaise trap		Burks, R. A. (Roger A.)	2011		1° rainforest; young forest; light gap		http://hol.osu.edu/spmInfo.html?id=OSUC%20228711
urn:lsid:biosci.ohio-state.edu:osuc_occurrences:OSUC__228712	en	PreservedSpecimen	OSUC 228712	urn:lsid:biosci.ohio-state.edu:osuc_names:275507	Oxyscelio fossularum (MS)	female	adult	1	ROME	Insects	[3°41'N 97°39'E INDONESIA Sumatra Aceh Gunung Leuser NP 350m Ketambe Res.Sta.primary for.light gap 1-31.iii.1990 C.Darling MT IIS 900017]	Gunung Leuser National Park, 03°41'N 97°39'E, 350m, IIS 900017, 1° rainforest / young forest / terrace 3 light gap, Ketambe Research Station, Sumatra Isl., Aceh Auto. Prov., Indonesia	3.6833	97.65	label	Indonesia	Aceh				1 March 1990 - 31 March 1990	Darling, D. C. (D. Christopher)	malaise trap		Burks, R. A. (Roger A.)	2010	Paratype	1° rainforest; young forest; light gap		http://hol.osu.edu/spmInfo.html?id=OSUC%20228712
urn:lsid:biosci.ohio-state.edu:osuc_occurrences:OSUC__228713	en	PreservedSpecimen	OSUC 228713	urn:lsid:biosci.ohio-state.edu:osuc_names:275570	Oxyscelio amrichae (MS)	female	adult	1	ROME	Insects	[3°41'N 97°39'E INDONESIA Sumatra Aceh Gunung Leuser NP 350m Ketambe Res.Sta.primary for.light gap 1-31.iii.1990 C.Darling MT IIS 900017]	Gunung Leuser National Park, 03°41'N 97°39'E, 350m, IIS 900017, 1° rainforest / young forest / terrace 3 light gap, Ketambe Research Station, Sumatra Isl., Aceh Auto. Prov., Indonesia	3.6833	97.65	label	Indonesia	Aceh				1 March 1990 - 31 March 1990	Darling, D. C. (D. Christopher)	malaise trap		Burks, R. A. (Roger A.)	2011		1° rainforest; young forest; light gap		http://hol.osu.edu/spmInfo.html?id=OSUC%20228713
urn:lsid:biosci.ohio-state.edu:osuc_occurrences:OSUC__228714	en	PreservedSpecimen	OSUC 228714	urn:lsid:biosci.ohio-state.edu:osuc_names:275546	Oxyscelio latitudinis (MS)	female	adult	1	MBBJ	Insects	[INDONESIA W.Kalimantan 1°15'N 110°05'E Gunung Palung NP Cabang Panti Res Sta 15.vi-15.viii.1991] [100m MT primary forest granite light gap Darling Rosichon Sustrino MT IIS 910115]	Gunung Palung National Park, 01°15'S 110°05'E, 100m, IIS 910115, 1° rainforest / granite light gap, Cabang Panti Research Station, Kalimantan Barat Prov., Indonesia	-1.25	110.0833	label	Indonesia	Kalimantan Barat				15 June 1991 - 15 August 1991	Darling, Rosichon & Sutrisno	malaise trap		Burks, R. A. (Roger A.)	2012	Paratype	1° rainforest; granite; closed canopy		http://hol.osu.edu/spmInfo.html?id=OSUC%20228714
urn:lsid:biosci.ohio-state.edu:osuc_occurrences:OSUC__228715	en	PreservedSpecimen	OSUC 228715	urn:lsid:biosci.ohio-state.edu:osuc_names:275559	Oxyscelio mesiodentis (MS)	male	adult	1	ROME	Insects	[INDONESIA W.Kalimantan 1°15'N 110°05'E Gunung Palung NP Cabang Panti Res Sta 15.vi-15.viii.1991] [100m MT primary forest granite light gap Darling Rosichon Sustrino MT IIS 910115] [Oxyscelio Det.L.Masner,2007]	Gunung Palung National Park, 01°15'S 110°05'E, 100m, IIS 910115, 1° rainforest / granite light gap, Cabang Panti Research Station, Kalimantan Barat Prov., Indonesia	-1.25	110.0833	label	Indonesia	Kalimantan Barat				15 June 1991 - 15 August 1991	Darling, Rosichon & Sutrisno	malaise trap		Burks, R. A. (Roger A.)	2011		1° rainforest; granite; closed canopy		http://hol.osu.edu/spmInfo.html?id=OSUC%20228715
urn:lsid:biosci.ohio-state.edu:osuc_occurrences:OSUC__228716	en	PreservedSpecimen	OSUC 228716	urn:lsid:biosci.ohio-state.edu:osuc_names:275560	g1_mts_medium (MS)	male	adult	1	ROME	Insects	[INDONESIA W.Kalimantan 1°15'N 110°05'E Gunung Palung NP Cabang Panti Res Sta 15.vi-15.viii.1991] [100m MT primary forest granite light gap Darling Rosichon Sustrino MT IIS 910115]	Gunung Palung National Park, 01°15'S 110°05'E, 100m, IIS 910115, 1° rainforest / granite light gap, Cabang Panti Research Station, Kalimantan Barat Prov., Indonesia	-1.25	110.0833	label	Indonesia	Kalimantan Barat				15 June 1991 - 15 August 1991	Darling, Rosichon & Sutrisno	malaise trap		Burks, R. A. (Roger A.)	2010		1° rainforest; granite; closed canopy		http://hol.osu.edu/spmInfo.html?id=OSUC%20228716
urn:lsid:biosci.ohio-state.edu:osuc_occurrences:OSUC__228717	en	PreservedSpecimen	OSUC 228717	urn:lsid:biosci.ohio-state.edu:osuc_names:275371	Oxyscelio crebritas (MS)	female	adult	1	OSUC	Insects	[INDONESIA W.Kalimantan 1°15'N 110°05'E Gunung Palung NP Cabang Panti Res Sta 15.vi-15.viii.1991] [100m MT primary forest granite light gap Darling Rosichon Sustrino MT IIS 910115]	Gunung Palung National Park, 01°15'S 110°05'E, 100m, IIS 910115, 1° rainforest / granite light gap, Cabang Panti Research Station, Kalimantan Barat Prov., Indonesia	-1.25	110.0833	label	Indonesia	Kalimantan Barat				15 June 1991 - 15 August 1991	Darling, Rosichon & Sutrisno	malaise trap		Burks, R. A. (Roger A.)	2010	Paratype	1° rainforest; granite; closed canopy		http://hol.osu.edu/spmInfo.html?id=OSUC%20228717
urn:lsid:biosci.ohio-state.edu:osuc_occurrences:OSUC__228718	en	PreservedSpecimen	OSUC 228718	urn:lsid:biosci.ohio-state.edu:osuc_names:275371	Oxyscelio crebritas (MS)	male	adult	1	ROME	Insects	[INDONESIA W.Kalimantan 1°15'N 110°05'E Gunung Palung NP Cabang Panti Res Sta 15.vi-15.viii.1991] [100m MT primary forest granite light gap Darling Rosichon Sustrino MT IIS 910115]	Gunung Palung National Park, 01°15'S 110°05'E, 100m, IIS 910115, 1° rainforest / granite light gap, Cabang Panti Research Station, Kalimantan Barat Prov., Indonesia	-1.25	110.0833	label	Indonesia	Kalimantan Barat				15 June 1991 - 15 August 1991	Darling, Rosichon & Sutrisno	malaise trap		Burks, R. A. (Roger A.)	2010	Paratype	1° rainforest; granite; closed canopy		http://hol.osu.edu/spmInfo.html?id=OSUC%20228718
urn:lsid:biosci.ohio-state.edu:osuc_occurrences:OSUC__228719	en	PreservedSpecimen	OSUC 228719	urn:lsid:biosci.ohio-state.edu:osuc_names:275371	Oxyscelio crebritas (MS)	male	adult	1	ROME	Insects	[INDONESIA W.Kalimantan 1°15'N 110°05'E Gunung Palung NP Cabang Panti Res Sta 15.vi-15.viii.1991] [100m MT primary forest granite light gap Darling Rosichon Sustrino MT IIS 910115]	Gunung Palung National Park, 01°15'S 110°05'E, 100m, IIS 910115, 1° rainforest / granite light gap, Cabang Panti Research Station, Kalimantan Barat Prov., Indonesia	-1.25	110.0833	label	Indonesia	Kalimantan Barat				15 June 1991 - 15 August 1991	Darling, Rosichon & Sutrisno	malaise trap		Burks, R. A. (Roger A.)	2010	Paratype	1° rainforest; granite; closed canopy		http://hol.osu.edu/spmInfo.html?id=OSUC%20228719
urn:lsid:biosci.ohio-state.edu:osuc_occurrences:OSUC__228720	en	PreservedSpecimen	OSUC 228720	urn:lsid:biosci.ohio-state.edu:osuc_names:275559	Oxyscelio mesiodentis (MS)	male	adult	1	ROME	Insects	[INDONESIA W.Kalimantan 1°15'N 110°05'E Gunung Palung NP Cabang Panti Res Sta 15.vi-15.viii.1991] [100m MT primary forest granite light gap Darling Rosichon Sustrino MT IIS 910115]	Gunung Palung National Park, 01°15'S 110°05'E, 100m, IIS 910115, 1° rainforest / granite light gap, Cabang Panti Research Station, Kalimantan Barat Prov., Indonesia	-1.25	110.0833	label	Indonesia	Kalimantan Barat				15 June 1991 - 15 August 1991	Darling, Rosichon & Sutrisno	malaise trap		Burks, R. A. (Roger A.)	2010	Paratype	1° rainforest; granite; closed canopy		http://hol.osu.edu/spmInfo.html?id=OSUC%20228720
urn:lsid:biosci.ohio-state.edu:osuc_occurrences:OSUC__228721	en	PreservedSpecimen	OSUC 228721	urn:lsid:biosci.ohio-state.edu:osuc_names:5024	Oxyscelio kiefferi	male	adult	1	ROME	Insects	[PHILIPPINES Negros Ori. Camp lookout 16km W Dumaquete disturbed riparian for.14-16.v.1987 Darling MT ROM 873021]	Camp Lookout, ROM 873021, disturbed riparian forest, 16km W Dumaguete, Negros Oriental Prov., Philippines	9.3069	123.2239	Google Earth	Philippines	Negros Oriental			derived from GEOnet	14 May 1987 - 16 May 1987	Darling, D. C. (D. Christopher)	malaise trap		Burks, B. D. (Barnard D.)	2012	Neotype	disturbed riparian forest		http://hol.osu.edu/spmInfo.html?id=OSUC%20228721
urn:lsid:biosci.ohio-state.edu:osuc_occurrences:OSUC__228722	en	PreservedSpecimen	OSUC 228722	urn:lsid:biosci.ohio-state.edu:osuc_names:5012	Oxyscelio consobrinus	male	adult	1	ROME	Insects	[PHILIPPINES Negros Ori. Cuernos de Negros 7km W Valencia 700m MT YPT 25-29.vi.1987 Darling Mayordo9°17'N123°15'E 1°for.edge ROM 873060]	Cuernos de Negros Mountain, 09°17'N 123°15'E, 700m, ROM 873060, 1° forest edge, 7km W Valencia, Negros Oriental Prov., Philippines	9.2833	123.25	label	Philippines	Negros Oriental				25 June 1987 - 29 June 1987	Darling, D. C. (D. Christopher) & Mayordo, E.	malaise trap/pan trap		Burks, R. A. (Roger A.)	2012		1° forest edge		http://hol.osu.edu/spmInfo.html?id=OSUC%20228722
urn:lsid:biosci.ohio-state.edu:osuc_occurrences:OSUC__228723	en	PreservedSpecimen	OSUC 228723	urn:lsid:biosci.ohio-state.edu:osuc_names:275559	Oxyscelio mesiodentis (MS)	male	adult	1	ROME	Insects	[INDONESIA W.Kalimantan 1°15'N 110°05'E Gunung Palung NP Cabang Panti Res Sta. 17-29.vi.1991] [100m RR6 primary forest closed canopy Darling Rosichon Sustrino canopy MT IIS 910136]	Gunung Palung National Park, 01°15'S 110°05'E, 100m, IIS 910136, 1° rainforest / sandstone closed canopy, RR6, Cabang Panti Research Station, Kalimantan Barat Prov., Indonesia	-1.25	110.0833	label	Indonesia	Kalimantan Barat				17 June 1991 - 29 June 1991	Darling, Rosichon & Sutrisno	malaise trap		Burks, R. A. (Roger A.)	2010	Paratype	1° rainforest; sandstone; closed canopy		http://hol.osu.edu/spmInfo.html?id=OSUC%20228723
urn:lsid:biosci.ohio-state.edu:osuc_occurrences:OSUC__228724	en	PreservedSpecimen	OSUC 228724	urn:lsid:biosci.ohio-state.edu:osuc_names:275559	Oxyscelio mesiodentis (MS)	male	adult	1	MBBJ	Insects	[INDONESIA W.Kalimantan 1°15'N 110°05'E Gunung Palung NP Cabang Panti Res Sta. 17-29.vi.1991] [100m RR6 primary forest closed canopy Darling Rosichon Sustrino canopy MT IIS 910136]	Gunung Palung National Park, 01°15'S 110°05'E, 100m, IIS 910136, 1° rainforest / sandstone closed canopy, RR6, Cabang Panti Research Station, Kalimantan Barat Prov., Indonesia	-1.25	110.0833	label	Indonesia	Kalimantan Barat				17 June 1991 - 29 June 1991	Darling, Rosichon & Sutrisno	malaise trap		Burks, R. A. (Roger A.)	2010	Paratype	1° rainforest; sandstone; closed canopy		http://hol.osu.edu/spmInfo.html?id=OSUC%20228724
urn:lsid:biosci.ohio-state.edu:osuc_occurrences:OSUC__228725	en	PreservedSpecimen	OSUC 228725	urn:lsid:biosci.ohio-state.edu:osuc_names:275371	Oxyscelio crebritas (MS)	male	adult	1	OSUC	Insects	[INDONESIA W.Kalimantan 1°15'N 110°05'E Gunung Palung NP Cabang Panti Res Sta. 17-29.vi.1991] [100m RR6 primary forest closed canopy Darling Rosichon Sustrino canopy MT IIS 910136]	Gunung Palung National Park, 01°15'S 110°05'E, 100m, IIS 910136, 1° rainforest / sandstone closed canopy, RR6, Cabang Panti Research Station, Kalimantan Barat Prov., Indonesia	-1.25	110.0833	label	Indonesia	Kalimantan Barat				17 June 1991 - 29 June 1991	Darling, Rosichon & Sutrisno	malaise trap		Burks, R. A. (Roger A.)	2010	Paratype	1° rainforest; sandstone; closed canopy		http://hol.osu.edu/spmInfo.html?id=OSUC%20228725
urn:lsid:biosci.ohio-state.edu:osuc_occurrences:OSUC__228726	en	PreservedSpecimen	OSUC 228726	urn:lsid:biosci.ohio-state.edu:osuc_names:275560	g1_mts_medium (MS)	male	adult	1	ROME	Insects	[INDONESIA W.Kalimantan 1°15'N 110°05'E Gunung Palung NP Cabang Panti Res Sta. 17-29.vi.1991] [100m RR6 primary forest closed canopy Darling Rosichon Sustrino canopy MT IIS 910136]	Gunung Palung National Park, 01°15'S 110°05'E, 100m, IIS 910136, 1° rainforest / sandstone closed canopy, RR6, Cabang Panti Research Station, Kalimantan Barat Prov., Indonesia	-1.25	110.0833	label	Indonesia	Kalimantan Barat				17 June 1991 - 29 June 1991	Darling, Rosichon & Sutrisno	malaise trap		Burks, R. A. (Roger A.)	2010		1° rainforest; sandstone; closed canopy		http://hol.osu.edu/spmInfo.html?id=OSUC%20228726
urn:lsid:biosci.ohio-state.edu:osuc_occurrences:OSUC__228727	en	PreservedSpecimen	OSUC 228727	urn:lsid:biosci.ohio-state.edu:osuc_names:275560	g1_mts_medium (MS)	male	adult	1	ROME	Insects	[INDONESIA W.Kalimantan 1°15'N 110°05'E Gunung Palung NP Cabang Panti Res Sta. 17-29.vi.1991] [100m RR6 primary forest closed canopy Darling Rosichon Sustrino canopy MT IIS 910136]	Gunung Palung National Park, 01°15'S 110°05'E, 100m, IIS 910136, 1° rainforest / sandstone closed canopy, RR6, Cabang Panti Research Station, Kalimantan Barat Prov., Indonesia	-1.25	110.0833	label	Indonesia	Kalimantan Barat				17 June 1991 - 29 June 1991	Darling, Rosichon & Sutrisno	malaise trap		Burks, R. A. (Roger A.)	2010		1° rainforest; sandstone; closed canopy		http://hol.osu.edu/spmInfo.html?id=OSUC%20228727
urn:lsid:biosci.ohio-state.edu:osuc_occurrences:OSUC__228728	en	PreservedSpecimen	OSUC 228728	urn:lsid:biosci.ohio-state.edu:osuc_names:275560	g1_mts_medium (MS)	male	adult	1	ROME	Insects	[INDONESIA W.Kalimantan 1°15'N 110°05'E Gunung Palung NP Cabang Panti Res Sta. 17-29.vi.1991] [100m RR6 primary forest closed canopy Darling Rosichon Sustrino canopy MT IIS 910136]	Gunung Palung National Park, 01°15'S 110°05'E, 100m, IIS 910136, 1° rainforest / sandstone closed canopy, RR6, Cabang Panti Research Station, Kalimantan Barat Prov., Indonesia	-1.25	110.0833	label	Indonesia	Kalimantan Barat				17 June 1991 - 29 June 1991	Darling, Rosichon & Sutrisno	malaise trap		Burks, R. A. (Roger A.)	2010		1° rainforest; sandstone; closed canopy		http://hol.osu.edu/spmInfo.html?id=OSUC%20228728
urn:lsid:biosci.ohio-state.edu:osuc_occurrences:OSUC__228729	en	PreservedSpecimen	OSUC 228729	urn:lsid:biosci.ohio-state.edu:osuc_names:275560	g1_mts_medium (MS)	male	adult	1	ROME	Insects	[INDONESIA W.Kalimantan 1°15'N 110°05'E Gunung Palung NP Cabang Panti Res Sta. 17-29.vi.1991] [100m RR6 primary forest closed canopy Darling Rosichon Sustrino canopy MT IIS 910136]	Gunung Palung National Park, 01°15'S 110°05'E, 100m, IIS 910136, 1° rainforest / sandstone closed canopy, RR6, Cabang Panti Research Station, Kalimantan Barat Prov., Indonesia	-1.25	110.0833	label	Indonesia	Kalimantan Barat				17 June 1991 - 29 June 1991	Darling, Rosichon & Sutrisno	malaise trap		Burks, R. A. (Roger A.)	2010		1° rainforest; sandstone; closed canopy		http://hol.osu.edu/spmInfo.html?id=OSUC%20228729
urn:lsid:biosci.ohio-state.edu:osuc_occurrences:OSUC__228730	en	PreservedSpecimen	OSUC 228730	urn:lsid:biosci.ohio-state.edu:osuc_names:529	Oxyscelio	male	adult	1	ROME	Insects	[INDONESIA W.Kalimantan 1°15'N 110°05'E Gunung Palung NP Cabang Panti Res Sta. 17-29.vi.1991] [100m RR6 primary forest closed canopy Darling Rosichon Sustrino canopy MT IIS 910136]	Gunung Palung National Park, 01°15'S 110°05'E, 100m, IIS 910136, 1° rainforest / sandstone closed canopy, RR6, Cabang Panti Research Station, Kalimantan Barat Prov., Indonesia	-1.25	110.0833	label	Indonesia	Kalimantan Barat				17 June 1991 - 29 June 1991	Darling, Rosichon & Sutrisno	malaise trap		Yoder, M. J. (Matthew J.) & Valerio, A. A. (Alejandro A.)	2007		1° rainforest; sandstone; closed canopy		http://hol.osu.edu/spmInfo.html?id=OSUC%20228730
urn:lsid:biosci.ohio-state.edu:osuc_occurrences:OSUC__228731	en	PreservedSpecimen	OSUC 228731	urn:lsid:biosci.ohio-state.edu:osuc_names:275536	Oxyscelio dasymesos (MS)	male	adult	1	MBBJ	Insects	[INDONESIA W.Kalimantan 1°15'N 110°05'E Gunung Palung NP Cabang Panti Res Sta. 17-29.vi.1991] [100m RR6 primary forest closed canopy Darling Rosichon Sustrino canopy MT IIS 910136]	Gunung Palung National Park, 01°15'S 110°05'E, 100m, IIS 910136, 1° rainforest / sandstone closed canopy, RR6, Cabang Panti Research Station, Kalimantan Barat Prov., Indonesia	-1.25	110.0833	label	Indonesia	Kalimantan Barat				17 June 1991 - 29 June 1991	Darling, Rosichon & Sutrisno	malaise trap		Burks, R. A. (Roger A.)	2010	Paratype	1° rainforest; sandstone; closed canopy		http://hol.osu.edu/spmInfo.html?id=OSUC%20228731
urn:lsid:biosci.ohio-state.edu:osuc_occurrences:OSUC__228732	en	PreservedSpecimen	OSUC 228732	urn:lsid:biosci.ohio-state.edu:osuc_names:275536	Oxyscelio dasymesos (MS)	male	adult	1	OSUC	Insects	[INDONESIA W.Kalimantan 1°15'N 110°05'E Gunung Palung NP Cabang Panti Res Sta. 17-29.vi.1991] [100m RR6 primary forest closed canopy Darling Rosichon Sustrino canopy MT IIS 910136]	Gunung Palung National Park, 01°15'S 110°05'E, 100m, IIS 910136, 1° rainforest / sandstone closed canopy, RR6, Cabang Panti Research Station, Kalimantan Barat Prov., Indonesia	-1.25	110.0833	label	Indonesia	Kalimantan Barat				17 June 1991 - 29 June 1991	Darling, Rosichon & Sutrisno	malaise trap		Burks, R. A. (Roger A.)	2010	Paratype	1° rainforest; sandstone; closed canopy		http://hol.osu.edu/spmInfo.html?id=OSUC%20228732
urn:lsid:biosci.ohio-state.edu:osuc_occurrences:OSUC__228733	en	PreservedSpecimen	OSUC 228733	urn:lsid:biosci.ohio-state.edu:osuc_names:275485	Oxyscelio cuculli (MS)	male	adult	1	ROME	Insects	[INDONESIA W.Kalimantan 1°15'N 110°05'E Gunung Palung NP Cabang Panti Res Sta. 17-29.vi.1991] [100m RR6 primary forest closed canopy Darling Rosichon Sustrino canopy MT IIS 910136]	Gunung Palung National Park, 01°15'S 110°05'E, 100m, IIS 910136, 1° rainforest / sandstone closed canopy, RR6, Cabang Panti Research Station, Kalimantan Barat Prov., Indonesia	-1.25	110.0833	label	Indonesia	Kalimantan Barat				17 June 1991 - 29 June 1991	Darling, Rosichon & Sutrisno	malaise trap		Burks, R. A. (Roger A.)	2010	Paratype	1° rainforest; sandstone; closed canopy		http://hol.osu.edu/spmInfo.html?id=OSUC%20228733
urn:lsid:biosci.ohio-state.edu:osuc_occurrences:OSUC__228734	en	PreservedSpecimen	OSUC 228734	urn:lsid:biosci.ohio-state.edu:osuc_names:275371	Oxyscelio crebritas (MS)	male	adult	1	OSUC	Insects	[INDONESIA W.Kalimantan 1°15'N 110°05'E Gunung Palung NP Cabang Panti Res Sta. 17-29.vi.1991] [100m RR6 primary forest closed canopy Darling Rosichon Sustrino canopy MT IIS 910136]	Gunung Palung National Park, 01°15'S 110°05'E, 100m, IIS 910136, 1° rainforest / sandstone closed canopy, RR6, Cabang Panti Research Station, Kalimantan Barat Prov., Indonesia	-1.25	110.0833	label	Indonesia	Kalimantan Barat				17 June 1991 - 29 June 1991	Darling, Rosichon & Sutrisno	malaise trap		Burks, R. A. (Roger A.)	2012	Paratype	1° rainforest; sandstone; closed canopy		http://hol.osu.edu/spmInfo.html?id=OSUC%20228734
urn:lsid:biosci.ohio-state.edu:osuc_occurrences:OSUC__228735	en	PreservedSpecimen	OSUC 228735	urn:lsid:biosci.ohio-state.edu:osuc_names:275371	Oxyscelio crebritas (MS)	male	adult	1	OSUC	Insects	[INDONESIA W.Kalimantan 1°15'N 110°05'E Gunung Palung NP Cabang Panti Res Sta. 17-29.vi.1991] [100m RR6 primary forest closed canopy Darling Rosichon Sustrino canopy MT IIS 910136]	Gunung Palung National Park, 01°15'S 110°05'E, 100m, IIS 910136, 1° rainforest / sandstone closed canopy, RR6, Cabang Panti Research Station, Kalimantan Barat Prov., Indonesia	-1.25	110.0833	label	Indonesia	Kalimantan Barat				17 June 1991 - 29 June 1991	Darling, Rosichon & Sutrisno	malaise trap		Burks, R. A. (Roger A.)	2012	Paratype	1° rainforest; sandstone; closed canopy		http://hol.osu.edu/spmInfo.html?id=OSUC%20228735
urn:lsid:biosci.ohio-state.edu:osuc_occurrences:OSUC__228736	en	PreservedSpecimen	OSUC 228736	urn:lsid:biosci.ohio-state.edu:osuc_names:275559	Oxyscelio mesiodentis (MS)	male	adult	1	ROME	Insects	[INDONESIA W.Kalimantan 1°15'N 110°05'E Gunung Palung NP Cabang Panti Res Sta 15.vi-15.viii.1991] [100-400m MT primary for. Alluvial closed canopy Darling Rosichon Sustrino IIS 910125]	Gunung Palung National Park, 01°15'S 110°05'E, 100-400m, IIS 910125, 1° rainforest / alluvial closed canopy, Cabang Panti Research Station, Kalimantan Barat Prov., Indonesia	-1.25	110.0833	label	Indonesia	Kalimantan Barat				15 June 1991 - 15 August 1991	Darling, Rosichon & Sutrisno	malaise trap		Burks, R. A. (Roger A.)	2010	Paratype	1° rainforest; alluvial; closed canopy		http://hol.osu.edu/spmInfo.html?id=OSUC%20228736
urn:lsid:biosci.ohio-state.edu:osuc_occurrences:OSUC__228737	en	PreservedSpecimen	OSUC 228737	urn:lsid:biosci.ohio-state.edu:osuc_names:275560	g1_mts_medium (MS)	male	adult	1	ROME	Insects	[INDONESIA W.Kalimantan 1°15'N 110°05'E Gunung Palung NP Cabang Panti Res Sta 15.vi-15.viii.1991] [100-400m MT primary for. Alluvial closed canopy Darling Rosichon Sustrino IIS 910125]	Gunung Palung National Park, 01°15'S 110°05'E, 100-400m, IIS 910125, 1° rainforest / alluvial closed canopy, Cabang Panti Research Station, Kalimantan Barat Prov., Indonesia	-1.25	110.0833	label	Indonesia	Kalimantan Barat				15 June 1991 - 15 August 1991	Darling, Rosichon & Sutrisno	malaise trap		Burks, R. A. (Roger A.)	2010		1° rainforest; alluvial; closed canopy		http://hol.osu.edu/spmInfo.html?id=OSUC%20228737
urn:lsid:biosci.ohio-state.edu:osuc_occurrences:OSUC__228738	en	PreservedSpecimen	OSUC 228738	urn:lsid:biosci.ohio-state.edu:osuc_names:275560	g1_mts_medium (MS)	male	adult	1	ROME	Insects	[INDONESIA W.Kalimantan 1°15'N 110°05'E Gunung Palung NP Cabang Panti Res Sta 15.vi-15.viii.1991] [100-400m MT primary for. Alluvial closed canopy Darling Rosichon Sustrino IIS 910125]	Gunung Palung National Park, 01°15'S 110°05'E, 100-400m, IIS 910125, 1° rainforest / alluvial closed canopy, Cabang Panti Research Station, Kalimantan Barat Prov., Indonesia	-1.25	110.0833	label	Indonesia	Kalimantan Barat				15 June 1991 - 15 August 1991	Darling, Rosichon & Sutrisno	malaise trap		Burks, R. A. (Roger A.)	2010		1° rainforest; alluvial; closed canopy		http://hol.osu.edu/spmInfo.html?id=OSUC%20228738
urn:lsid:biosci.ohio-state.edu:osuc_occurrences:OSUC__228739	en	PreservedSpecimen	OSUC 228739	urn:lsid:biosci.ohio-state.edu:osuc_names:275536	Oxyscelio dasymesos (MS)	male	adult	1	OSUC	Insects	[INDONESIA W.Kalimantan 1°15'N 110°05'E Gunung Palung NP Cabang Panti Res Sta 15.vi-15.viii.1991] [100-400m MT primary for. Alluvial closed canopy Darling Rosichon Sustrino IIS 910125]	Gunung Palung National Park, 01°15'S 110°05'E, 100-400m, IIS 910125, 1° rainforest / alluvial closed canopy, Cabang Panti Research Station, Kalimantan Barat Prov., Indonesia	-1.25	110.0833	label	Indonesia	Kalimantan Barat				15 June 1991 - 15 August 1991	Darling, Rosichon & Sutrisno	malaise trap		Burks, R. A. (Roger A.)	2010	Paratype	1° rainforest; alluvial; closed canopy		http://hol.osu.edu/spmInfo.html?id=OSUC%20228739
urn:lsid:biosci.ohio-state.edu:osuc_occurrences:OSUC__228740	en	PreservedSpecimen	OSUC 228740	urn:lsid:biosci.ohio-state.edu:osuc_names:275555	Oxyscelio crustum (MS)	male	adult	1	ROME	Insects	[INDONESIA W.Kalimantan 1°15'N 110°05'E Gunung Palung NP Cabang Panti Res Sta 15.vi-15.viii.1991] [100-400m MT primary for. Alluvial closed canopy Darling Rosichon Sustrino IIS 910125]	Gunung Palung National Park, 01°15'S 110°05'E, 100-400m, IIS 910125, 1° rainforest / alluvial closed canopy, Cabang Panti Research Station, Kalimantan Barat Prov., Indonesia	-1.25	110.0833	label	Indonesia	Kalimantan Barat				15 June 1991 - 15 August 1991	Darling, Rosichon & Sutrisno	malaise trap		Burks, R. A. (Roger A.)	2012	Paratype	1° rainforest; alluvial; closed canopy		http://hol.osu.edu/spmInfo.html?id=OSUC%20228740
urn:lsid:biosci.ohio-state.edu:osuc_occurrences:OSUC__228741	en	PreservedSpecimen	OSUC 228741	urn:lsid:biosci.ohio-state.edu:osuc_names:275371	Oxyscelio crebritas (MS)	male	adult	1	MBBJ	Insects	[3°41'N 97°39'E INDONESIA Sumatra Aceh Gunung Leuser NP 350m Ketambe Res.Sta.prim.for. closed canopy 1-31.iii.90 C.Darling MT IIS 900019]	Gunung Leuser National Park, 03°41'N 97°39'E, 350m, IIS 900019, 1° rainforest / young forest / terrace 3 closed canopy, Ketambe Research Station, Sumatra Isl., Aceh Auto. Prov., Indonesia	3.6833	97.65	label	Indonesia	Aceh				1 March 1990 - 31 March 1990	Darling, D. C. (D. Christopher)	malaise trap		Burks, R. A. (Roger A.)	2012	Paratype	1° rainforest; young forest; closed canopy		http://hol.osu.edu/spmInfo.html?id=OSUC%20228741
urn:lsid:biosci.ohio-state.edu:osuc_occurrences:OSUC__228742	en	PreservedSpecimen	OSUC 228742	urn:lsid:biosci.ohio-state.edu:osuc_names:275570	Oxyscelio amrichae (MS)	male	adult	1	OSUC	Insects	[3°41'N 97°39'E INDONESIA Sumatra Aceh Gunung Leuser NP 350m Ketambe Res.Sta.prim.for. closed canopy 1-31.iii.90 C.Darling MT IIS 900019]	Gunung Leuser National Park, 03°41'N 97°39'E, 350m, IIS 900019, 1° rainforest / young forest / terrace 3 closed canopy, Ketambe Research Station, Sumatra Isl., Aceh Auto. Prov., Indonesia	3.6833	97.65	label	Indonesia	Aceh				1 March 1990 - 31 March 1990	Darling, D. C. (D. Christopher)	malaise trap		Burks, R. A. (Roger A.)	2010	Paratype	1° rainforest; young forest; closed canopy		http://hol.osu.edu/spmInfo.html?id=OSUC%20228742
urn:lsid:biosci.ohio-state.edu:osuc_occurrences:OSUC__228743	en	PreservedSpecimen	OSUC 228743	urn:lsid:biosci.ohio-state.edu:osuc_names:275371	Oxyscelio crebritas (MS)	male	adult	1	MBBJ	Insects	[3°41'N 97°39'E INDONESIA Sumatra Aceh Gunung Leuser NP 350m Ketambe Res.Sta.prim.for. closed canopy 1-31.iii.90 C.Darling MT IIS 900019]	Gunung Leuser National Park, 03°41'N 97°39'E, 350m, IIS 900019, 1° rainforest / young forest / terrace 3 closed canopy, Ketambe Research Station, Sumatra Isl., Aceh Auto. Prov., Indonesia	3.6833	97.65	label	Indonesia	Aceh				1 March 1990 - 31 March 1990	Darling, D. C. (D. Christopher)	malaise trap		Burks, R. A. (Roger A.)	2010	Paratype	1° rainforest; young forest; closed canopy		http://hol.osu.edu/spmInfo.html?id=OSUC%20228743
urn:lsid:biosci.ohio-state.edu:osuc_occurrences:OSUC__228744	en	PreservedSpecimen	OSUC 228744	urn:lsid:biosci.ohio-state.edu:osuc_names:275371	Oxyscelio crebritas (MS)	male	adult	1	MBBJ	Insects	[3°41'N 97°39'E INDONESIA Sumatra Aceh Gunung Leuser NP 350m Ketambe Res.Sta.prim.for. closed canopy 1-31.iii.90 C.Darling MT IIS 900019]	Gunung Leuser National Park, 03°41'N 97°39'E, 350m, IIS 900019, 1° rainforest / young forest / terrace 3 closed canopy, Ketambe Research Station, Sumatra Isl., Aceh Auto. Prov., Indonesia	3.6833	97.65	label	Indonesia	Aceh				1 March 1990 - 31 March 1990	Darling, D. C. (D. Christopher)	malaise trap		Burks, R. A. (Roger A.)	2010	Paratype	1° rainforest; young forest; closed canopy		http://hol.osu.edu/spmInfo.html?id=OSUC%20228744
urn:lsid:biosci.ohio-state.edu:osuc_occurrences:OSUC__228745	en	PreservedSpecimen	OSUC 228745	urn:lsid:biosci.ohio-state.edu:osuc_names:275371	Oxyscelio crebritas (MS)	male	adult	1	MBBJ	Insects	[3°41'N 97°39'E INDONESIA Sumatra Aceh Gunung Leuser NP 350m Ketambe Res.Sta.prim.for. closed canopy 1-31.iii.90 C.Darling MT IIS 900019]	Gunung Leuser National Park, 03°41'N 97°39'E, 350m, IIS 900019, 1° rainforest / young forest / terrace 3 closed canopy, Ketambe Research Station, Sumatra Isl., Aceh Auto. Prov., Indonesia	3.6833	97.65	label	Indonesia	Aceh				1 March 1990 - 31 March 1990	Darling, D. C. (D. Christopher)	malaise trap		Burks, R. A. (Roger A.)	2010	Paratype	1° rainforest; young forest; closed canopy		http://hol.osu.edu/spmInfo.html?id=OSUC%20228745
urn:lsid:biosci.ohio-state.edu:osuc_occurrences:OSUC__228746	en	PreservedSpecimen	OSUC 228746	urn:lsid:biosci.ohio-state.edu:osuc_names:275570	Oxyscelio amrichae (MS)	male	adult	1	OSUC	Insects	[3°41'N 97°39'E INDONESIA Sumatra Aceh Gunung Leuser NP 350m Ketambe Res.Sta.prim.for. closed canopy 1-31.iii.90 C.Darling MT IIS 900019]	Gunung Leuser National Park, 03°41'N 97°39'E, 350m, IIS 900019, 1° rainforest / young forest / terrace 3 closed canopy, Ketambe Research Station, Sumatra Isl., Aceh Auto. Prov., Indonesia	3.6833	97.65	label	Indonesia	Aceh				1 March 1990 - 31 March 1990	Darling, D. C. (D. Christopher)	malaise trap		Burks, R. A. (Roger A.)	2010	Paratype	1° rainforest; young forest; closed canopy		http://hol.osu.edu/spmInfo.html?id=OSUC%20228746
urn:lsid:biosci.ohio-state.edu:osuc_occurrences:OSUC__228747	en	PreservedSpecimen	OSUC 228747	urn:lsid:biosci.ohio-state.edu:osuc_names:275536	Oxyscelio dasymesos (MS)	male	adult	1	MBBJ	Insects	[INDONESIA W.Kalimantan 1°15'N 110°05'E Gunung Palung NP Cabang Panti Res Sta 15.vi-15.viii.1991] [100m MT primary forest granite light gap Darling Rosichon Sustrino MT IIS 910115]	Gunung Palung National Park, 01°15'S 110°05'E, 100m, IIS 910115, 1° rainforest / granite light gap, Cabang Panti Research Station, Kalimantan Barat Prov., Indonesia	-1.25	110.0833	label	Indonesia	Kalimantan Barat				15 June 1991 - 15 August 1991	Darling, Rosichon & Sutrisno	malaise trap		Burks, R. A. (Roger A.)	2010	Paratype	1° rainforest; granite; closed canopy		http://hol.osu.edu/spmInfo.html?id=OSUC%20228747
urn:lsid:biosci.ohio-state.edu:osuc_occurrences:OSUC__233095	en	PreservedSpecimen	OSUC 233095	urn:lsid:biosci.ohio-state.edu:osuc_names:309299	Oxyscelio lunae (MS)	female	adult	1	SAMC	Insects	[Central African Republic, Prefecture Sangha-Mbaéré, Parc National de Dzanga-Ndoki, Mabéa Bai, 21.4km 53°NE Bayanga] [3°02.01'N 16°24.57'E 510M, 3-4.v.2001, S.van Noort, Malaise trap, CAR01-M32, Lowland Rainforest, marsh clearing]	Dzanga-Ndoki National Park, 03°02.01'N 16°24.57'E, 510m, CAR01-M32, lowland rainforest / marsh clearing, Mabéa Bai, 21.4km (53°) NE Bayanga, Sangha-Mbaéré Préf. Écon., Central African Republic	3.0335	16.4095	label	Central African Republic	Sangha-Mbaéré				3 May 2001 - 4 May 2001	van Noort, S. (Simon)	malaise trap	CAR01-M32	Burks, R. A. (Roger A.)	2012	Paratype	lowland rainforest; marsh clearing		http://hol.osu.edu/spmInfo.html?id=OSUC%20233095
urn:lsid:biosci.ohio-state.edu:osuc_occurrences:OSUC__233096	en	PreservedSpecimen	OSUC 233096	urn:lsid:biosci.ohio-state.edu:osuc_names:309299	Oxyscelio lunae (MS)	female	adult	1	SAMC	Insects	[Central African Republic, Prefecture Sangha-Mbaéré, Parc National de Dzanga-Ndoki, Mabéa Bai, 21.4km 53°NE Bayanga] [3°02.01'N 16°24.57'E 510M, 3-4.v.2001, S.van Noort, Malaise trap, CAR01-M32, Lowland Rainforest, marsh clearing]	Dzanga-Ndoki National Park, 03°02.01'N 16°24.57'E, 510m, CAR01-M32, lowland rainforest / marsh clearing, Mabéa Bai, 21.4km (53°) NE Bayanga, Sangha-Mbaéré Préf. Écon., Central African Republic	3.0335	16.4095	label	Central African Republic	Sangha-Mbaéré				3 May 2001 - 4 May 2001	van Noort, S. (Simon)	malaise trap	CAR01-M32	Burks, R. A. (Roger A.)	2012	Paratype	lowland rainforest; marsh clearing		http://hol.osu.edu/spmInfo.html?id=OSUC%20233096
urn:lsid:biosci.ohio-state.edu:osuc_occurrences:OSUC__237452	en	PreservedSpecimen	OSUC 237452	urn:lsid:biosci.ohio-state.edu:osuc_names:529	Oxyscelio	male	adult	1	OSUC	Insects	[7°33.2'N 99°47.23'E THAILAND Trang Khoa Chong, Forest Research Station 75m xi.2005 MT D.Lohman] [Oxyscelio Det.L.Masner,2007]	Khao Chong Mountain, 07°33'02"N 99°47'23"E, 75m, forest research center, Trang Prov., Thailand	7.5506	99.7897	label	Thailand	Trang				Nov-2005	Lohman, D.	malaise trap		Masner, L. (Lubomír)	2007				http://hol.osu.edu/spmInfo.html?id=OSUC%20237452
urn:lsid:biosci.ohio-state.edu:osuc_occurrences:OSUC__237453	en	PreservedSpecimen	OSUC 237453	urn:lsid:biosci.ohio-state.edu:osuc_names:275485	Oxyscelio cuculli (MS)	male	adult	1	OSUC	Insects	[7°33.2'N 99°47.23'E THAILAND Trang Khoa Chong, Forest Research Station 75m xi.2005 MT D.Lohman]	Khao Chong Mountain, 07°33'02"N 99°47'23"E, 75m, forest research center, Trang Prov., Thailand	7.5506	99.7897	label	Thailand	Trang				Nov-2005	Lohman, D.	malaise trap		Burks, R. A. (Roger A.)	2010	Paratype			http://hol.osu.edu/spmInfo.html?id=OSUC%20237453
urn:lsid:biosci.ohio-state.edu:osuc_occurrences:OSUC__237455	en	PreservedSpecimen	OSUC 237455	urn:lsid:biosci.ohio-state.edu:osuc_names:275371	Oxyscelio crebritas (MS)	male	adult	1	QSBG	Insects	[7°33.2'N 99°47.23'E THAILAND Trang Khoa Chong, Forest Research Station 75m xi.2005 MT D.Lohman]	Khao Chong Mountain, 07°33'02"N 99°47'23"E, 75m, forest research center, Trang Prov., Thailand	7.5506	99.7897	label	Thailand	Trang				Nov-2005	Lohman, D.	malaise trap		Burks, R. A. (Roger A.)	2012	Paratype			http://hol.osu.edu/spmInfo.html?id=OSUC%20237455
urn:lsid:biosci.ohio-state.edu:osuc_occurrences:OSUC__237456	en	PreservedSpecimen	OSUC 237456	urn:lsid:biosci.ohio-state.edu:osuc_names:275482	Oxyscelio granorum (MS)	female	adult	1	QSBG	Insects	[16°56.589'N 101°42.074'E THAILAND Loei Phu Kradueng NP Pong neep for. unit dry evergreen for. 273m MT 4-11.xi.2006 Sutin Glong-lasae, T792]	Phu Kradung National Park, 16°56.589'N 101°42.074'E, 273m, T792, dry evergreen forest, Pong Neep Forest Unit, Loei Prov., Thailand	16.9432	101.7012	label	Thailand	Loei			Phu Kradueng is an alternate spelling for Phu Kradung N.P.	4 November 2006 - 11 November 2006	Glong-lasae, S. (Sutin)	malaise trap	T792	Burks, R. A. (Roger A.)	2010	Paratype	dry evergreen forest		http://hol.osu.edu/spmInfo.html?id=OSUC%20237456
urn:lsid:biosci.ohio-state.edu:osuc_occurrences:OSUC__237457	en	PreservedSpecimen	OSUC 237457	urn:lsid:biosci.ohio-state.edu:osuc_names:275482	Oxyscelio granorum (MS)	male	adult	1	QSBG	Insects	[16°56.589'N 101°42.074'E THAILAND Loei Phu Kradueng NP Pong neep for. unit dry evergreen for. 273m MT 4-11.xi.2006 Sutin Glong-lasae, T792]	Phu Kradung National Park, 16°56.589'N 101°42.074'E, 273m, T792, dry evergreen forest, Pong Neep Forest Unit, Loei Prov., Thailand	16.9432	101.7012	label	Thailand	Loei			Phu Kradueng is an alternate spelling for Phu Kradung N.P.	4 November 2006 - 11 November 2006	Glong-lasae, S. (Sutin)	malaise trap	T792	Burks, R. A. (Roger A.)	2010	Paratype	dry evergreen forest		http://hol.osu.edu/spmInfo.html?id=OSUC%20237457
urn:lsid:biosci.ohio-state.edu:osuc_occurrences:OSUC__237458	en	PreservedSpecimen	OSUC 237458	urn:lsid:biosci.ohio-state.edu:osuc_names:275480	Oxyscelio nubbin (MS)	male	adult	1	OSUC	Insects	[16°43.184'N 101°35.137'E THAILAND Phetchabun Nam Nao NP Helicopter landing ground 875m 17-24.vii.2006 Noopean Hongyothi & Leng Janteab leg. Malaise T274]	Nam Nao National Park, 16°43.184'N 101°35.137'E, 875m, T274, helicopter landing ground, Phetchabun Prov., Thailand	16.7197	101.5857	label	Thailand	Phetchabun				17 July 2006 - 24 July 2006	Hongyothi, N. (Noopean) & Janteab, L. (Leng)	malaise trap	T274	Burks, R. A. (Roger A.)	2010	Paratype			http://hol.osu.edu/spmInfo.html?id=OSUC%20237458
urn:lsid:biosci.ohio-state.edu:osuc_occurrences:OSUC__237459	en	PreservedSpecimen	OSUC 237459	urn:lsid:biosci.ohio-state.edu:osuc_names:275459	Oxyscelio reflectens (MS)	male	adult	1	OSUC	Insects	[15°38.391'N 101°23.609'E THAILAND Chaiyaphum Pa Hin Ngam NP creek at Tung Dok Grajeaw 750m 24-30.vii.2006 K. Sa-nog. B.Adnafai leg. MT,T338]	Pa Hin Ngam National Park, 15°38.391'N 101°23.609'E, 750m, T338, creek, Tung Dok Krajeaw, Chaiyaphum Prov., Thailand	15.6398	101.3935	label	Thailand	Chaiyaphum			Tung Dok Grajeaw is most likely a misspelling of Tung Dok Krajeaw	24 July 2006 - 30 July 2006	Sa-nog, K. (Kratae) & Adnafai, B. (Buakaw)	malaise trap	T338	Burks, R. A. (Roger A.)	2010	Paratype	creek		http://hol.osu.edu/spmInfo.html?id=OSUC%20237459
urn:lsid:biosci.ohio-state.edu:osuc_occurrences:OSUC__237460	en	PreservedSpecimen	OSUC 237460	urn:lsid:biosci.ohio-state.edu:osuc_names:275485	Oxyscelio cuculli (MS)	male	adult	1	QSBG	Insects	[15°38.391'N 101°23.609'E THAILAND Chaiyaphum Pa Hin Ngam NP creek at Tung Dok Grajeaw 750m 24-30.vii.2006 K. Sa-nog. B.Adnafai leg. MT,T338]	Pa Hin Ngam National Park, 15°38.391'N 101°23.609'E, 750m, T338, creek, Tung Dok Krajeaw, Chaiyaphum Prov., Thailand	15.6398	101.3935	label	Thailand	Chaiyaphum			Tung Dok Grajeaw is most likely a misspelling of Tung Dok Krajeaw	24 July 2006 - 30 July 2006	Sa-nog, K. (Kratae) & Adnafai, B. (Buakaw)	malaise trap	T338	Burks, R. A. (Roger A.)	2010	Paratype	creek		http://hol.osu.edu/spmInfo.html?id=OSUC%20237460
urn:lsid:biosci.ohio-state.edu:osuc_occurrences:OSUC__237461	en	PreservedSpecimen	OSUC 237461	urn:lsid:biosci.ohio-state.edu:osuc_names:529	Oxyscelio	undetermined	adult	1	OSUC	Insects	[15°38.391'N 101°23.609'E THAILAND Chaiyaphum Pa Hin Ngam NP creek at Tung Dok Grajeaw 750m 24-30.vii.2006 K. Sa-nog. B.Adnafai leg. MT,T338]	Pa Hin Ngam National Park, 15°38.391'N 101°23.609'E, 750m, T338, creek, Tung Dok Krajeaw, Chaiyaphum Prov., Thailand	15.6398	101.3935	label	Thailand	Chaiyaphum			Tung Dok Grajeaw is most likely a misspelling of Tung Dok Krajeaw	24 July 2006 - 30 July 2006	Sa-nog, K. (Kratae) & Adnafai, B. (Buakaw)	malaise trap	T338	Masner, L. (Lubomír)	2007		creek		http://hol.osu.edu/spmInfo.html?id=OSUC%20237461
urn:lsid:biosci.ohio-state.edu:osuc_occurrences:OSUC__237462	en	PreservedSpecimen	OSUC 237462	urn:lsid:biosci.ohio-state.edu:osuc_names:275459	Oxyscelio reflectens (MS)	male	adult	1	QSBG	Insects	[15°38.391'N 101°23.609'E THAILAND Chaiyaphum Pa Hin Ngam NP creek at Tung Dok Grajeaw 750m 24-30.vii.2006 K. Sa-nog. B.Adnafai leg. MT,T338]	Pa Hin Ngam National Park, 15°38.391'N 101°23.609'E, 750m, T338, creek, Tung Dok Krajeaw, Chaiyaphum Prov., Thailand	15.6398	101.3935	label	Thailand	Chaiyaphum			Tung Dok Grajeaw is most likely a misspelling of Tung Dok Krajeaw	24 July 2006 - 30 July 2006	Sa-nog, K. (Kratae) & Adnafai, B. (Buakaw)	malaise trap	T338	Burks, R. A. (Roger A.)	2010	Paratype	creek		http://hol.osu.edu/spmInfo.html?id=OSUC%20237462
urn:lsid:biosci.ohio-state.edu:osuc_occurrences:OSUC__237463	en	PreservedSpecimen	OSUC 237463	urn:lsid:biosci.ohio-state.edu:osuc_names:275480	Oxyscelio nubbin (MS)	male	adult	1	WINC	Insects	[16°43.156'N 101°35.118'E THAILAND Phetchabun Nam Nao NP Helicopter landing ground 890m 10-17.vii.2006 Noopean Hongyothi & Leng Janteab leg. Malaise T272]	Nam Nao National Park, 16°43.156'N 101°35.118'E, 890m, T272, helicopter landing ground, Phetchabun Prov., Thailand	16.7193	101.5853	label	Thailand	Phetchabun				10 July 2006 - 17 July 2006	Hongyothi, N. (Noopean) & Janteab, L. (Leng)	malaise trap		Burks, R. A. (Roger A.)	2010	Paratype			http://hol.osu.edu/spmInfo.html?id=OSUC%20237463
urn:lsid:biosci.ohio-state.edu:osuc_occurrences:OSUC__237464	en	PreservedSpecimen	OSUC 237464	urn:lsid:biosci.ohio-state.edu:osuc_names:275480	Oxyscelio nubbin (MS)	male	adult	1	WINC	Insects	[16°43.156'N 101°35.118'E THAILAND Phetchabun Nam Nao NP Helicopter landing ground 890m 10-17.vii.2006 Noopean Hongyothi & Leng Janteab leg. Malaise T272]	Nam Nao National Park, 16°43.156'N 101°35.118'E, 890m, T272, helicopter landing ground, Phetchabun Prov., Thailand	16.7193	101.5853	label	Thailand	Phetchabun				10 July 2006 - 17 July 2006	Hongyothi, N. (Noopean) & Janteab, L. (Leng)	malaise trap		Burks, R. A. (Roger A.)	2010	Paratype			http://hol.osu.edu/spmInfo.html?id=OSUC%20237464
urn:lsid:biosci.ohio-state.edu:osuc_occurrences:OSUC__237466	en	PreservedSpecimen	OSUC 237466	urn:lsid:biosci.ohio-state.edu:osuc_names:529	Oxyscelio	male	adult	1	OSUC	Insects	[16°43.156'N 101°35.118'E THAILAND Phetchabun Nam Nao NP Helicopter landing ground 890m 10-17.vii.2006 Noopean Hongyothi & Leng Janteab leg. Malaise T272]	Nam Nao National Park, 16°43.156'N 101°35.118'E, 890m, T272, helicopter landing ground, Phetchabun Prov., Thailand	16.7193	101.5853	label	Thailand	Phetchabun				10 July 2006 - 17 July 2006	Hongyothi, N. (Noopean) & Janteab, L. (Leng)	malaise trap		Masner, L. (Lubomír)	2007				http://hol.osu.edu/spmInfo.html?id=OSUC%20237466
urn:lsid:biosci.ohio-state.edu:osuc_occurrences:OSUC__237467	en	PreservedSpecimen	OSUC 237467	urn:lsid:biosci.ohio-state.edu:osuc_names:275480	Oxyscelio nubbin (MS)	male	adult	1	QSBG	Insects	[16°43.156'N 101°35.118'E THAILAND Phetchabun Nam Nao NP Helicopter landing ground 890m 10-17.vii.2006 Noopean Hongyothi & Leng Janteab leg. Malaise T272]	Nam Nao National Park, 16°43.156'N 101°35.118'E, 890m, T272, helicopter landing ground, Phetchabun Prov., Thailand	16.7193	101.5853	label	Thailand	Phetchabun				10 July 2006 - 17 July 2006	Hongyothi, N. (Noopean) & Janteab, L. (Leng)	malaise trap		Burks, R. A. (Roger A.)	2010	Paratype			http://hol.osu.edu/spmInfo.html?id=OSUC%20237467
urn:lsid:biosci.ohio-state.edu:osuc_occurrences:OSUC__237468	en	PreservedSpecimen	OSUC 237468	urn:lsid:biosci.ohio-state.edu:osuc_names:529	Oxyscelio	undetermined	adult	1	OSUC	Insects	[16°43.241'N 101°59.580'E THAILAND: Khonkaen Phu Pha Man NP Disturb, Tum Moob Cave, 296m, Malaise 6-13.vi.2006 Vinai Boonma leg.T7]	Phu Pha Man National Park, 16°43.241'N 101°59.580'E, 296m, T7, Disturb (Moob Cave), Khon Kaen Prov., Thailand	16.7207	101.993	label	Thailand	Khon Kaen			Tum is a misspelling of Tam which is the Thai word for cave	6 June 2006 - 13 June 2006	Boonma, V. (Vinai)	malaise trap	T7	Masner, L. (Lubomír)	2007				http://hol.osu.edu/spmInfo.html?id=OSUC%20237468
urn:lsid:biosci.ohio-state.edu:osuc_occurrences:OSUC__238924	en	PreservedSpecimen	OSUC 238924	urn:lsid:biosci.ohio-state.edu:osuc_names:275371	Oxyscelio crebritas (MS)	female	adult	1	BMNH	Insects	[NEPAL Kathmandu B.Embassy 1390m Sec. vegetation vi.83 Lt. Col M. Allen]	Kathmandu, 1390m, secondary vegetation, British Embassy, Central Develop. Reg., Nepal	27.7333	85.2656	Google Earth	Nepal	Central		Kathmandu	derived from GEOnet & WWW	Jun-1983	Allen, M.	none specified		Burks, R. A. (Roger A.)	2012	Paratype	secondary vegetation		http://hol.osu.edu/spmInfo.html?id=OSUC%20238924
urn:lsid:biosci.ohio-state.edu:osuc_occurrences:OSUC__238928	en	PreservedSpecimen	OSUC 238928	urn:lsid:biosci.ohio-state.edu:osuc_names:529	Oxyscelio	male	adult	1	BMNH	Insects	[INDIA Kerala Perivar A. Sanc 5-15.x.1979 J.S. Noyes]	Periyar Wildlife Sanctuary, Kerala St., India	9.5333	77.2	GEOnet	India	Kerala				5 October 1979 - 15 October 1979	Noyes, J. S. (John S.)	none specified		Burks, R. A. (Roger A.)	2012				http://hol.osu.edu/spmInfo.html?id=OSUC%20238928
urn:lsid:biosci.ohio-state.edu:osuc_occurrences:OSUC__240912	en	PreservedSpecimen	OSUC 240912	urn:lsid:biosci.ohio-state.edu:osuc_names:275485	Oxyscelio cuculli (MS)	male	adult	1	MBBJ	Insects	[INDONESIA W.Kalimantan 1°15'S 110°05'E Gunung Palung NP Cabang Panti ResSta 17-29.vi.1991] [1°for.,100m sandstone, closed canopy, Darling Rosichon, Sutrisno, RR6 canopy MT, IIS 910136] [Oxyscelio Det.L.Masner,2007]	Gunung Palung National Park, 01°15'S 110°05'E, 100m, IIS 910136, 1° rainforest / sandstone closed canopy, RR6, Cabang Panti Research Station, Kalimantan Barat Prov., Indonesia	-1.25	110.0833	label	Indonesia	Kalimantan Barat				17 June 1991 - 29 June 1991	Darling & Rosichon	malaise trap		Burks, R. A. (Roger A.)	2010	Paratype	1° rainforest; sandstone; closed canopy		http://hol.osu.edu/spmInfo.html?id=OSUC%20240912
urn:lsid:biosci.ohio-state.edu:osuc_occurrences:OSUC__240913	en	PreservedSpecimen	OSUC 240913	urn:lsid:biosci.ohio-state.edu:osuc_names:275546	Oxyscelio latitudinis (MS)	female	adult	1	ROME	Insects	[INDONESIA W.Kalimantan 1°15'S 110°05'E Gunung Palung NP Cabang Panti ResSta 17-29.vi.1991] [1°for.,100m sandstone, closed canopy, Darling Rosichon, Sutrisno, RR6 canopy MT, IIS 910136]	Gunung Palung National Park, 01°15'S 110°05'E, 100m, IIS 910136, 1° rainforest / sandstone closed canopy, RR6, Cabang Panti Research Station, Kalimantan Barat Prov., Indonesia	-1.25	110.0833	label	Indonesia	Kalimantan Barat				17 June 1991 - 29 June 1991	Darling & Rosichon	malaise trap		Burks, R. A. (Roger A.)	2010	Paratype	1° rainforest; sandstone; closed canopy		http://hol.osu.edu/spmInfo.html?id=OSUC%20240913
urn:lsid:biosci.ohio-state.edu:osuc_occurrences:OSUC__240914	en	PreservedSpecimen	OSUC 240914	urn:lsid:biosci.ohio-state.edu:osuc_names:275554	Oxyscelio aclavae (MS)	female	adult	1	MBBJ	Insects	[INDONESIA Sumatra 3°41'N 97°39'E Aceh Gunung Leuser NP Ketambe Res.Sta.] [1-30.x.1989 Darling 1°rainfor. terrace 3 closed canopy 350m MT/YPT IIS 890006]	Gunung Leuser National Park, 03°41'N 97°39'E, 350m, IIS 890006, 1° rainforest / young forest / terrace 3 closed canopy, Ketambe Research Station, Sumatra Isl., Aceh Auto. Prov., Indonesia	3.6833	97.65	label	Indonesia	Aceh				1 October 1989 - 30 October 1989	Darling	malaise trap/yellow pan trap		Burks, R. A. (Roger A.)	2010	Paratype	1° rainforest; young forest; closed canopy		http://hol.osu.edu/spmInfo.html?id=OSUC%20240914
urn:lsid:biosci.ohio-state.edu:osuc_occurrences:OSUC__240915	en	PreservedSpecimen	OSUC 240915	urn:lsid:biosci.ohio-state.edu:osuc_names:275570	Oxyscelio amrichae (MS)	male	adult	1	ROME	Insects	[INDONESIA Sumatra 3°41'N 97°39'E Aceh Gunung Leuser NP Ketambe Res.Sta.] [1-30.x.1989 Darling 1°rainfor. terrace 3 closed canopy 350m MT/YPT IIS 890006]	Gunung Leuser National Park, 03°41'N 97°39'E, 350m, IIS 890006, 1° rainforest / young forest / terrace 3 closed canopy, Ketambe Research Station, Sumatra Isl., Aceh Auto. Prov., Indonesia	3.6833	97.65	label	Indonesia	Aceh				1 October 1989 - 30 October 1989	Darling	malaise trap/yellow pan trap		Burks, R. A. (Roger A.)	2010	Paratype	1° rainforest; young forest; closed canopy		http://hol.osu.edu/spmInfo.html?id=OSUC%20240915
urn:lsid:biosci.ohio-state.edu:osuc_occurrences:OSUC__240916	en	PreservedSpecimen	OSUC 240916	urn:lsid:biosci.ohio-state.edu:osuc_names:275570	Oxyscelio amrichae (MS)	male	adult	1	OSUC	Insects	[INDONESIA Sumatra 3°41'N 97°39'E Aceh Gunung Leuser NP Ketambe Res.Sta.] [1-30.x.1989 Darling 1°rainfor. terrace 3 closed canopy 350m MT/YPT IIS 890006]	Gunung Leuser National Park, 03°41'N 97°39'E, 350m, IIS 890006, 1° rainforest / young forest / terrace 3 closed canopy, Ketambe Research Station, Sumatra Isl., Aceh Auto. Prov., Indonesia	3.6833	97.65	label	Indonesia	Aceh				1 October 1989 - 30 October 1989	Darling	malaise trap/yellow pan trap		Burks, R. A. (Roger A.)	2010	Paratype	1° rainforest; young forest; closed canopy		http://hol.osu.edu/spmInfo.html?id=OSUC%20240916
urn:lsid:biosci.ohio-state.edu:osuc_occurrences:OSUC__240917	en	PreservedSpecimen	OSUC 240917	urn:lsid:biosci.ohio-state.edu:osuc_names:275371	Oxyscelio crebritas (MS)	male	adult	1	ROME	Insects	[INDONESIA Sumatra 3°41'N 97°39'E Aceh Gunung Leuser NP Ketambe Res.Sta.] [1-30.x.1989 Darling 1°rainfor. terrace 3 closed canopy 350m MT/YPT IIS 890006]	Gunung Leuser National Park, 03°41'N 97°39'E, 350m, IIS 890006, 1° rainforest / young forest / terrace 3 closed canopy, Ketambe Research Station, Sumatra Isl., Aceh Auto. Prov., Indonesia	3.6833	97.65	label	Indonesia	Aceh				1 October 1989 - 30 October 1989	Darling	malaise trap/yellow pan trap		Burks, R. A. (Roger A.)	2010	Paratype	1° rainforest; young forest; closed canopy		http://hol.osu.edu/spmInfo.html?id=OSUC%20240917
urn:lsid:biosci.ohio-state.edu:osuc_occurrences:OSUC__240918	en	PreservedSpecimen	OSUC 240918	urn:lsid:biosci.ohio-state.edu:osuc_names:275570	Oxyscelio amrichae (MS)	female	adult	1	OSUC	Insects	[INDONESIA Sumatra 3°41'N 97°39'E Aceh Gunung Leuser NP Ketambe Res.Sta.] [1-30.x.1989 Darling 1°rainfor. terrace 3 closed canopy 350m MT/YPT IIS 890006]	Gunung Leuser National Park, 03°41'N 97°39'E, 350m, IIS 890006, 1° rainforest / young forest / terrace 3 closed canopy, Ketambe Research Station, Sumatra Isl., Aceh Auto. Prov., Indonesia	3.6833	97.65	label	Indonesia	Aceh				1 October 1989 - 30 October 1989	Darling	malaise trap/yellow pan trap		Burks, R. A. (Roger A.)	2010	Paratype	1° rainforest; young forest; closed canopy		http://hol.osu.edu/spmInfo.html?id=OSUC%20240918
urn:lsid:biosci.ohio-state.edu:osuc_occurrences:OSUC__240919	en	PreservedSpecimen	OSUC 240919	urn:lsid:biosci.ohio-state.edu:osuc_names:275561	Oxyscelio unguis (MS)	female	adult	1	ROME	Insects	[INDONESIA W.Kalimantan 1°15'S 110°05'E Gunung Palung NP Cabang Panti ResSta 15.vi-15.viiii.1991] [100-400m primary forest sandstone MT Darling Rosichon Sustrino IIS 910128]	Gunung Palung National Park, 01°15'S 110°05'E, 100-400m, IIS 910128, 1° rainforest / sandstone, Cabang Panti Research Station, Kalimantan Barat Prov., Indonesia	-1.25	110.0833	label	Indonesia	Kalimantan Barat				15 June 1991 - 15 August 1991	Darling & Rosichon	malaise trap		Burks, R. A. (Roger A.)	2010	Paratype	1° rainforest; sandstone		http://hol.osu.edu/spmInfo.html?id=OSUC%20240919
urn:lsid:biosci.ohio-state.edu:osuc_occurrences:OSUC__240920	en	PreservedSpecimen	OSUC 240920	urn:lsid:biosci.ohio-state.edu:osuc_names:275536	Oxyscelio dasymesos (MS)	male	adult	1	OSUC	Insects	[INDONESIA W.Kalimantan 1°15'S 110°05'E Gunung Palung NP Cabang Panti ResSta 15.vi-15.viiii.1991] [100-400m primary forest sandstone MT Darling Rosichon Sustrino IIS 910128]	Gunung Palung National Park, 01°15'S 110°05'E, 100-400m, IIS 910128, 1° rainforest / sandstone, Cabang Panti Research Station, Kalimantan Barat Prov., Indonesia	-1.25	110.0833	label	Indonesia	Kalimantan Barat				15 June 1991 - 15 August 1991	Darling & Rosichon	malaise trap		Burks, R. A. (Roger A.)	2010	Paratype	1° rainforest; sandstone		http://hol.osu.edu/spmInfo.html?id=OSUC%20240920
urn:lsid:biosci.ohio-state.edu:osuc_occurrences:OSUC__240921	en	PreservedSpecimen	OSUC 240921	urn:lsid:biosci.ohio-state.edu:osuc_names:275561	Oxyscelio unguis (MS)	male	adult	1	OSUC	Insects	[INDONESIA W.Kalimantan 1°15'S 110°05'E Gunung Palung NP Cabang Panti ResSta 15.vi-15.viiii.1991] [100-400m primary forest sandstone MT Darling Rosichon Sustrino IIS 910128]	Gunung Palung National Park, 01°15'S 110°05'E, 100-400m, IIS 910128, 1° rainforest / sandstone, Cabang Panti Research Station, Kalimantan Barat Prov., Indonesia	-1.25	110.0833	label	Indonesia	Kalimantan Barat				15 June 1991 - 15 August 1991	Darling & Rosichon	malaise trap		Burks, R. A. (Roger A.)	2010	Paratype	1° rainforest; sandstone		http://hol.osu.edu/spmInfo.html?id=OSUC%20240921
urn:lsid:biosci.ohio-state.edu:osuc_occurrences:OSUC__240922	en	PreservedSpecimen	OSUC 240922	urn:lsid:biosci.ohio-state.edu:osuc_names:275561	Oxyscelio unguis (MS)	male	adult	1	MBBJ	Insects	[INDONESIA W.Kalimantan 1°15'S 110°05'E Gunung Palung NP Cabang Panti ResSta 15.vi-15.viiii.1991] [100-400m primary forest sandstone MT Darling Rosichon Sustrino IIS 910128]	Gunung Palung National Park, 01°15'S 110°05'E, 100-400m, IIS 910128, 1° rainforest / sandstone, Cabang Panti Research Station, Kalimantan Barat Prov., Indonesia	-1.25	110.0833	label	Indonesia	Kalimantan Barat				15 June 1991 - 15 August 1991	Darling & Rosichon	malaise trap		Burks, R. A. (Roger A.)	2010	Paratype	1° rainforest; sandstone		http://hol.osu.edu/spmInfo.html?id=OSUC%20240922
urn:lsid:biosci.ohio-state.edu:osuc_occurrences:OSUC__240924	en	PreservedSpecimen	OSUC 240924	urn:lsid:biosci.ohio-state.edu:osuc_names:275561	Oxyscelio unguis (MS)	female	adult	1	MBBJ	Insects	[INDONESIA Sumatra 3°41'N 97°39'E Aceh Gunung Leuser NP Ketambe Res.Sta.] [5.ix.1989 1°forest swampy along ridge HubleyDarling screen sweep ROM 893044]	Gunung Leuser National Park, 03°41'N 97°39'E, ROM 893044, 1° rainforest / wet swampy ground along ridge, Ketambe Research Station, Sumatra Isl., Aceh Auto. Prov., Indonesia	3.6833	97.65	label	Indonesia	Aceh				5 September 1989	Hubley & Darling	screen sweeping		Burks, R. A. (Roger A.)	2012	Paratype	1° rainforest; wet swampy ground along ridge		http://hol.osu.edu/spmInfo.html?id=OSUC%20240924
urn:lsid:biosci.ohio-state.edu:osuc_occurrences:OSUC__240925	en	PreservedSpecimen	OSUC 240925	urn:lsid:biosci.ohio-state.edu:osuc_names:275555	Oxyscelio crustum (MS)	male	adult	1	ROME	Insects	[INDONESIA Sumatra 3°41'N 97°39'E Aceh Gunung Leuser NP Ketambe Res.Sta.] [5.ix.1989 1°forest swampy along ridge HubleyDarling screen sweep ROM 893044]	Gunung Leuser National Park, 03°41'N 97°39'E, ROM 893044, 1° rainforest / wet swampy ground along ridge, Ketambe Research Station, Sumatra Isl., Aceh Auto. Prov., Indonesia	3.6833	97.65	label	Indonesia	Aceh				5 September 1989	Hubley & Darling	screen sweeping		Burks, R. A. (Roger A.)	2010	Paratype	1° rainforest; wet swampy ground along ridge		http://hol.osu.edu/spmInfo.html?id=OSUC%20240925
urn:lsid:biosci.ohio-state.edu:osuc_occurrences:OSUC__240926	en	PreservedSpecimen	OSUC 240926	urn:lsid:biosci.ohio-state.edu:osuc_names:275559	Oxyscelio mesiodentis (MS)	female	adult	1	OSUC	Insects	[INDONESIA Sumatra 3°41'N 97°39'E Aceh Gunung Leuser NP Ketambe Res.Sta.] [5.ix.1989 1°forest swampy along ridge HubleyDarling screen sweep ROM 893044]	Gunung Leuser National Park, 03°41'N 97°39'E, ROM 893044, 1° rainforest / wet swampy ground along ridge, Ketambe Research Station, Sumatra Isl., Aceh Auto. Prov., Indonesia	3.6833	97.65	label	Indonesia	Aceh				5 September 1989	Hubley & Darling	screen sweeping		Burks, R. A. (Roger A.)	2010	Paratype	1° rainforest; wet swampy ground along ridge		http://hol.osu.edu/spmInfo.html?id=OSUC%20240926
urn:lsid:biosci.ohio-state.edu:osuc_occurrences:OSUC__240927	en	PreservedSpecimen	OSUC 240927	urn:lsid:biosci.ohio-state.edu:osuc_names:275570	Oxyscelio amrichae (MS)	female	adult	1	OSUC	Insects	[INDONESIA Sumatra 3°41'N 97°39'E Aceh Gunung Leuser NP Ketambe Res.Sta.] [5.ix.1989 1°forest swampy along ridge HubleyDarling screen sweep ROM 893044]	Gunung Leuser National Park, 03°41'N 97°39'E, ROM 893044, 1° rainforest / wet swampy ground along ridge, Ketambe Research Station, Sumatra Isl., Aceh Auto. Prov., Indonesia	3.6833	97.65	label	Indonesia	Aceh				5 September 1989	Hubley & Darling	screen sweeping		Burks, R. A. (Roger A.)	2010	Paratype	1° rainforest; wet swampy ground along ridge		http://hol.osu.edu/spmInfo.html?id=OSUC%20240927
urn:lsid:biosci.ohio-state.edu:osuc_occurrences:OSUC__240928	en	PreservedSpecimen	OSUC 240928	urn:lsid:biosci.ohio-state.edu:osuc_names:275570	Oxyscelio amrichae (MS)	male	adult	1	ROME	Insects	[INDONESIA Sumatra 3°41'N 97°39'E Aceh Gunung Leuser NP Ketambe Res.Sta.] [5.ix.1989 1°forest swampy along ridge HubleyDarling screen sweep ROM 893044]	Gunung Leuser National Park, 03°41'N 97°39'E, ROM 893044, 1° rainforest / wet swampy ground along ridge, Ketambe Research Station, Sumatra Isl., Aceh Auto. Prov., Indonesia	3.6833	97.65	label	Indonesia	Aceh				5 September 1989	Hubley & Darling	screen sweeping		Burks, R. A. (Roger A.)	2010	Paratype	1° rainforest; wet swampy ground along ridge		http://hol.osu.edu/spmInfo.html?id=OSUC%20240928
urn:lsid:biosci.ohio-state.edu:osuc_occurrences:OSUC__240929	en	PreservedSpecimen	OSUC 240929	urn:lsid:biosci.ohio-state.edu:osuc_names:275555	Oxyscelio crustum (MS)	female	adult	1	ROME	Insects	[INDONESIA Sumatra 3°41'N 97°39'E Aceh Gunung Leuser NP Ketambe Res.Sta.] [5.ix.1989 1°forest swampy along ridge HubleyDarling screen sweep ROM 893044]	Gunung Leuser National Park, 03°41'N 97°39'E, ROM 893044, 1° rainforest / wet swampy ground along ridge, Ketambe Research Station, Sumatra Isl., Aceh Auto. Prov., Indonesia	3.6833	97.65	label	Indonesia	Aceh				5 September 1989	Hubley & Darling	screen sweeping		Burks, R. A. (Roger A.)	2010	Paratype	1° rainforest; wet swampy ground along ridge		http://hol.osu.edu/spmInfo.html?id=OSUC%20240929
urn:lsid:biosci.ohio-state.edu:osuc_occurrences:OSUC__240930	en	PreservedSpecimen	OSUC 240930	urn:lsid:biosci.ohio-state.edu:osuc_names:275482	Oxyscelio granorum (MS)	female	adult	1	MBBJ	Insects	[INDONESIA Sumatra 3°41'N 97°39'E Aceh Gunung Leuser NP Ketambe Res.Sta.] [5.ix.1989 1°forest swampy along ridge HubleyDarling screen sweep ROM 893044]	Gunung Leuser National Park, 03°41'N 97°39'E, ROM 893044, 1° rainforest / wet swampy ground along ridge, Ketambe Research Station, Sumatra Isl., Aceh Auto. Prov., Indonesia	3.6833	97.65	label	Indonesia	Aceh				5 September 1989	Hubley & Darling	screen sweeping		Burks, R. A. (Roger A.)	2010	Paratype	1° rainforest; wet swampy ground along ridge		http://hol.osu.edu/spmInfo.html?id=OSUC%20240930
urn:lsid:biosci.ohio-state.edu:osuc_occurrences:OSUC__240931	en	PreservedSpecimen	OSUC 240931	urn:lsid:biosci.ohio-state.edu:osuc_names:275482	Oxyscelio granorum (MS)	female	adult	1	ROME	Insects	[INDONESIA Sumatra 3°41'N 97°39'E Aceh Gunung Leuser NP Ketambe Res.Sta.] [5.ix.1989 1°forest swampy along ridge HubleyDarling screen sweep ROM 893044]	Gunung Leuser National Park, 03°41'N 97°39'E, ROM 893044, 1° rainforest / wet swampy ground along ridge, Ketambe Research Station, Sumatra Isl., Aceh Auto. Prov., Indonesia	3.6833	97.65	label	Indonesia	Aceh				5 September 1989	Hubley & Darling	screen sweeping		Burks, R. A. (Roger A.)	2010	Paratype	1° rainforest; wet swampy ground along ridge		http://hol.osu.edu/spmInfo.html?id=OSUC%20240931
urn:lsid:biosci.ohio-state.edu:osuc_occurrences:OSUC__240932	en	PreservedSpecimen	OSUC 240932	urn:lsid:biosci.ohio-state.edu:osuc_names:275570	Oxyscelio amrichae (MS)	male	adult	1	ROME	Insects	[3°41'N, 97°39'E INDONESIA: Sumatra Aceh Gunung Leuser NP Ketambe Res.Sta.] [3-8.ix.89 mature forest light gap NT/YPT Hubley Darling IIS 893046]	Gunung Leuser National Park, 03°41'N 97°39'E, IIS 893046, mature forest / light gap, Ketambe Research Station, Sumatra Isl., Aceh Auto. Prov., Indonesia	3.6833	97.65	label	Indonesia	Aceh				3 September 1989 - 8 September 1989	Hubley & Darling	malaise trap/yellow pan trap		Burks, R. A. (Roger A.)	2010	Paratype	mature forest; light gap		http://hol.osu.edu/spmInfo.html?id=OSUC%20240932
urn:lsid:biosci.ohio-state.edu:osuc_occurrences:OSUC__240934	en	PreservedSpecimen	OSUC 240934	urn:lsid:biosci.ohio-state.edu:osuc_names:5026	Oxyscelio magnus	male	adult	1	ROME	Insects	[VIETNAM: Tuyen Quang, Pac Ban MT 22.iv-2.v.1996 DC Darling, DC Currie ROM 963076]	Pac Ban, ROM 963076, Tuyen Quang Prov., Vietnam	22.3667	105.4167	GEOnet	Vietnam	Tuyen Quang		Pac Ban		22 April 1996 - 2 May 1996	Darling, D. C. (D. Christopher) & Currie, D. C.	malaise trap		Burks, R. A. (Roger A.)	2012				http://hol.osu.edu/spmInfo.html?id=OSUC%20240934
urn:lsid:biosci.ohio-state.edu:osuc_occurrences:OSUC__240935	en	PreservedSpecimen	OSUC 240935	urn:lsid:biosci.ohio-state.edu:osuc_names:275371	Oxyscelio crebritas (MS)	male	adult	1	ROME	Insects	[VIETNAM: Tuyen Quang, Pac Ban MT 22.iv-2.v.1996 DC Darling, DC Currie ROM 963076]	Pac Ban, ROM 963076, Tuyen Quang Prov., Vietnam	22.3667	105.4167	GEOnet	Vietnam	Tuyen Quang		Pac Ban		22 April 1996 - 2 May 1996	Darling, D. C. (D. Christopher) & Currie, D. C.	malaise trap		Burks, R. A. (Roger A.)	2010	Paratype			http://hol.osu.edu/spmInfo.html?id=OSUC%20240935
urn:lsid:biosci.ohio-state.edu:osuc_occurrences:OSUC__240936	en	PreservedSpecimen	OSUC 240936	urn:lsid:biosci.ohio-state.edu:osuc_names:5009	Oxyscelio carinatus	female	adult	1	ROME	Insects	[PHILIPPINES Negros Ori. Cuernos de Negros 7km W Valencia 700m MT/YPT 31.iii-8.iv.1988 Darling Mayordo9°17'N123°15'E 1°for.edge ROM 873097]	Cuernos de Negros Mountain, 09°17'N 123°15'E, 700m, ROM 873097, 1° forest edge, 7km W Valencia, Negros Oriental Prov., Philippines	9.2833	123.25	label	Philippines	Negros Oriental				31 March 1988 - 8 April 1988	Darling & Mayordo	malaise trap/yellow pan trap		Burks, R. A. (Roger A.)	2010		1° forest edge		http://hol.osu.edu/spmInfo.html?id=OSUC%20240936
urn:lsid:biosci.ohio-state.edu:osuc_occurrences:OSUC__240938	en	PreservedSpecimen	OSUC 240938	urn:lsid:biosci.ohio-state.edu:osuc_names:275503	g2_gbb (MS)	male	adult	1	ROME	Insects	[3°S128°E INDONESIA Seram,Maluku, 10km NW Warisarisa 300m 17-25.i.1995] [Darling Universitas Pattimura For. Area 2° for. selectivelt logged 1983 YPT IIS 950005]	Pattimura University Forest Area, 03°S 128°E, 300m, IIS 950005, 2° forest selectively logged, 10km NW Waisarisa, Ceram Isl., Maluku Prov., Indonesia	-3.1475	128.2353	Google Earth	Indonesia	Maluku			derived from WWW and map; coords. from label are located in water	17 January 1995 - 25 January 1995	Darling	yellow pan trap		Burks, R. A. (Roger A.)	2010		2° forest selectively logged		http://hol.osu.edu/spmInfo.html?id=OSUC%20240938
urn:lsid:biosci.ohio-state.edu:osuc_occurrences:OSUC__241812	en	PreservedSpecimen	OSUC 241812	urn:lsid:biosci.ohio-state.edu:osuc_names:275560	g1_mts_medium (MS)	male	adult	1	ROME	Insects	[01°02'S 117°02'E INDONESIA E Kalimantan 38kmN Balikapan 60m Samboja I. 2-30.iii.1992] [WANARISET Res.Station km7 heavy burnt 1983 MT Darling Rosichon Sutrisno IIS 920118]	Samboja, 01°02'S 117°02'E, 60m, IIS 920118, heavy burnt forest / closed forest, km 7, Wanariset Research Station, 38km N Balikpapan, Kalimantan Timur Prov., Indonesia	-1.0333	117.0333	label	Indonesia	Kalimantan Timur		Samboja		2 March 1992 - 30 March 1992	Darling, Rosichon & Sutrisno	malaise trap		Burks, R. A. (Roger A.)	2010		heavy burnt forest; closed forest		http://hol.osu.edu/spmInfo.html?id=OSUC%20241812
urn:lsid:biosci.ohio-state.edu:osuc_occurrences:OSUC__241813	en	PreservedSpecimen	OSUC 241813	urn:lsid:biosci.ohio-state.edu:osuc_names:275536	Oxyscelio dasymesos (MS)	male	adult	1	MBBJ	Insects	[INDONESIA W.Kalimantan 1°15'N 110°05'E Gunung Palung NP Cabang Panti ResSta 15.vi-15.viii.1991] [100-400m primary forest sandstone light gap MT Darling Rosichon Sustrino IIS 910117]	Gunung Palung National Park, 01°15'S 110°05'E, 100-400m, IIS 910117, 1° rainforest / sandstone light gap, Cabang Panti Research Station, Kalimantan Barat Prov., Indonesia	-1.25	110.0833	label	Indonesia	Kalimantan Barat				15 June 1991 - 15 August 1991	Darling, Rosichon & Sutrisno	malaise trap		Burks, R. A. (Roger A.)	2010	Paratype	1° rainforest; sandstone; light gap		http://hol.osu.edu/spmInfo.html?id=OSUC%20241813
urn:lsid:biosci.ohio-state.edu:osuc_occurrences:OSUC__241814	en	PreservedSpecimen	OSUC 241814	urn:lsid:biosci.ohio-state.edu:osuc_names:275561	Oxyscelio unguis (MS)	female	adult	1	OSUC	Insects	[INDONESIA W.Kalimantan 1°15'N 110°05'E Gunung Palung NP Cabang Panti ResSta 15.vi-15.viii.1991] [100-400m primary forest sandstone light gap MT Darling Rosichon Sustrino IIS 910117]	Gunung Palung National Park, 01°15'S 110°05'E, 100-400m, IIS 910117, 1° rainforest / sandstone light gap, Cabang Panti Research Station, Kalimantan Barat Prov., Indonesia	-1.25	110.0833	label	Indonesia	Kalimantan Barat				15 June 1991 - 15 August 1991	Darling, Rosichon & Sutrisno	malaise trap		Burks, R. A. (Roger A.)	2010	Paratype	1° rainforest; sandstone; light gap		http://hol.osu.edu/spmInfo.html?id=OSUC%20241814
urn:lsid:biosci.ohio-state.edu:osuc_occurrences:OSUC__241815	en	PreservedSpecimen	OSUC 241815	urn:lsid:biosci.ohio-state.edu:osuc_names:275554	Oxyscelio aclavae (MS)	female	adult	1	OSUC	Insects	[INDONESIA W.Kalimantan 1°15'N 110°05'E Gunung Palung NP Cabang Panti ResSta 15.vi-15.viii.1991] [100-400m MT prim.forest alluvial light gap Darling Rosichon Sustrino IIS 910123]	Gunung Palung National Park, 01°15'S 110°05'E, 100-400m, IIS 910123, 1° rainforest / alluvial light gap, Cabang Panti Research Station, Kalimantan Barat Prov., Indonesia	-1.25	110.0833	label	Indonesia	Kalimantan Barat				15 June 1991 - 15 August 1991	Darling, Rosichon & Sutrisno	malaise trap		Burks, R. A. (Roger A.)	2010	Paratype	1° rainforest; alluvial; light gap		http://hol.osu.edu/spmInfo.html?id=OSUC%20241815
urn:lsid:biosci.ohio-state.edu:osuc_occurrences:OSUC__241816	en	PreservedSpecimen	OSUC 241816	urn:lsid:biosci.ohio-state.edu:osuc_names:275371	Oxyscelio crebritas (MS)	male	adult	1	OSUC	Insects	[01°02'S 117°02'E INDONESIA E Kalimantan 38kmN Balikapan 60m Samboja I. 2-15.iii.1992] [WANARISET Res.Station km6 logged 1967screen sweep DarlingRosichon Sutrisno IIS 920105]	Samboja, 01°02'S 117°02'E, 60m, IIS 920105, logged forest (1967), km 6, Wanariset Research Station, 38km N Balikpapan, Kalimantan Timur Prov., Indonesia	-1.0333	117.0333	label	Indonesia	Kalimantan Timur		Samboja		2 March 1992 - 15 March 1992	Darling, Rosichon & Sutrisno	screen sweeping		Burks, R. A. (Roger A.)	2012	Paratype	logged forest (1967)		http://hol.osu.edu/spmInfo.html?id=OSUC%20241816
urn:lsid:biosci.ohio-state.edu:osuc_occurrences:OSUC__242798	en	PreservedSpecimen	OSUC 242798	urn:lsid:biosci.ohio-state.edu:osuc_names:309297	Oxyscelio io (MS)	female	adult	1	SAMC	Insects	[Central African Republic Pref. Sangha-Mbaeré Res.Special Forêt Dense Dzanga-Sangha 12.7km 326° NW Bayanga 420m] [3°00.27'N 16°11.55'E 10-11.v.2001, Simon van Noort, lowland rainforest Malaise trap CAR01-M82]	Dzanga-Sangha Special Reserve, 03°00.27'N 16°11.55'E, 420m, CAR01-M82, lowland rainforest, 12.7km (326°) NW Bayanga, Sangha-Mbaéré Préf. Écon., Central African Republic	3.0045	16.1925	label	Central African Republic	Sangha-Mbaéré				10 May 2001 - 11 May 2001	van Noort, S. (Simon)	malaise trap	CAR01-M82	Burks, R. A. (Roger A.)	2012	Paratype	lowland rainforest		http://hol.osu.edu/spmInfo.html?id=OSUC%20242798
urn:lsid:biosci.ohio-state.edu:osuc_occurrences:OSUC__242799	en	PreservedSpecimen	OSUC 242799	urn:lsid:biosci.ohio-state.edu:osuc_names:309299	Oxyscelio lunae (MS)	female	adult	1	SAMC	Insects	[Central African Republic Pref. Sangha-Mbaeré Res.Special Forêt Dense Dzanga-Sangha 12.7km 326° NW Bayanga 420m] [3°00.27'N 16°11.55'E 10-11.v.2001, Simon van Noort, lowland rainforest Malaise trap CAR01-M82]	Dzanga-Sangha Special Reserve, 03°00.27'N 16°11.55'E, 420m, CAR01-M82, lowland rainforest, 12.7km (326°) NW Bayanga, Sangha-Mbaéré Préf. Écon., Central African Republic	3.0045	16.1925	label	Central African Republic	Sangha-Mbaéré				10 May 2001 - 11 May 2001	van Noort, S. (Simon)	malaise trap	CAR01-M82	Burks, R. A. (Roger A.)	2012	Paratype	lowland rainforest		http://hol.osu.edu/spmInfo.html?id=OSUC%20242799
urn:lsid:biosci.ohio-state.edu:osuc_occurrences:OSUC__247595	en	PreservedSpecimen	OSUC 247595	urn:lsid:biosci.ohio-state.edu:osuc_names:275459	Oxyscelio reflectens (MS)	male	adult	1	OSUC	Insects	[16°44.986'N101°27.874'E, THAILAND Phetchabun, Nam Nao NP Tham Pra, Laad Forest Unit 711m, Malaise 31.vii-7.viii.2006, Noopean hongyothi T422] [Oxyscelio, det.L.Musetti2008]	Nam Nao National Park, 16°44.986'N 101°27.874'E, 711m, T422, Tham Pra Laad Forest Unit, Phetchabun Prov., Thailand	16.7498	101.4645	label	Thailand	Phetchabun				31 July 2006 - 7 August 2006	Hongyothi, N. (Noopean)	malaise trap	T422	Burks, R. A. (Roger A.)	2010	Paratype			http://hol.osu.edu/spmInfo.html?id=OSUC%20247595
urn:lsid:biosci.ohio-state.edu:osuc_occurrences:OSUC__247596	en	PreservedSpecimen	OSUC 247596	urn:lsid:biosci.ohio-state.edu:osuc_names:275459	Oxyscelio reflectens (MS)	male	adult	1	OSUC	Insects	[16°44.986'N101°27.874'E, THAILAND Phetchabun, Nam Nao NP Tham Pra, Laad Forest Unit 711m, Malaise 31.vii-7.viii.2006, Noopean hongyothi T422]	Nam Nao National Park, 16°44.986'N 101°27.874'E, 711m, T422, Tham Pra Laad Forest Unit, Phetchabun Prov., Thailand	16.7498	101.4645	label	Thailand	Phetchabun				31 July 2006 - 7 August 2006	Hongyothi, N. (Noopean)	malaise trap	T422	Burks, R. A. (Roger A.)	2010	Paratype			http://hol.osu.edu/spmInfo.html?id=OSUC%20247596
urn:lsid:biosci.ohio-state.edu:osuc_occurrences:OSUC__247597	en	PreservedSpecimen	OSUC 247597	urn:lsid:biosci.ohio-state.edu:osuc_names:275522	Oxyscelio longiventris (MS)	female	adult	1	QSBG	Insects	[17°30.128'N101°20.339'E, THAILAND Loei Phu Ruea, NP Huay Taey ditch, 1233m 26.viii-2.ix.2006, Nukoonchai Jaroenchai, leg. Malaise trap T535]	Phu Rua National Park, 17°30.128'N 101°20.339'E, 1233m, T535, Huay Taey Ditch, Loei Prov., Thailand	17.5022	101.339	label	Thailand	Loei			Phu Ruea is an alternate spelling for Phu Rua	26 August 2006 - 2 September 2006	Jaroenchai, N. (Nukoonchai)	malaise trap	T535	Burks, R. A. (Roger A.)	2012	Paratype			http://hol.osu.edu/spmInfo.html?id=OSUC%20247597
urn:lsid:biosci.ohio-state.edu:osuc_occurrences:OSUC__247598	en	PreservedSpecimen	OSUC 247598	urn:lsid:biosci.ohio-state.edu:osuc_names:275563	Oxyscelio brevidentis (MS)	male	adult	1	OSUC	Insects	[17°30.128'N101°20.339'E, THAILAND Loei Phu Ruea, NP Huay Taey ditch, 1233m 26.viii-2.ix.2006, Nukoonchai Jaroenchai, leg. Malaise trap T535]	Phu Rua National Park, 17°30.128'N 101°20.339'E, 1233m, T535, Huay Taey Ditch, Loei Prov., Thailand	17.5022	101.339	label	Thailand	Loei			Phu Ruea is an alternate spelling for Phu Rua	26 August 2006 - 2 September 2006	Jaroenchai, N. (Nukoonchai)	malaise trap	T535	Burks, R. A. (Roger A.)	2010	Paratype			http://hol.osu.edu/spmInfo.html?id=OSUC%20247598
urn:lsid:biosci.ohio-state.edu:osuc_occurrences:OSUC__247599	en	PreservedSpecimen	OSUC 247599	urn:lsid:biosci.ohio-state.edu:osuc_names:275459	Oxyscelio reflectens (MS)	male	adult	1	OSUC	Insects	[15°38.100'N 101°23.857'E, THAILAND Chaiyaphum, Pa Hin Ngam NP Ecotone, btwn dec./dry dipterocarp, 700m MT 24-30.viii.2006, K. Sa-nog&B. Adnafai T449]	Pa Hin Ngam National Park, 15°38.100'N 101°23.857'E, 700m, T449, ecotone between mixed deciduous & dry dipterocarp, Chaiyaphum Prov., Thailand	15.635	101.3977	label	Thailand	Chaiyaphum				24 August 2006 - 30 August 2006	Sa-nog, K. (Kratae) & Adnafai, B. (Buakaw)	malaise trap	T449	Burks, R. A. (Roger A.)	2010	Paratype	ecotone between mixed deciduous & dry dipterocarp forest		http://hol.osu.edu/spmInfo.html?id=OSUC%20247599
urn:lsid:biosci.ohio-state.edu:osuc_occurrences:OSUC__247600	en	PreservedSpecimen	OSUC 247600	urn:lsid:biosci.ohio-state.edu:osuc_names:275522	Oxyscelio longiventris (MS)	male	adult	1	QSBG	Insects	[17°30.735'N 101°20.601'E, THAILAND Loei Phu Ruea, NP Sa Sawan 1352m, 5-12.ix.2006 Nukoonchai, Jaroenchai leg. MT, T826]	Phu Rua National Park, 17°30.735'N 101°20.601'E, 1352m, T826, Sa Sawan, Loei Prov., Thailand	17.5123	101.3433	label	Thailand	Loei			Phu Ruea is an alternate spelling for Phu Rua	5 September 2006 - 12 September 2006	Jaroenchai, N. (Nukoonchai)	malaise trap	T826	Burks, R. A. (Roger A.)	2012	Paratype			http://hol.osu.edu/spmInfo.html?id=OSUC%20247600
urn:lsid:biosci.ohio-state.edu:osuc_occurrences:OSUC__247601	en	PreservedSpecimen	OSUC 247601	urn:lsid:biosci.ohio-state.edu:osuc_names:275459	Oxyscelio reflectens (MS)	male	adult	1	OSUC	Insects	[17°30.735'N 101°20.601'E, THAILAND Loei Phu Ruea, NP Sa Sawan 1352m, 5-12.ix.2006 Nukoonchai, Jaroenchai leg. MT, T826]	Phu Rua National Park, 17°30.735'N 101°20.601'E, 1352m, T826, Sa Sawan, Loei Prov., Thailand	17.5123	101.3433	label	Thailand	Loei			Phu Ruea is an alternate spelling for Phu Rua	5 September 2006 - 12 September 2006	Jaroenchai, N. (Nukoonchai)	malaise trap	T826	Burks, R. A. (Roger A.)	2010	Paratype			http://hol.osu.edu/spmInfo.html?id=OSUC%20247601
urn:lsid:biosci.ohio-state.edu:osuc_occurrences:OSUC__247602	en	PreservedSpecimen	OSUC 247602	urn:lsid:biosci.ohio-state.edu:osuc_names:275481	Oxyscelio intermedietas (MS)	male	adult	1	WINC	Insects	[17°30.735'N 101°20.601'E, THAILAND Loei Phu Ruea, NP Sa Sawan 1352m, 5-12.ix.2006 Nukoonchai, Jaroenchai leg. MT, T826]	Phu Rua National Park, 17°30.735'N 101°20.601'E, 1352m, T826, Sa Sawan, Loei Prov., Thailand	17.5123	101.3433	label	Thailand	Loei			Phu Ruea is an alternate spelling for Phu Rua	5 September 2006 - 12 September 2006	Jaroenchai, N. (Nukoonchai)	malaise trap	T826	Burks, R. A. (Roger A.)	2010	Paratype			http://hol.osu.edu/spmInfo.html?id=OSUC%20247602
urn:lsid:biosci.ohio-state.edu:osuc_occurrences:OSUC__247603	en	PreservedSpecimen	OSUC 247603	urn:lsid:biosci.ohio-state.edu:osuc_names:275481	Oxyscelio intermedietas (MS)	male	adult	1	QSBG	Insects	[17°30.735'N 101°20.601'E, THAILAND Loei Phu Ruea, NP Sa Sawan 1352m, 5-12.ix.2006 Nukoonchai, Jaroenchai leg. MT, T826]	Phu Rua National Park, 17°30.735'N 101°20.601'E, 1352m, T826, Sa Sawan, Loei Prov., Thailand	17.5123	101.3433	label	Thailand	Loei			Phu Ruea is an alternate spelling for Phu Rua	5 September 2006 - 12 September 2006	Jaroenchai, N. (Nukoonchai)	malaise trap	T826	Burks, R. A. (Roger A.)	2010	Paratype			http://hol.osu.edu/spmInfo.html?id=OSUC%20247603
urn:lsid:biosci.ohio-state.edu:osuc_occurrences:OSUC__247604	en	PreservedSpecimen	OSUC 247604	urn:lsid:biosci.ohio-state.edu:osuc_names:275459	Oxyscelio reflectens (MS)	male	adult	1	OSUC	Insects	[16°44.999'N 101°27.804'E, THAILAND Phetchabun, Nam Nao NP Tham Pra, Laad Forest Unit 715m, Malaise 31.vii-7.viii.2006, Noopean Hongyothi T420]	Nam Nao National Park, 16°44.999'N 101°27.804'E, 715m, T420, Tham Pra Laad Forest Unit, Phetchabun Prov., Thailand	16.75	101.4633	label	Thailand	Phetchabun				31 July 2006 - 7 August 2006	Hongyothi, N. (Noopean)	malaise trap	T420	Burks, R. A. (Roger A.)	2010	Paratype			http://hol.osu.edu/spmInfo.html?id=OSUC%20247604
urn:lsid:biosci.ohio-state.edu:osuc_occurrences:OSUC__247605	en	PreservedSpecimen	OSUC 247605	urn:lsid:biosci.ohio-state.edu:osuc_names:5010	Oxyscelio ceylonensis	female	adult	1	OSUC	Insects	[16°51.817'N101°50.704'E, THAILAND Loei Phu, Kradueng NP Koke Hin, Ngam 270m Pan Traps, 15-16.viii.2006 Sutin, Khonglasae leg. T481]	Phu Kradung National Park, 16°51.817'N 101°50.704'E, 270m, T481, Koke Hin Ngam, Loei Prov., Thailand	16.8637	101.845	label	Thailand	Loei			Phu Kradueng is an alternate spelling for Phu Kradung	15 August 2006 - 16 August 2006	Khonglasae, S. (Sutin)	pan trap	T481	Burks, R. A. (Roger A.)	2012				http://hol.osu.edu/spmInfo.html?id=OSUC%20247605
urn:lsid:biosci.ohio-state.edu:osuc_occurrences:OSUC__247606	en	PreservedSpecimen	OSUC 247606	urn:lsid:biosci.ohio-state.edu:osuc_names:275459	Oxyscelio reflectens (MS)	male	adult	1	OSUC	Insects	[16°44.963'N101°27.833'E, THAILAND Phetchapun, Nam Nao NP Tham Pra, Laad Forest Unit 711m, Pan Traps 4-5.viii.2006, Noopean Hongyothi T417]	Nam Nao National Park, 16°44.963'N 101°27.833'E, 711m, T417, Tham Pra Laad Forest Unit, Phetchabun Prov., Thailand	16.7493	101.4638	label	Thailand	Phetchabun				4 August 2006 - 5 August 2006	Hongyothi, N. (Noopean)	pan trap	T417	Burks, R. A. (Roger A.)	2010	Paratype			http://hol.osu.edu/spmInfo.html?id=OSUC%20247606
urn:lsid:biosci.ohio-state.edu:osuc_occurrences:OSUC__247607	en	PreservedSpecimen	OSUC 247607	urn:lsid:biosci.ohio-state.edu:osuc_names:275459	Oxyscelio reflectens (MS)	male	adult	1	OSUC	Insects	[16°44.963'N101°27.833'E, THAILAND Phetchapun, Nam Nao NP Tham Pra, Laad Forest Unit 711m, Pan Traps 4-5.viii.2006, Noopean Hongyothi T417]	Nam Nao National Park, 16°44.963'N 101°27.833'E, 711m, T417, Tham Pra Laad Forest Unit, Phetchabun Prov., Thailand	16.7493	101.4638	label	Thailand	Phetchabun				4 August 2006 - 5 August 2006	Hongyothi, N. (Noopean)	pan trap	T417	Burks, R. A. (Roger A.)	2010	Paratype			http://hol.osu.edu/spmInfo.html?id=OSUC%20247607
urn:lsid:biosci.ohio-state.edu:osuc_occurrences:OSUC__247608	en	PreservedSpecimen	OSUC 247608	urn:lsid:biosci.ohio-state.edu:osuc_names:275459	Oxyscelio reflectens (MS)	female	adult	1	QSBG	Insects	[17°07.415'N 104°01.179'E, THAILAND Sakon Nakhon, Phu Phan NP Kam Hom, waterfall, Haew Sin chai, 347m, 4-10.ix.2006 Sailom, Tongboonchai, MT, T610]	Phu Phan National Park, 17°07.415'N 104°01.179'E, 347m, T610, Kam Hom Waterfall, Haew Sin Chai, Sakon Nakhon Prov., Thailand	17.1237	104.0197	label	Thailand	Sakon Nakhon				4 September 2006 - 10 September 2006	Tongboonchai, S. (Sailom)	malaise trap	T610	Burks, R. A. (Roger A.)	2010	Paratype			http://hol.osu.edu/spmInfo.html?id=OSUC%20247608
urn:lsid:biosci.ohio-state.edu:osuc_occurrences:OSUC__247609	en	PreservedSpecimen	OSUC 247609	urn:lsid:biosci.ohio-state.edu:osuc_names:275522	Oxyscelio longiventris (MS)	female	adult	1	OSUC	Insects	[16°44.986'N101°27.874'E, THAILAND Phetchabun, Nam Nao NP Tham Pra, Laad Forest Unit 711m, Malaise 21-28.viii.2006, Noopan Hongyothi T431]	Nam Nao National Park, 16°44.986'N 101°27.874'E, 711m, T431, Tham Pra Laad Forest Unit, Phetchabun Prov., Thailand	16.7498	101.4645	label	Thailand	Phetchabun				21 August 2006 - 28 August 2006	Hongyothi, N. (Noopean)	malaise trap	T431	Burks, R. A. (Roger A.)	2010	Paratype			http://hol.osu.edu/spmInfo.html?id=OSUC%20247609
urn:lsid:biosci.ohio-state.edu:osuc_occurrences:OSUC__247610	en	PreservedSpecimen	OSUC 247610	urn:lsid:biosci.ohio-state.edu:osuc_names:275522	Oxyscelio longiventris (MS)	female	adult	1	OSUC	Insects	[16°44.986'N101°27.874'E, THAILAND Phetchabun, Nam Nao NP Tham Pra, Laad Forest Unit 711m, Malaise 21-28.viii.2006, Noopan Hongyothi T431]	Nam Nao National Park, 16°44.986'N 101°27.874'E, 711m, T431, Tham Pra Laad Forest Unit, Phetchabun Prov., Thailand	16.7498	101.4645	label	Thailand	Phetchabun				21 August 2006 - 28 August 2006	Hongyothi, N. (Noopean)	malaise trap	T431	Burks, R. A. (Roger A.)	2010	Paratype			http://hol.osu.edu/spmInfo.html?id=OSUC%20247610
urn:lsid:biosci.ohio-state.edu:osuc_occurrences:OSUC__247611	en	PreservedSpecimen	OSUC 247611	urn:lsid:biosci.ohio-state.edu:osuc_names:275522	Oxyscelio longiventris (MS)	female	adult	1	QSBG	Insects	[16°44.986'N101°27.874'E, THAILAND Phetchabun, Nam Nao NP Tham Pra, Laad Forest Unit 711m, Malaise 21-28.viii.2006, Noopan Hongyothi T431]	Nam Nao National Park, 16°44.986'N 101°27.874'E, 711m, T431, Tham Pra Laad Forest Unit, Phetchabun Prov., Thailand	16.7498	101.4645	label	Thailand	Phetchabun				21 August 2006 - 28 August 2006	Hongyothi, N. (Noopean)	malaise trap	T431	Burks, R. A. (Roger A.)	2012	Paratype			http://hol.osu.edu/spmInfo.html?id=OSUC%20247611
urn:lsid:biosci.ohio-state.edu:osuc_occurrences:OSUC__247612	en	PreservedSpecimen	OSUC 247612	urn:lsid:biosci.ohio-state.edu:osuc_names:275522	Oxyscelio longiventris (MS)	male	adult	1	OSUC	Insects	[16°44.986'N101°27.874'E, THAILAND Phetchabun, Nam Nao NP Tham Pra, Laad Forest Unit 711m, Malaise 21-28.viii.2006, Noopan Hongyothi T431]	Nam Nao National Park, 16°44.986'N 101°27.874'E, 711m, T431, Tham Pra Laad Forest Unit, Phetchabun Prov., Thailand	16.7498	101.4645	label	Thailand	Phetchabun				21 August 2006 - 28 August 2006	Hongyothi, N. (Noopean)	malaise trap	T431	Burks, R. A. (Roger A.)	2012	Paratype			http://hol.osu.edu/spmInfo.html?id=OSUC%20247612
urn:lsid:biosci.ohio-state.edu:osuc_occurrences:OSUC__247613	en	PreservedSpecimen	OSUC 247613	urn:lsid:biosci.ohio-state.edu:osuc_names:275480	Oxyscelio nubbin (MS)	male	adult	1	OSUC	Insects	[17°30.042'N 101°20.474'E, THAILAND Loei Phu Ruea, NP Pan Hin Khan Maak, ditch 1219m Malaise trap, 5-12.viii.2006 Nukoonchai, Jaroenchai leg. T525]	Phu Rua National Park, 17°30.042'N 101°20.474'E, 1219m, T525, Pan Hin Khan Maak Ditch, Loei Prov., Thailand	17.5007	101.3412	label	Thailand	Loei			Phu Ruea is an alternate spelling for Phu Rua	5 August 2006 - 12 August 2006	Jaroenchai, N. (Nukoonchai)	malaise trap	T525	Burks, R. A. (Roger A.)	2010	Paratype			http://hol.osu.edu/spmInfo.html?id=OSUC%20247613
urn:lsid:biosci.ohio-state.edu:osuc_occurrences:OSUC__247614	en	PreservedSpecimen	OSUC 247614	urn:lsid:biosci.ohio-state.edu:osuc_names:275485	Oxyscelio cuculli (MS)	female	adult	1	OSUC	Insects	[17°30.042'N 101°20.474'E, THAILAND Loei Phu Ruea, NP Pan Hin Khan Maak, ditch 1219m Malaise trap, 5-12.viii.2006 Nukoonchai, Jaroenchai leg. T525]	Phu Rua National Park, 17°30.042'N 101°20.474'E, 1219m, T525, Pan Hin Khan Maak Ditch, Loei Prov., Thailand	17.5007	101.3412	label	Thailand	Loei			Phu Ruea is an alternate spelling for Phu Rua	5 August 2006 - 12 August 2006	Jaroenchai, N. (Nukoonchai)	malaise trap	T525	Burks, R. A. (Roger A.)	2012	Paratype			http://hol.osu.edu/spmInfo.html?id=OSUC%20247614
urn:lsid:biosci.ohio-state.edu:osuc_occurrences:OSUC__247615	en	PreservedSpecimen	OSUC 247615	urn:lsid:biosci.ohio-state.edu:osuc_names:275480	Oxyscelio nubbin (MS)	male	adult	1	QSBG	Insects	[17°30.042'N 101°20.474'E, THAILAND Loei Phu Ruea, NP Pan Hin Khan Maak, ditch 1219m Malaise trap, 5-12.viii.2006 Nukoonchai, Jaroenchai leg. T525]	Phu Rua National Park, 17°30.042'N 101°20.474'E, 1219m, T525, Pan Hin Khan Maak Ditch, Loei Prov., Thailand	17.5007	101.3412	label	Thailand	Loei			Phu Ruea is an alternate spelling for Phu Rua	5 August 2006 - 12 August 2006	Jaroenchai, N. (Nukoonchai)	malaise trap	T525	Burks, R. A. (Roger A.)	2010	Paratype			http://hol.osu.edu/spmInfo.html?id=OSUC%20247615
urn:lsid:biosci.ohio-state.edu:osuc_occurrences:OSUC__247616	en	PreservedSpecimen	OSUC 247616	urn:lsid:biosci.ohio-state.edu:osuc_names:275459	Oxyscelio reflectens (MS)	male	adult	1	OSUC	Insects	[15°38.100'N101°23.857'E, THAILAND Chaiyaphum, Pa Hin Ngam NP Ecotone, btwn dec./dry dipterocarp, 700m, 11-18.viii.2006, MT, K. Sa-nog&B. Adnafai T443]	Pa Hin Ngam National Park, 15°38.100'N 101°23.857'E, 700m, T443, ecotone between mixed deciduous & dry dipterocarp, Chaiyaphum Prov., Thailand	15.635	101.3977	label	Thailand	Chaiyaphum				11 August 2006 - 18 August 2006	Sa-nog, K. (Kratae) & Adnafai, B. (Buakaw)	malaise trap	T443	Burks, R. A. (Roger A.)	2010	Paratype	ecotone between mixed deciduous & dry dipterocarp forest		http://hol.osu.edu/spmInfo.html?id=OSUC%20247616
urn:lsid:biosci.ohio-state.edu:osuc_occurrences:OSUC__247617	en	PreservedSpecimen	OSUC 247617	urn:lsid:biosci.ohio-state.edu:osuc_names:275459	Oxyscelio reflectens (MS)	female	adult	1	QSBG	Insects	[17°07.340'N 104°00.788'E, THAILAND Sakon Nakhon, Phu Phan NP Kam Hom, waterfall at Sao Hai area, 344m, 10-16.ix.2006 MT, Winlon Khongnara T612]	Phu Phan National Park, 17°07.340'N 104°00.788'E, 344m, T612, Kam Hom Waterfall, Sao Hai area, Sakon Nakhon Prov., Thailand	17.1223	104.0132	label	Thailand	Sakon Nakhon				10 September 2006 - 16 September 2006	Khongnara, W. (Winlon)	malaise trap	T612	Burks, R. A. (Roger A.)	2010	Paratype			http://hol.osu.edu/spmInfo.html?id=OSUC%20247617
urn:lsid:biosci.ohio-state.edu:osuc_occurrences:OSUC__247618	en	PreservedSpecimen	OSUC 247618	urn:lsid:biosci.ohio-state.edu:osuc_names:275571	Oxyscelio jugi (MS)	male	adult	1	OSUC	Insects	[17°30.740'N101°20.650'E, THAILAND Loei Phu Ruea, NP Nature trail 1353m, 12-19.ix.2006 Malaise, Nukoonchai Jaroenchai, leg. T828]	Phu Rua National Park, 17°30.740'N 101°20.650'E, 1353m, T828, nature trail, Loei Prov., Thailand	17.5123	101.3442	label	Thailand	Loei			Phu Ruea is an alternate spelling for Phu Rua	12 September 2006 - 19 September 2006	Jaroenchai, N. (Nukoonchai)	malaise trap	T828	Burks, R. A. (Roger A.)	2010	Paratype	nature trail		http://hol.osu.edu/spmInfo.html?id=OSUC%20247618
urn:lsid:biosci.ohio-state.edu:osuc_occurrences:OSUC__247619	en	PreservedSpecimen	OSUC 247619	urn:lsid:biosci.ohio-state.edu:osuc_names:275520	g2_mtc_pva_scf_btl (MS)	female	adult	1	OSUC	Insects	[17°30.740'N101°20.650'E, THAILAND Loei Phu Ruea, NP Nature trail 1353m, 12-19.ix.2006 Malaise, Nukoonchai Jaroenchai, leg. T828]	Phu Rua National Park, 17°30.740'N 101°20.650'E, 1353m, T828, nature trail, Loei Prov., Thailand	17.5123	101.3442	label	Thailand	Loei			Phu Ruea is an alternate spelling for Phu Rua	12 September 2006 - 19 September 2006	Jaroenchai, N. (Nukoonchai)	malaise trap	T828	Burks, R. A. (Roger A.)	2010		nature trail		http://hol.osu.edu/spmInfo.html?id=OSUC%20247619
urn:lsid:biosci.ohio-state.edu:osuc_occurrences:OSUC__247620	en	PreservedSpecimen	OSUC 247620	urn:lsid:biosci.ohio-state.edu:osuc_names:275522	Oxyscelio longiventris (MS)	female	adult	1	QSBG	Insects	[16°51.817'N101°50.704'E, THAILAND Loei Phu, Kradueng NP Koke Hin, Ngam 270m Pan Traps, 23-30.viii.2006 Sutin, Khonglasae leg. T489]	Phu Kradung National Park, 16°51.817'N 101°50.704'E, 270m, T489, Koke Hin Ngam, Loei Prov., Thailand	16.8637	101.845	label	Thailand	Loei			Phu Kradueng is an alternate spelling for Phu Kradung	23 August 2006 - 30 August 2006	Khonglasae, S. (Sutin)	pan trap		Burks, R. A. (Roger A.)	2012	Paratype			http://hol.osu.edu/spmInfo.html?id=OSUC%20247620
urn:lsid:biosci.ohio-state.edu:osuc_occurrences:OSUC__247621	en	PreservedSpecimen	OSUC 247621	urn:lsid:biosci.ohio-state.edu:osuc_names:275480	Oxyscelio nubbin (MS)	male	adult	1	OSUC	Insects	[15°37.321'N 105°36.682'E, THAILAND Ubon, Ratchathani Pha Taem NP, Huay Pok waterfall 419m, 20-27.x.2006 Malaise trap, Pornthip Tonsu leg. T727]	Pha Tam National Park, 15°37.321'N 105°36.982'E, 419m, T727, waterfall, W of Huay Pok Forest Unit, Ubon Ratchathani Prov., Thailand	15.6318	105.6163	label	Thailand	Ubon Ratchathani			Pha Taem is an alternate spelling for Pha Tam	20 October 2006 - 27 October 2006	Tonsu, P. (Pornthip)	malaise trap	T727	Burks, R. A. (Roger A.)	2010	Paratype	waterfall		http://hol.osu.edu/spmInfo.html?id=OSUC%20247621
urn:lsid:biosci.ohio-state.edu:osuc_occurrences:OSUC__247622	en	PreservedSpecimen	OSUC 247622	urn:lsid:biosci.ohio-state.edu:osuc_names:275522	Oxyscelio longiventris (MS)	female	adult	1	OSUC	Insects	[15°37.321'N 105°36.682'E, THAILAND Ubon, Ratchathani Pha Taem NP, Huay Pok waterfall 419m, 6-13.x.2006 Malaise trap, Pornthip Tonsu leg. T721]	Pha Tam National Park, 15°37.321'N 105°36.982'E, 419m, T721, waterfall, W of Huay Pok Forest Unit, Ubon Ratchathani Prov., Thailand	15.6318	105.6163	label	Thailand	Ubon Ratchathani			Pha Taem is an alternate spelling for Pha Tam	6 October 2006 - 13 October 2006	Tonsu, P. (Pornthip)	malaise trap	T721	Burks, R. A. (Roger A.)	2010	Paratype	waterfall		http://hol.osu.edu/spmInfo.html?id=OSUC%20247622
urn:lsid:biosci.ohio-state.edu:osuc_occurrences:OSUC__247623	en	PreservedSpecimen	OSUC 247623	urn:lsid:biosci.ohio-state.edu:osuc_names:275371	Oxyscelio crebritas (MS)	male	adult	1	QSBG	Insects	[16°50.641'N101°52.894'E, THAILAND Phitsanulok, Thung Salaeng Luang NP, Moist evergreen 557m, 25.viii-1.ix.2006 Malaise, Pongpitak Pranee T572]	Thung Salaeng Luang National Park, 16°50.641'N 100°52.894'E, 557m, T572, moist evergreen, Phitsanulok Prov., Thailand	16.844	100.8815	label	Thailand	Phitsanulok				25 August 2006 - 1 September 2006	Pongpitak & Pranee	malaise trap		Burks, R. A. (Roger A.)	2012	Paratype	moist evergreen		http://hol.osu.edu/spmInfo.html?id=OSUC%20247623
urn:lsid:biosci.ohio-state.edu:osuc_occurrences:OSUC__247624	en	PreservedSpecimen	OSUC 247624	urn:lsid:biosci.ohio-state.edu:osuc_names:275557	Oxyscelio arcus (MS)	female	adult	1	QSBG	Insects	[16°48.576'N 102°36.869'E, THAILAND Nong Bua, Lampoo Phu Kao-Phu, Phan Kham NP road inside, the NP 208m 5-12.vii.2006, Rakkiat Singhatip MT T88]	Phu Kao-Phu Phan Kham National Park, 16°48.576'N 102°36.869'E, 208m, T88, road inside the park, Nong Bua Lam Phu Prov., Thailand	16.8097	102.6145	label	Thailand	Nong Bua Lam Phu			Nong Bua Lampoo is an alternate spelling of Nong Bua Lam Phu	5 July 2006 - 12 July 2006	Singhatip, R. (Rakkiat)	malaise trap	T88	Burks, R. A. (Roger A.)	2012	Paratype			http://hol.osu.edu/spmInfo.html?id=OSUC%20247624
urn:lsid:biosci.ohio-state.edu:osuc_occurrences:OSUC__247625	en	PreservedSpecimen	OSUC 247625	urn:lsid:biosci.ohio-state.edu:osuc_names:275522	Oxyscelio longiventris (MS)	female	adult	1	OSUC	Insects	[16°44.986'N 101°27.874'E, THAILAND Phetchabun, Nam Nao NP Tham Pra, Laad Forest Unit 711m, 7-14.viii.2006 Malaise trap, Noopean Hongyothi T425]	Nam Nao National Park, 16°44.986'N 101°27.874'E, 711m, T425, Tham Pra Laad Forest Unit, Phetchabun Prov., Thailand	16.7498	101.4645	label	Thailand	Phetchabun				7 August 2006 - 14 August 2006	Hongyothi, N. (Noopean)	malaise trap		Burks, R. A. (Roger A.)	2010	Paratype			http://hol.osu.edu/spmInfo.html?id=OSUC%20247625
urn:lsid:biosci.ohio-state.edu:osuc_occurrences:OSUC__247626	en	PreservedSpecimen	OSUC 247626	urn:lsid:biosci.ohio-state.edu:osuc_names:275481	Oxyscelio intermedietas (MS)	male	adult	1	WINC	Insects	[17°30.740'N101°20.650'E, THAILAND Loei Phu Ruea, NP Nature trail 1353m, 5-12.ix.2006 Nukoonchai, Jaroenchai leg. MT T825]	Phu Rua National Park, 17°30.740'N 101°20.650'E, 1353m, T825, nature trail, Loei Prov., Thailand	17.5123	101.3442	label	Thailand	Loei			Phu Ruea is an alternate spelling for Phu Rua	5 September 2006 - 12 September 2006	Jaroenchai, N. (Nukoonchai)	malaise trap		Burks, R. A. (Roger A.)	2010	Paratype	nature trail		http://hol.osu.edu/spmInfo.html?id=OSUC%20247626
urn:lsid:biosci.ohio-state.edu:osuc_occurrences:OSUC__247628	en	PreservedSpecimen	OSUC 247628	urn:lsid:biosci.ohio-state.edu:osuc_names:275481	Oxyscelio intermedietas (MS)	female	adult	1	OSUC	Insects	[17°30.740'N101°20.650'E, THAILAND Loei Phu Ruea, NP Nature trail 1353m, 5-12.ix.2006 Nukoonchai, Jaroenchai leg. MT T825]	Phu Rua National Park, 17°30.740'N 101°20.650'E, 1353m, T825, nature trail, Loei Prov., Thailand	17.5123	101.3442	label	Thailand	Loei			Phu Ruea is an alternate spelling for Phu Rua	5 September 2006 - 12 September 2006	Jaroenchai, N. (Nukoonchai)	malaise trap		Burks, R. A. (Roger A.)	2012	Paratype	nature trail		http://hol.osu.edu/spmInfo.html?id=OSUC%20247628
urn:lsid:biosci.ohio-state.edu:osuc_occurrences:OSUC__247630	en	PreservedSpecimen	OSUC 247630	urn:lsid:biosci.ohio-state.edu:osuc_names:529	Oxyscelio	undetermined	adult	1	OSUC	Insects	[17°30.740'N101°20.650'E, THAILAND Loei Phu Ruea, NP Nature trail 1353m, 26.ix-2.x.2006 Malaise, Nukoonchai Jaroenchai, leg. T834]	Phu Rua National Park, 17°30.740'N 101°20.650'E, 1353m, T834, nature trail, Loei Prov., Thailand	17.5123	101.3442	label	Thailand	Loei			Phu Ruea is an alternate spelling for Phu Rua	26 September 2006 - 2 October 2006	Jaroenchai, N. (Nukoonchai)	malaise trap	T834	Musetti, L. (Luciana)	2008		nature trail		http://hol.osu.edu/spmInfo.html?id=OSUC%20247630
urn:lsid:biosci.ohio-state.edu:osuc_occurrences:OSUC__247632	en	PreservedSpecimen	OSUC 247632	urn:lsid:biosci.ohio-state.edu:osuc_names:275481	Oxyscelio intermedietas (MS)	male	adult	1	OSUC	Insects	[17°30.740'N101°20.650'E, THAILAND Loei Phu Ruea, NP Nature trail 1353m, 26.ix-2.x.2006 Malaise, Nukoonchai Jaroenchai, leg. T834]	Phu Rua National Park, 17°30.740'N 101°20.650'E, 1353m, T834, nature trail, Loei Prov., Thailand	17.5123	101.3442	label	Thailand	Loei			Phu Ruea is an alternate spelling for Phu Rua	26 September 2006 - 2 October 2006	Jaroenchai, N. (Nukoonchai)	malaise trap	T834	Burks, R. A. (Roger A.)	2010	Paratype	nature trail		http://hol.osu.edu/spmInfo.html?id=OSUC%20247632
urn:lsid:biosci.ohio-state.edu:osuc_occurrences:OSUC__247634	en	PreservedSpecimen	OSUC 247634	urn:lsid:biosci.ohio-state.edu:osuc_names:529	Oxyscelio	male	adult	1	OSUC	Insects	[17°30.740'N101°20.650'E, THAILAND Loei Phu Ruea, NP Nature trail 1353m, 26.ix-2.x.2006 Malaise, Nukoonchai Jaroenchai, leg. T834]	Phu Rua National Park, 17°30.740'N 101°20.650'E, 1353m, T834, nature trail, Loei Prov., Thailand	17.5123	101.3442	label	Thailand	Loei			Phu Ruea is an alternate spelling for Phu Rua	26 September 2006 - 2 October 2006	Jaroenchai, N. (Nukoonchai)	malaise trap	T834	Musetti, L. (Luciana)	2008		nature trail		http://hol.osu.edu/spmInfo.html?id=OSUC%20247634
urn:lsid:biosci.ohio-state.edu:osuc_occurrences:OSUC__247635	en	PreservedSpecimen	OSUC 247635	urn:lsid:biosci.ohio-state.edu:osuc_names:275480	Oxyscelio nubbin (MS)	male	adult	1	OSUC	Insects	[16°44.963'N 101°27.833'E, THAILAND Phetchabun, Nam Nao NP Tham Pra, Laad Forest Unit 711m, Malaise 31.vii-7.viii.2006, Noopean Hongyothi T421]	Nam Nao National Park, 16°44.963'N 101°27.833'E, 711m, T421, Tham Pra Laad Forest Unit, Phetchabun Prov., Thailand	16.7493	101.4638	label	Thailand	Phetchabun				31 July 2006 - 7 August 2006	Hongyothi, N. (Noopean)	malaise trap		Burks, R. A. (Roger A.)	2010	Paratype			http://hol.osu.edu/spmInfo.html?id=OSUC%20247635
urn:lsid:biosci.ohio-state.edu:osuc_occurrences:OSUC__247636	en	PreservedSpecimen	OSUC 247636	urn:lsid:biosci.ohio-state.edu:osuc_names:275459	Oxyscelio reflectens (MS)	male	adult	1	OSUC	Insects	[15°38.099'N 101°23.921'E, THAILAND Chaiyaphum, Pa Hin Ngam NP Dry, dipterocarp Malaise trap, 11-18.viii.2006 698m K., Sa-nog & B. Adnafai T445]	Pa Hin Ngam National Park, 15°38.099'N 101°23.921'E, 698m, T445, dipterocarp forest, Chaiyaphum Prov., Thailand	15.635	101.3987	label	Thailand	Chaiyaphum				11 August 2006 - 18 August 2006	Sa-nog, K. (Kratae) & Adnafai, B. (Buakaw)	malaise trap	T445	Burks, R. A. (Roger A.)	2010	Paratype	dipterocarp forest		http://hol.osu.edu/spmInfo.html?id=OSUC%20247636
urn:lsid:biosci.ohio-state.edu:osuc_occurrences:OSUC__247637	en	PreservedSpecimen	OSUC 247637	urn:lsid:biosci.ohio-state.edu:osuc_names:275459	Oxyscelio reflectens (MS)	male	adult	1	OSUC	Insects	[15°38.099'N 101°23.921'E, THAILAND Chaiyaphum, Pa Hin Ngam NP Dry, dipterocarp Malaise trap, 11-18.viii.2006 698m K., Sa-nog & B. Adnafai T445]	Pa Hin Ngam National Park, 15°38.099'N 101°23.921'E, 698m, T445, dipterocarp forest, Chaiyaphum Prov., Thailand	15.635	101.3987	label	Thailand	Chaiyaphum				11 August 2006 - 18 August 2006	Sa-nog, K. (Kratae) & Adnafai, B. (Buakaw)	malaise trap	T445	Burks, R. A. (Roger A.)	2010	Paratype	dipterocarp forest		http://hol.osu.edu/spmInfo.html?id=OSUC%20247637
urn:lsid:biosci.ohio-state.edu:osuc_occurrences:OSUC__247638	en	PreservedSpecimen	OSUC 247638	urn:lsid:biosci.ohio-state.edu:osuc_names:275459	Oxyscelio reflectens (MS)	male	adult	1	OSUC	Insects	[15°38.099'N 101°23.921'E, THAILAND Chaiyaphum, Pa Hin Ngam NP Dry, dipterocarp Malaise trap, 11-18.viii.2006 698m K., Sa-nog & B. Adnafai T445]	Pa Hin Ngam National Park, 15°38.099'N 101°23.921'E, 698m, T445, dipterocarp forest, Chaiyaphum Prov., Thailand	15.635	101.3987	label	Thailand	Chaiyaphum				11 August 2006 - 18 August 2006	Sa-nog, K. (Kratae) & Adnafai, B. (Buakaw)	malaise trap	T445	Burks, R. A. (Roger A.)	2010	Paratype	dipterocarp forest		http://hol.osu.edu/spmInfo.html?id=OSUC%20247638
urn:lsid:biosci.ohio-state.edu:osuc_occurrences:OSUC__247639	en	PreservedSpecimen	OSUC 247639	urn:lsid:biosci.ohio-state.edu:osuc_names:275459	Oxyscelio reflectens (MS)	male	adult	1	QSBG	Insects	[15°38.099'N 101°23.921'E, THAILAND Chaiyaphum, Pa Hin Ngam NP Dry, dipterocarp Malaise trap, 11-18.viii.2006 698m K., Sa-nog & B. Adnafai T445] [Oxyscelio, det.L.Musetti2008]	Pa Hin Ngam National Park, 15°38.099'N 101°23.921'E, 698m, T445, dipterocarp forest, Chaiyaphum Prov., Thailand	15.635	101.3987	label	Thailand	Chaiyaphum				11 August 2006 - 18 August 2006	Sa-nog, K. (Kratae) & Adnafai, B. (Buakaw)	malaise trap	T445	Burks, R. A. (Roger A.)	2010	Paratype	dipterocarp forest		http://hol.osu.edu/spmInfo.html?id=OSUC%20247639
urn:lsid:biosci.ohio-state.edu:osuc_occurrences:OSUC__247640	en	PreservedSpecimen	OSUC 247640	urn:lsid:biosci.ohio-state.edu:osuc_names:275459	Oxyscelio reflectens (MS)	male	adult	1	OSUC	Insects	[15°38.099'N 101°23.921'E, THAILAND Chaiyaphum, Pa Hin Ngam NP Dry, dipterocarp Malaise trap, 24-30.viii.2006 698m K., Sa-nog & B. Adnafai T451]	Pa Hin Ngam National Park, 15°38.099'N 101°23.921'E, 698m, T451, dipterocarp forest, Chaiyaphum Prov., Thailand	15.635	101.3987	label	Thailand	Chaiyaphum				24 August 2006 - 30 August 2006	Sa-nog, K. (Kratae) & Adnafai, B. (Buakaw)	malaise trap	T451	Burks, R. A. (Roger A.)	2010	Paratype	dipterocarp forest		http://hol.osu.edu/spmInfo.html?id=OSUC%20247640
urn:lsid:biosci.ohio-state.edu:osuc_occurrences:OSUC__247641	en	PreservedSpecimen	OSUC 247641	urn:lsid:biosci.ohio-state.edu:osuc_names:275459	Oxyscelio reflectens (MS)	female	adult	1	OSUC	Insects	[15°38.099'N 101°23.921'E, THAILAND Chaiyaphum, Pa Hin Ngam NP Dry, dipterocarp Malaise trap, 24-30.viii.2006 698m K., Sa-nog & B. Adnafai T451]	Pa Hin Ngam National Park, 15°38.099'N 101°23.921'E, 698m, T451, dipterocarp forest, Chaiyaphum Prov., Thailand	15.635	101.3987	label	Thailand	Chaiyaphum				24 August 2006 - 30 August 2006	Sa-nog, K. (Kratae) & Adnafai, B. (Buakaw)	malaise trap	T451	Burks, R. A. (Roger A.)	2012	Paratype	dipterocarp forest		http://hol.osu.edu/spmInfo.html?id=OSUC%20247641
urn:lsid:biosci.ohio-state.edu:osuc_occurrences:OSUC__247642	en	PreservedSpecimen	OSUC 247642	urn:lsid:biosci.ohio-state.edu:osuc_names:275459	Oxyscelio reflectens (MS)	male	adult	1	OSUC	Insects	[17°28.772'N 101°21.308'E, THAILAND Loei Phu Ruea, NP Subhnonghin 860m, Malaise trap 19-6.vii.2006, Nukoonchai Jaroenchai, leg. T316]	Phu Rua National Park, 17°28.772'N 101°21.308'E, 860m, T316, Subhnong hin, Loei Prov., Thailand	17.4795	101.3552	label	Thailand	Loei			Phu Ruea is an alternate spelling for Phu Rua	19 July 2006 - 26 July 2006	Jaroenchai, N. (Nukoonchai)	malaise trap		Burks, R. A. (Roger A.)	2010	Paratype			http://hol.osu.edu/spmInfo.html?id=OSUC%20247642
urn:lsid:biosci.ohio-state.edu:osuc_occurrences:OSUC__247643	en	PreservedSpecimen	OSUC 247643	urn:lsid:biosci.ohio-state.edu:osuc_names:179750	Oxyscelio naraws	female	adult	1	OSUC	Insects	[18°32.311'N 98°36.048'E, THAILAND Chiang Mai, Doi Inthanon NP 700m, Vachiratharn Falls, Malaise 19-26.x.2006, Y. Areeluck leg. T372]	Doi Inthanon National Park, 18°32.311'N 98°36.048'E, 700m, T372, Vachiratharn Falls, Chiang Mai Prov., Thailand	18.5385	98.6008	label	Thailand	Chiang Mai				19 October 2006 - 26 October 2006	Areeluck, Y.	malaise trap	T372	Burks, R. A. (Roger A.)	2012				http://hol.osu.edu/spmInfo.html?id=OSUC%20247643
urn:lsid:biosci.ohio-state.edu:osuc_occurrences:OSUC__247644	en	PreservedSpecimen	OSUC 247644	urn:lsid:biosci.ohio-state.edu:osuc_names:275522	Oxyscelio longiventris (MS)	female	adult	1	QSBG	Insects	[16°44.963'N 101°27.833'E, THAILAND Phetchabun, Nam Nao NP Tham Pra, Laad Forest Unit 711m, Malaise 14-21.viii.2006, Leng Janteab leg. T427]	Nam Nao National Park, 16°44.963'N 101°27.833'E, 711m, T427, Tham Pra Laad Forest Unit, Phetchabun Prov., Thailand	16.7493	101.4638	label	Thailand	Phetchabun				14 August 2006 - 21 August 2006	Janteab, L. (Leng)	malaise trap	T427	Burks, R. A. (Roger A.)	2010	Holotype			http://hol.osu.edu/spmInfo.html?id=OSUC%20247644
urn:lsid:biosci.ohio-state.edu:osuc_occurrences:OSUC__247645	en	PreservedSpecimen	OSUC 247645	urn:lsid:biosci.ohio-state.edu:osuc_names:275480	Oxyscelio nubbin (MS)	male	adult	1	OSUC	Insects	[15°38.132'N 101°23.922'E, THAILAND Chaiyaphum, Pa Hin Ngam NP Ecotone, btwn dec./dry dipterocarp, 698m MT 11-18.viii.2006, K. Sa-nog&B. Adnafai T444]	Pa Hin Ngam National Park, 15°38.132'N 101°23.922'E, 698m, T444, ecotone between mixed deciduous & dry dipterocarp forest, Chaiyaphum Prov., Thailand	15.6355	101.3987	label	Thailand	Chaiyaphum				11 August 2006 - 18 August 2006	Sa-nog, K. (Kratae) & Adnafai, B. (Buakaw)	malaise trap	T444	Burks, R. A. (Roger A.)	2010	Paratype	ecotone between mixed deciduous & dry dipterocarp forest		http://hol.osu.edu/spmInfo.html?id=OSUC%20247645
urn:lsid:biosci.ohio-state.edu:osuc_occurrences:OSUC__247646	en	PreservedSpecimen	OSUC 247646	urn:lsid:biosci.ohio-state.edu:osuc_names:275480	Oxyscelio nubbin (MS)	male	adult	1	QSBG	Insects	[15°38.132'N 101°23.922'E, THAILAND Chaiyaphum, Pa Hin Ngam NP Ecotone, btwn dec./dry dipterocarp, 698m MT 11-18.viii.2006, K. Sa-nog&B. Adnafai T444]	Pa Hin Ngam National Park, 15°38.132'N 101°23.922'E, 698m, T444, ecotone between mixed deciduous & dry dipterocarp forest, Chaiyaphum Prov., Thailand	15.6355	101.3987	label	Thailand	Chaiyaphum				11 August 2006 - 18 August 2006	Sa-nog, K. (Kratae) & Adnafai, B. (Buakaw)	malaise trap	T444	Burks, R. A. (Roger A.)	2010	Paratype	ecotone between mixed deciduous & dry dipterocarp forest		http://hol.osu.edu/spmInfo.html?id=OSUC%20247646
urn:lsid:biosci.ohio-state.edu:osuc_occurrences:OSUC__247647	en	PreservedSpecimen	OSUC 247647	urn:lsid:biosci.ohio-state.edu:osuc_names:275485	Oxyscelio cuculli (MS)	male	adult	1	OSUC	Insects	[15°38.132'N 101°23.922'E, THAILAND Chaiyaphum, Pa Hin Ngam NP Ecotone, btwn dec./dry dipterocarp, 698m MT 11-18.viii.2006, K. Sa-nog&B. Adnafai T444]	Pa Hin Ngam National Park, 15°38.132'N 101°23.922'E, 698m, T444, ecotone between mixed deciduous & dry dipterocarp forest, Chaiyaphum Prov., Thailand	15.6355	101.3987	label	Thailand	Chaiyaphum				11 August 2006 - 18 August 2006	Sa-nog, K. (Kratae) & Adnafai, B. (Buakaw)	malaise trap	T444	Burks, R. A. (Roger A.)	2010	Paratype	ecotone between mixed deciduous & dry dipterocarp forest		http://hol.osu.edu/spmInfo.html?id=OSUC%20247647
urn:lsid:biosci.ohio-state.edu:osuc_occurrences:OSUC__247648	en	PreservedSpecimen	OSUC 247648	urn:lsid:biosci.ohio-state.edu:osuc_names:275459	Oxyscelio reflectens (MS)	male	adult	1	OSUC	Insects	[16°50.641'N101°52.894'E, THAILAND Phitsanulok, Thung Salaeng Luang NP, Moist evergreen 557m, 11-18.viii.2006 Malaise, Pongpitak Pranee T566]	Thung Salaeng Luang National Park, 16°50.641'N 100°52.894'E, 557m, T566, moist evergreen, Phitsanulok Prov., Thailand	16.844	100.8815	label	Thailand	Phitsanulok				11 August 2006 - 18 August 2006	Pongpitak & Pranee	malaise trap	T566	Burks, R. A. (Roger A.)	2010	Paratype	moist evergreen		http://hol.osu.edu/spmInfo.html?id=OSUC%20247648
urn:lsid:biosci.ohio-state.edu:osuc_occurrences:OSUC__247649	en	PreservedSpecimen	OSUC 247649	urn:lsid:biosci.ohio-state.edu:osuc_names:275563	Oxyscelio brevidentis (MS)	male	adult	1	QSBG	Insects	[16°51.817'N101°50.704'E, THAILAND Loei Phu, Kradueng NP Koke Hin, Ngam, Malaise trap, 9-16.viii.2006, 270m, Sutin Khonglasae T483]	Phu Kradung National Park, 16°51.817'N 101°50.704'E, 270m, T483, Koke Hin Ngam, Loei Prov., Thailand	16.8637	101.845	label	Thailand	Loei			Phu Kradueng is an alternate spelling for Phu Kradung	9 August 2006 - 16 August 2006	Khonglasae, S. (Sutin)	malaise trap	T483	Burks, R. A. (Roger A.)	2010	Paratype			http://hol.osu.edu/spmInfo.html?id=OSUC%20247649
urn:lsid:biosci.ohio-state.edu:osuc_occurrences:OSUC__247650	en	PreservedSpecimen	OSUC 247650	urn:lsid:biosci.ohio-state.edu:osuc_names:275459	Oxyscelio reflectens (MS)	female	adult	1	QSBG	Insects	[16°39.120'N 101°07.810'E, THAILAND Phetchabun, Khao Kho NP 246m View pt., Klump stream 5-12.ix.2006, Somchai Chachumnan &, Saink Singtong MT T588]	Khao Kho National Park, 16°39.120'N 101°07.810'E, 246m, T588, viewpoint, Klump Stream, Phetchabun Prov., Thailand	16.652	101.1302	label	Thailand	Phetchabun				5 September 2006 - 12 September 2006	Chachumnan, S. (Somchai) & Singtong, S. (Saink)	malaise trap		Burks, R. A. (Roger A.)	2010	Paratype			http://hol.osu.edu/spmInfo.html?id=OSUC%20247650
urn:lsid:biosci.ohio-state.edu:osuc_occurrences:OSUC__247651	en	PreservedSpecimen	OSUC 247651	urn:lsid:biosci.ohio-state.edu:osuc_names:275485	Oxyscelio cuculli (MS)	male	adult	1	OSUC	Insects	[18°32.311'N 98°36.048'E, THAILAND Chiang Mai, Doi Inthanon NP 700m, Vachiratharn Falls MT, 22.vii-2.viii.2006, Y. Areeluck leg. T116]	Doi Inthanon National Park, 18°32.311'N 98°36.048'E, 700m, T116, Vachiratharn Falls, Chiang Mai Prov., Thailand	18.5385	98.6008	label	Thailand	Chiang Mai				22 July 2006 - 2 August 2006	Areeluck, Y.	malaise trap	T116	Burks, R. A. (Roger A.)	2010	Paratype			http://hol.osu.edu/spmInfo.html?id=OSUC%20247651
urn:lsid:biosci.ohio-state.edu:osuc_occurrences:OSUC__247652	en	PreservedSpecimen	OSUC 247652	urn:lsid:biosci.ohio-state.edu:osuc_names:275485	Oxyscelio cuculli (MS)	male	adult	1	OSUC	Insects	[18°32.311'N 98°36.048'E, THAILAND Chiang Mai, Doi Inthanon NP 700m, Vachiratharn Falls MT, 22.vii-2.viii.2006, Y. Areeluck leg. T116]	Doi Inthanon National Park, 18°32.311'N 98°36.048'E, 700m, T116, Vachiratharn Falls, Chiang Mai Prov., Thailand	18.5385	98.6008	label	Thailand	Chiang Mai				22 July 2006 - 2 August 2006	Areeluck, Y.	malaise trap	T116	Burks, R. A. (Roger A.)	2010	Paratype			http://hol.osu.edu/spmInfo.html?id=OSUC%20247652
urn:lsid:biosci.ohio-state.edu:osuc_occurrences:OSUC__247653	en	PreservedSpecimen	OSUC 247653	urn:lsid:biosci.ohio-state.edu:osuc_names:275522	Oxyscelio longiventris (MS)	female	adult	1	BMNH	Insects	[17°30.502'N101°20.868'E, THAILAND Loei Phu Ruea, NP Pah Lo Noy 1343m, 5-12.ix.2006 Nukoonchai, Jaroenchai leg. YPT T824]	Phu Rua National Park, 17°30.502'N 101°20.868'E, 1343m, T824, Pah Lo Noy, Loei Prov., Thailand	17.5083	101.3478	label	Thailand	Loei			Phu Ruea is an alternate spelling for Phu Rua	5 September 2006 - 12 September 2006	Jaroenchai, N. (Nukoonchai)	yellow pan trap	T824	Burks, R. A. (Roger A.)	2012	Paratype			http://hol.osu.edu/spmInfo.html?id=OSUC%20247653
urn:lsid:biosci.ohio-state.edu:osuc_occurrences:OSUC__247654	en	PreservedSpecimen	OSUC 247654	urn:lsid:biosci.ohio-state.edu:osuc_names:275480	Oxyscelio nubbin (MS)	male	adult	1	QSBG	Insects	[17°06.810'N 104°00.318'E, THAILAND Sakon Nakhon, Phu Phan NP Behind Huay, Wien Prai For. Unit 318m, MT 8-15.viii.2006 Malaise trap, Vinlon Khongnara T506]	Phu Phan National Park, 17°06.810'N 104°00.318'E, 318m, T506, behind Huay Wien Prail Forest Unit, Sakon Nakhon Prov., Thailand	17.1135	104.0053	label	Thailand	Sakon Nakhon				8 August 2006 - 15 August 2006	Khongnara, V. (Vinlon)	malaise trap	T506	Burks, R. A. (Roger A.)	2010	Paratype			http://hol.osu.edu/spmInfo.html?id=OSUC%20247654
urn:lsid:biosci.ohio-state.edu:osuc_occurrences:OSUC__247655	en	PreservedSpecimen	OSUC 247655	urn:lsid:biosci.ohio-state.edu:osuc_names:275485	Oxyscelio cuculli (MS)	male	adult	1	OSUC	Insects	[17°06.810'N 104°00.318'E, THAILAND Sakon Nakhon, Phu Phan NP Behind Huay, Wien Prai For. Unit 318m, MT 8-15.viii.2006 Malaise trap, Vinlon Khongnara T506]	Phu Phan National Park, 17°06.810'N 104°00.318'E, 318m, T506, behind Huay Wien Prail Forest Unit, Sakon Nakhon Prov., Thailand	17.1135	104.0053	label	Thailand	Sakon Nakhon				8 August 2006 - 15 August 2006	Khongnara, V. (Vinlon)	malaise trap	T506	Burks, R. A. (Roger A.)	2010	Paratype			http://hol.osu.edu/spmInfo.html?id=OSUC%20247655
urn:lsid:biosci.ohio-state.edu:osuc_occurrences:OSUC__247656	en	PreservedSpecimen	OSUC 247656	urn:lsid:biosci.ohio-state.edu:osuc_names:275459	Oxyscelio reflectens (MS)	female	adult	1	QSBG	Insects	[17°30.042'N 101°20.474'E, THAILAND Loei Phu Ruea, NP Pan Hin Khan Maak, ditch 26.viii-2.ix.2006, 1219m, Nukoonchai, Jaroenchai, Malaise T534]	Phu Rua National Park, 17°30.042'N 101°20.474'E, 1219m, T534, Pan Hin Khan Maak Ditch, Loei Prov., Thailand	17.5007	101.3412	label	Thailand	Loei			Phu Ruea is an alternate spelling for Phu Rua	26 August 2006 - 2 September 2006	Jaroenchai, N. (Nukoonchai)	malaise trap	T534	Burks, R. A. (Roger A.)	2010	Paratype			http://hol.osu.edu/spmInfo.html?id=OSUC%20247656
urn:lsid:biosci.ohio-state.edu:osuc_occurrences:OSUC__247657	en	PreservedSpecimen	OSUC 247657	urn:lsid:biosci.ohio-state.edu:osuc_names:275557	Oxyscelio arcus (MS)	female	adult	1	OSUC	Insects	[18°32.311'N 98°36.048'E, THAILAND Chaing Mai, Doi Inthanon NP 700m, Vachiratharn Falls MT, 2-8.vii.2006 Y. Areeluck, T51]	Doi Inthanon National Park, 18°32.311'N 98°36.048'E, 700m, T51, Vachiratharn Falls, Chiang Mai Prov., Thailand	18.5385	98.6008	label	Thailand	Chiang Mai				2 July 2006 - 8 July 2006	Areeluck, Y.	malaise trap	T51	Burks, R. A. (Roger A.)	2011				http://hol.osu.edu/spmInfo.html?id=OSUC%20247657
urn:lsid:biosci.ohio-state.edu:osuc_occurrences:OSUC__247659	en	PreservedSpecimen	OSUC 247659	urn:lsid:biosci.ohio-state.edu:osuc_names:275459	Oxyscelio reflectens (MS)	female	adult	1	QSBG	Insects	[16°50.319'N101°51.792'E, THAILAND Phitsanulok, Thung Salaeng Luang NP, Mix deciduous for., 479m, Malaise 25.viii-1.ix.2006, Pongpitak Pranee T574]	Thung Salaeng Luang National Park, 16°50.319'N 101°51.792'E, 479m, T574, mixed deciduous forest, Phitsanulok Prov., Thailand	16.8387	100.8632	label	Thailand	Phitsanulok				25 August 2006 - 1 September 2006	Pongpitak & Pranee	malaise trap	T574	Burks, R. A. (Roger A.)	2010	Paratype	mixed deciduous forest		http://hol.osu.edu/spmInfo.html?id=OSUC%20247659
urn:lsid:biosci.ohio-state.edu:osuc_occurrences:OSUC__247660	en	PreservedSpecimen	OSUC 247660	urn:lsid:biosci.ohio-state.edu:osuc_names:529	Oxyscelio	male	adult	1	OSUC	Insects	[16°44.963'N 101°27.833'E, THAILAND Phetchabun, Nam Nao NP Tham Pra, Laad Forest Unit 711m, Malaise 21-28.viii.2006, Noopean Hongyothi T430]	Nam Nao National Park, 16°44.963'N 101°27.833'E, 711m, T430, Tham Pra Laad Forest Unit, Phetchabun Prov., Thailand	16.7493	101.4638	label	Thailand	Phetchabun				21 August 2006 - 28 August 2006	Hongyothi, N. (Noopean)	malaise trap	T430	Musetti, L. (Luciana)	2008				http://hol.osu.edu/spmInfo.html?id=OSUC%20247660
urn:lsid:biosci.ohio-state.edu:osuc_occurrences:OSUC__247813	en	PreservedSpecimen	OSUC 247813	urn:lsid:biosci.ohio-state.edu:osuc_names:275560	g1_mts_medium (MS)	male	adult	1	ROME	Insects	[INDONESIA W.Kalimantan, 1°15'S 110°05'E Gunung, Palung NP Cabang Panti, ResSta 15.vi-15.viii.1991] [1°rainfor. sandstone light, gap 100-400m, Darling, Sutrisno Rosichon, MT, IIS 910116] [Oxyscelio, det.L.Musetti2008]	Gunung Palung National Park, 01°15'S 110°05'E, 100-400m, IIS 910116, 1° rainforest / sandstone light gap, Cabang Panti Research Station, Kalimantan Barat Prov., Indonesia	-1.25	110.0833	label	Indonesia	Kalimantan Barat				15 June 1991 - 15 August 1991	Darling, Sutrisno & Rosichon	malaise trap		Burks, R. A. (Roger A.)	2010		1° rainforest; sandstone; light gap		http://hol.osu.edu/spmInfo.html?id=OSUC%20247813
urn:lsid:biosci.ohio-state.edu:osuc_occurrences:OSUC__247814	en	PreservedSpecimen	OSUC 247814	urn:lsid:biosci.ohio-state.edu:osuc_names:275371	Oxyscelio crebritas (MS)	male	adult	1	OSUC	Insects	[INDONESIA W.Kalimantan, 1°15'S 110°05'E Gunung, Palung NP Cabang Panti, ResSta 15.vi-15.viii.1991] [1°rainfor. sandstone light, gap 100-400m, Darling, Sutrisno Rosichon, MT, IIS 910116]	Gunung Palung National Park, 01°15'S 110°05'E, 100-400m, IIS 910116, 1° rainforest / sandstone light gap, Cabang Panti Research Station, Kalimantan Barat Prov., Indonesia	-1.25	110.0833	label	Indonesia	Kalimantan Barat				15 June 1991 - 15 August 1991	Darling, Sutrisno & Rosichon	malaise trap		Burks, R. A. (Roger A.)	2010	Paratype	1° rainforest; sandstone; light gap		http://hol.osu.edu/spmInfo.html?id=OSUC%20247814
urn:lsid:biosci.ohio-state.edu:osuc_occurrences:OSUC__247815	en	PreservedSpecimen	OSUC 247815	urn:lsid:biosci.ohio-state.edu:osuc_names:275536	Oxyscelio dasymesos (MS)	male	adult	1	OSUC	Insects	[INDONESIA W.Kalimantan, 1°15'S 110°05'E Gunung, Palung NP Cabang Panti, ResSta 15.vi-15.viii.1991] [1°rainfor. sandstone light, gap 100-400m, Darling, Sutrisno Rosichon, MT, IIS 910116]	Gunung Palung National Park, 01°15'S 110°05'E, 100-400m, IIS 910116, 1° rainforest / sandstone light gap, Cabang Panti Research Station, Kalimantan Barat Prov., Indonesia	-1.25	110.0833	label	Indonesia	Kalimantan Barat				15 June 1991 - 15 August 1991	Darling, Sutrisno & Rosichon	malaise trap		Burks, R. A. (Roger A.)	2010	Paratype	1° rainforest; sandstone; light gap		http://hol.osu.edu/spmInfo.html?id=OSUC%20247815
urn:lsid:biosci.ohio-state.edu:osuc_occurrences:OSUC__247816	en	PreservedSpecimen	OSUC 247816	urn:lsid:biosci.ohio-state.edu:osuc_names:275536	Oxyscelio dasymesos (MS)	male	adult	1	OSUC	Insects	[INDONESIA W.Kalimantan, 1°15'S 110°05'E Gunung, Palung NP Cabang Panti, ResSta 15.vi-15.viii.1991] [1°rainfor. sandstone light, gap 100-400m, Darling, Sutrisno Rosichon, MT, IIS 910116]	Gunung Palung National Park, 01°15'S 110°05'E, 100-400m, IIS 910116, 1° rainforest / sandstone light gap, Cabang Panti Research Station, Kalimantan Barat Prov., Indonesia	-1.25	110.0833	label	Indonesia	Kalimantan Barat				15 June 1991 - 15 August 1991	Darling, Sutrisno & Rosichon	malaise trap		Burks, R. A. (Roger A.)	2010	Paratype	1° rainforest; sandstone; light gap		http://hol.osu.edu/spmInfo.html?id=OSUC%20247816
urn:lsid:biosci.ohio-state.edu:osuc_occurrences:OSUC__247817	en	PreservedSpecimen	OSUC 247817	urn:lsid:biosci.ohio-state.edu:osuc_names:275371	Oxyscelio crebritas (MS)	male	adult	1	OSUC	Insects	[INDONESIA W.Kalimantan, 1°15'S 110°05'E Gunung, Palung NP Cabang Panti, ResSta 15.vi-15.viii.1991] [1°rainfor. sandstone light, gap 100-400m, Darling, Sutrisno Rosichon, MT, IIS 910116]	Gunung Palung National Park, 01°15'S 110°05'E, 100-400m, IIS 910116, 1° rainforest / sandstone light gap, Cabang Panti Research Station, Kalimantan Barat Prov., Indonesia	-1.25	110.0833	label	Indonesia	Kalimantan Barat				15 June 1991 - 15 August 1991	Darling, Sutrisno & Rosichon	malaise trap		Burks, R. A. (Roger A.)	2012	Paratype	1° rainforest; sandstone; light gap		http://hol.osu.edu/spmInfo.html?id=OSUC%20247817
urn:lsid:biosci.ohio-state.edu:osuc_occurrences:OSUC__247818	en	PreservedSpecimen	OSUC 247818	urn:lsid:biosci.ohio-state.edu:osuc_names:275531	Oxyscelio cyrtomesos (MS)	male	adult	1	MBBJ	Insects	[INDONESIA W.Kalimantan, 1°15'S 110°05'E Gunung, Palung NP Cabang Panti, ResSta 15.vi-15.viii.1991] [1°rainfor. sandstone light, gap 100-400m, Darling, Sutrisno Rosichon, MT, IIS 910116]	Gunung Palung National Park, 01°15'S 110°05'E, 100-400m, IIS 910116, 1° rainforest / sandstone light gap, Cabang Panti Research Station, Kalimantan Barat Prov., Indonesia	-1.25	110.0833	label	Indonesia	Kalimantan Barat				15 June 1991 - 15 August 1991	Darling, Sutrisno & Rosichon	malaise trap		Burks, R. A. (Roger A.)	2010	Paratype	1° rainforest; sandstone; light gap		http://hol.osu.edu/spmInfo.html?id=OSUC%20247818
urn:lsid:biosci.ohio-state.edu:osuc_occurrences:OSUC__247819	en	PreservedSpecimen	OSUC 247819	urn:lsid:biosci.ohio-state.edu:osuc_names:275371	Oxyscelio crebritas (MS)	male	adult	1	OSUC	Insects	[INDONESIA W.Kalimantan, 1°15'S 110°05'E Gunung, Palung NP Cabang Panti, ResSta 15.vi-15.viii.1991] [1°rainfor. sandstone light, gap 100-400m, Darling, Sutrisno Rosichon, MT, IIS 910116]	Gunung Palung National Park, 01°15'S 110°05'E, 100-400m, IIS 910116, 1° rainforest / sandstone light gap, Cabang Panti Research Station, Kalimantan Barat Prov., Indonesia	-1.25	110.0833	label	Indonesia	Kalimantan Barat				15 June 1991 - 15 August 1991	Darling, Sutrisno & Rosichon	malaise trap		Burks, R. A. (Roger A.)	2010	Paratype	1° rainforest; sandstone; light gap		http://hol.osu.edu/spmInfo.html?id=OSUC%20247819
urn:lsid:biosci.ohio-state.edu:osuc_occurrences:OSUC__247820	en	PreservedSpecimen	OSUC 247820	urn:lsid:biosci.ohio-state.edu:osuc_names:275560	g1_mts_medium (MS)	male	adult	1	ROME	Insects	[INDONESIA W.Kalimantan, 1°15'S 110°05'E Gunung, Palung NP Cabang Panti, ResSta 15.vi-15.viii.1991] [1°rainfor. sandstone light, gap 100-400m, Darling, Sutrisno Rosichon, MT, IIS 910116]	Gunung Palung National Park, 01°15'S 110°05'E, 100-400m, IIS 910116, 1° rainforest / sandstone light gap, Cabang Panti Research Station, Kalimantan Barat Prov., Indonesia	-1.25	110.0833	label	Indonesia	Kalimantan Barat				15 June 1991 - 15 August 1991	Darling, Sutrisno & Rosichon	malaise trap		Burks, R. A. (Roger A.)	2010		1° rainforest; sandstone; light gap		http://hol.osu.edu/spmInfo.html?id=OSUC%20247820
urn:lsid:biosci.ohio-state.edu:osuc_occurrences:OSUC__247821	en	PreservedSpecimen	OSUC 247821	urn:lsid:biosci.ohio-state.edu:osuc_names:275560	g1_mts_medium (MS)	male	adult	1	ROME	Insects	[INDONESIA W.Kalimantan, 1°15'S 110°05'E Gunung, Palung NP Cabang Panti, ResSta 15.vi-15.viii.1991] [1°rainfor. sandstone light, gap 100-400m, Darling, Sutrisno Rosichon, MT, IIS 910116]	Gunung Palung National Park, 01°15'S 110°05'E, 100-400m, IIS 910116, 1° rainforest / sandstone light gap, Cabang Panti Research Station, Kalimantan Barat Prov., Indonesia	-1.25	110.0833	label	Indonesia	Kalimantan Barat				15 June 1991 - 15 August 1991	Darling, Sutrisno & Rosichon	malaise trap		Burks, R. A. (Roger A.)	2010		1° rainforest; sandstone; light gap		http://hol.osu.edu/spmInfo.html?id=OSUC%20247821
urn:lsid:biosci.ohio-state.edu:osuc_occurrences:OSUC__247822	en	PreservedSpecimen	OSUC 247822	urn:lsid:biosci.ohio-state.edu:osuc_names:275560	g1_mts_medium (MS)	male	adult	1	ROME	Insects	[INDONESIA W.Kalimantan, 1°15'S 110°05'E Gunung, Palung NP Cabang Panti, ResSta 15.vi-15.viii.1991] [1°rainfor. sandstone light, gap 100-400m, Darling, Sutrisno Rosichon, MT, IIS 910116]	Gunung Palung National Park, 01°15'S 110°05'E, 100-400m, IIS 910116, 1° rainforest / sandstone light gap, Cabang Panti Research Station, Kalimantan Barat Prov., Indonesia	-1.25	110.0833	label	Indonesia	Kalimantan Barat				15 June 1991 - 15 August 1991	Darling, Sutrisno & Rosichon	malaise trap		Burks, R. A. (Roger A.)	2010		1° rainforest; sandstone; light gap		http://hol.osu.edu/spmInfo.html?id=OSUC%20247822
urn:lsid:biosci.ohio-state.edu:osuc_occurrences:OSUC__247823	en	PreservedSpecimen	OSUC 247823	urn:lsid:biosci.ohio-state.edu:osuc_names:275560	g1_mts_medium (MS)	male	adult	1	ROME	Insects	[INDONESIA W.Kalimantan, 1°15'S 110°05'E Gunung, Palung NP Cabang Panti, ResSta 15.vi-15.viii.1991] [1°rainfor. sandstone light, gap 100-400m, Darling, Sutrisno Rosichon, MT, IIS 910116]	Gunung Palung National Park, 01°15'S 110°05'E, 100-400m, IIS 910116, 1° rainforest / sandstone light gap, Cabang Panti Research Station, Kalimantan Barat Prov., Indonesia	-1.25	110.0833	label	Indonesia	Kalimantan Barat				15 June 1991 - 15 August 1991	Darling, Sutrisno & Rosichon	malaise trap		Burks, R. A. (Roger A.)	2010		1° rainforest; sandstone; light gap		http://hol.osu.edu/spmInfo.html?id=OSUC%20247823
urn:lsid:biosci.ohio-state.edu:osuc_occurrences:OSUC__247824	en	PreservedSpecimen	OSUC 247824	urn:lsid:biosci.ohio-state.edu:osuc_names:275531	Oxyscelio cyrtomesos (MS)	male	adult	1	MBBJ	Insects	[INDONESIA W.Kalimantan, 1°15'S 110°05'E Gunung, Palung NP Cabang Panti, ResSta 15.vi-15.viii.1991] [1°rainfor. sandstone light, gap 100-400m, Darling, Sutrisno Rosichon, MT, IIS 910116]	Gunung Palung National Park, 01°15'S 110°05'E, 100-400m, IIS 910116, 1° rainforest / sandstone light gap, Cabang Panti Research Station, Kalimantan Barat Prov., Indonesia	-1.25	110.0833	label	Indonesia	Kalimantan Barat				15 June 1991 - 15 August 1991	Darling, Sutrisno & Rosichon	malaise trap		Burks, R. A. (Roger A.)	2010	Paratype	1° rainforest; sandstone; light gap		http://hol.osu.edu/spmInfo.html?id=OSUC%20247824
urn:lsid:biosci.ohio-state.edu:osuc_occurrences:OSUC__247825	en	PreservedSpecimen	OSUC 247825	urn:lsid:biosci.ohio-state.edu:osuc_names:275531	Oxyscelio cyrtomesos (MS)	male	adult	1	ROME	Insects	[INDONESIA W.Kalimantan, 1°15'S 110°05'E Gunung, Palung NP Cabang Panti, ResSta 15.vi-15.viii.1991] [1°rainfor. sandstone light, gap 100-400m, Darling, Sutrisno Rosichon, MT, IIS 910116]	Gunung Palung National Park, 01°15'S 110°05'E, 100-400m, IIS 910116, 1° rainforest / sandstone light gap, Cabang Panti Research Station, Kalimantan Barat Prov., Indonesia	-1.25	110.0833	label	Indonesia	Kalimantan Barat				15 June 1991 - 15 August 1991	Darling, Sutrisno & Rosichon	malaise trap		Burks, R. A. (Roger A.)	2010	Paratype	1° rainforest; sandstone; light gap		http://hol.osu.edu/spmInfo.html?id=OSUC%20247825
urn:lsid:biosci.ohio-state.edu:osuc_occurrences:OSUC__247826	en	PreservedSpecimen	OSUC 247826	urn:lsid:biosci.ohio-state.edu:osuc_names:275560	g1_mts_medium (MS)	male	adult	1	ROME	Insects	[INDONESIA W.Kalimantan, 1°15'S 110°05'E Gunung, Palung NP Cabang Panti, ResSta 15.vi-15.viii.1991] [1°rainfor. sandstone light, gap 100-400m, Darling, Sutrisno Rosichon, MT, IIS 910116]	Gunung Palung National Park, 01°15'S 110°05'E, 100-400m, IIS 910116, 1° rainforest / sandstone light gap, Cabang Panti Research Station, Kalimantan Barat Prov., Indonesia	-1.25	110.0833	label	Indonesia	Kalimantan Barat				15 June 1991 - 15 August 1991	Darling, Sutrisno & Rosichon	malaise trap		Burks, R. A. (Roger A.)	2010		1° rainforest; sandstone; light gap		http://hol.osu.edu/spmInfo.html?id=OSUC%20247826
urn:lsid:biosci.ohio-state.edu:osuc_occurrences:OSUC__247827	en	PreservedSpecimen	OSUC 247827	urn:lsid:biosci.ohio-state.edu:osuc_names:275560	g1_mts_medium (MS)	male	adult	1	ROME	Insects	[INDONESIA W.Kalimantan, 1°15'S 110°05'E Gunung, Palung NP Cabang Panti, ResSta 15.vi-15.viii.1991] [1°rainfor. sandstone light, gap 100-400m, Darling, Sutrisno Rosichon, MT, IIS 910116]	Gunung Palung National Park, 01°15'S 110°05'E, 100-400m, IIS 910116, 1° rainforest / sandstone light gap, Cabang Panti Research Station, Kalimantan Barat Prov., Indonesia	-1.25	110.0833	label	Indonesia	Kalimantan Barat				15 June 1991 - 15 August 1991	Darling, Sutrisno & Rosichon	malaise trap		Burks, R. A. (Roger A.)	2010		1° rainforest; sandstone; light gap		http://hol.osu.edu/spmInfo.html?id=OSUC%20247827
urn:lsid:biosci.ohio-state.edu:osuc_occurrences:OSUC__247828	en	PreservedSpecimen	OSUC 247828	urn:lsid:biosci.ohio-state.edu:osuc_names:275559	Oxyscelio mesiodentis (MS)	male	adult	1	ROME	Insects	[INDONESIA W.Kalimantan, 1°15'S 110°05'E Gunung, Palung NP Cabang Panti, ResSta 15.vi-15.viii.1991] [1°rainfor. sandstone light, gap 100-400m, Darling, Sutrisno Rosichon, MT, IIS 910116]	Gunung Palung National Park, 01°15'S 110°05'E, 100-400m, IIS 910116, 1° rainforest / sandstone light gap, Cabang Panti Research Station, Kalimantan Barat Prov., Indonesia	-1.25	110.0833	label	Indonesia	Kalimantan Barat				15 June 1991 - 15 August 1991	Darling, Sutrisno & Rosichon	malaise trap		Burks, R. A. (Roger A.)	2010	Paratype	1° rainforest; sandstone; light gap		http://hol.osu.edu/spmInfo.html?id=OSUC%20247828
urn:lsid:biosci.ohio-state.edu:osuc_occurrences:OSUC__247829	en	PreservedSpecimen	OSUC 247829	urn:lsid:biosci.ohio-state.edu:osuc_names:275531	Oxyscelio cyrtomesos (MS)	female	adult	1	ROME	Insects	[INDONESIA W.Kalimantan, 1°15'S 110°05'E Gunung, Palung NP Cabang Panti, ResSta 15.vi-15.viii.1991] [1°rainfor. sandstone light, gap 100-400m, Darling, Sutrisno Rosichon, MT, IIS 910116]	Gunung Palung National Park, 01°15'S 110°05'E, 100-400m, IIS 910116, 1° rainforest / sandstone light gap, Cabang Panti Research Station, Kalimantan Barat Prov., Indonesia	-1.25	110.0833	label	Indonesia	Kalimantan Barat				15 June 1991 - 15 August 1991	Darling, Sutrisno & Rosichon	malaise trap		Burks, R. A. (Roger A.)	2010	Paratype	1° rainforest; sandstone; light gap		http://hol.osu.edu/spmInfo.html?id=OSUC%20247829
urn:lsid:biosci.ohio-state.edu:osuc_occurrences:OSUC__247830	en	PreservedSpecimen	OSUC 247830	urn:lsid:biosci.ohio-state.edu:osuc_names:275559	Oxyscelio mesiodentis (MS)	male	adult	1	ROME	Insects	[INDONESIA W.Kalimantan, 1°15'S 110°05'E Gunung, Palung NP Cabang Panti, ResSta 15.vi-15.viii.1991] [1°rainfor. sandstone light, gap 100-400m, Darling, Sutrisno Rosichon, MT, IIS 910116]	Gunung Palung National Park, 01°15'S 110°05'E, 100-400m, IIS 910116, 1° rainforest / sandstone light gap, Cabang Panti Research Station, Kalimantan Barat Prov., Indonesia	-1.25	110.0833	label	Indonesia	Kalimantan Barat				15 June 1991 - 15 August 1991	Darling, Sutrisno & Rosichon	malaise trap		Burks, R. A. (Roger A.)	2010	Paratype	1° rainforest; sandstone; light gap		http://hol.osu.edu/spmInfo.html?id=OSUC%20247830
[truncated: 6,679 more rows]
